# Supplementary material for: The aryl hydrocarbon receptor and FOS mediate cytotoxicity induced by Acinetobacter baumannii
Source: Nat Commun. 2024 Sep 11;15:7939. doi: 10.1038/s41467-024-52118-7 (PMC11390868; doi:10.1038/s41467-024-52118-7)
Supplement: Supplementary file 4 — Supplementary Data 1 [file 41467_2024_52118_MOESM4_ESM.xlsx]

## Sheet: Sheet 1 
Supplementary Data 1. Proteomic comparison of infected and mock-treated A549 cells. Related to figure 1. Only statistically significant results are shown. Mock=Mock-treated. WT=infected. Abundence and difference are presented in Log2 scale.
Mock-1	Mock-2	Mock-3	WT-1	WT-2	WT-3	Contaminant	Chromosome	Modifications	Student's T-test Significant WT_Mock	Student's T-test significant	-Log Student's T-test p-value WT_Mock	Student's T-test q-value WT_Mock	Student's T-test Difference WT_Mock	Student's T-test Test statistic WT_Mock	Entrez Gene ID	Ensembl Gene ID	Gene Symbol	Accession	Description	Biological Process	Cellular Component	Molecular Function	KEGG Pathways	Reactome Pathways	WikiPathways	MW [kDa]
11.0378904342651	11.0514812469482	10.9973917007446	10.9233274459839	10.8998851776123	10.8710584640503	FALSE	20		+	WT_Mock	2.38307686583525	0.0480121580547112	-0.130830764770508	-5.89594261577084	27131	ENSG00000089006.16	SNX5	Q9Y5X3	Sorting nexin-5 OS=Homo sapiens (Human) OX=9606 GN=SNX5 PE=1 SV=1	cell organization and biogenesis;regulation of biological process;transport	cytoplasm;cytosol;endosome;membrane	protein binding	Endocytosis	Golgi Associated Vesicle Biogenesis		46.8
10.2435312271118	10.2326602935791	10.2750768661499	10.1117877960205	10.1256713867188	10.1047296524048	FALSE	1		+	WT_Mock	3.19054541043169	0.0350361445783133	-0.136359850565594	-9.65068253968372	6464	ENSG00000160691.18	SHC1	P29353	SHC-transforming protein 1 OS=Homo sapiens (Human) OX=9606 GN=SHC1 PE=1 SV=4	cell organization and biogenesis;cellular component movement;defense response;metabolic process;regulation of biological process;response to stimulus	cytoplasm;cytosol;membrane;mitochondrion;organelle lumen	protein binding	Alcoholism;Bacterial invasion of epithelial cells;Breast cancer;Chemokine signaling pathway;Chronic myeloid leukemia;EGFR tyrosine kinase inhibitor resistance;Endocrine resistance;ErbB signaling pathway;Estrogen signaling pathway;Focal adhesion;Glioma;Insulin signaling pathway;MicroRNAs in cancer;Natural killer cell mediated cytotoxicity;Neurotrophin signaling pathway;Phospholipase D signaling pa…	Constitutive Signaling by EGFRvIII;Constitutive Signaling by Ligand-Responsive EGFR Cancer Variants;G beta:gamma signalling through PI3Kgamma;GPVI-mediated activation cascade;Integrin alphaIIb beta3 signaling;Interleukin receptor SHC signaling;Interleukin-15 signaling;Interleukin-20 family signaling;RAF/MAP kinase cascade;RET signaling;SHC1 events in EGFR signaling;SHC1 events in ERBB2 signaling;…	AGE/RAGE pathway;Alpha 6 Beta 4 signaling pathway;Angiopoietin Like Protein 8 Regulatory Pathway;Association Between Physico-Chemical Features and Toxicity Associated Pathways;B Cell Receptor Signaling Pathway;BDNF-TrkB Signaling;Brain-Derived Neurotrophic Factor (BDNF) signaling pathway;Chemokine signaling pathway;DNA Damage Response (only ATM dependent);EGF/EGFR Signaling Pathway;EPO Receptor S…	62.8
7.99095487594604	7.99095487594604	7.95245027542114	7.79571485519409	7.84674406051636	7.82209300994873	FALSE	8		+	WT_Mock	2.8811233288362	0.0338108108108108	-0.156602700551352	-8.01443230028472	8658	ENSG00000173273.15	TNKS	O95271	Poly [ADP-ribose] polymerase tankyrase-1 OS=Homo sapiens (Human) OX=9606 GN=TNKS PE=1 SV=2	cell division;cell organization and biogenesis;metabolic process;regulation of biological process;response to stimulus;transport	chromosome;cytoplasm;cytoskeleton;cytosol;Golgi;membrane;nucleus	catalytic activity;metal ion binding;protein binding		Degradation of AXIN;Regulation of PTEN stability and activity;Ub-specific processing proteases;XAV939 inhibits tankyrase, stabilizing AXIN	NAD+ biosynthetic pathways;Regulation of Wnt/B-catenin Signaling by Small Molecule Compounds	142
7.77676200866699	7.766197681427	7.72519588470459	7.58721494674683	7.59842491149902	7.6036262512207	FALSE	9		+	WT_Mock	3.19925871129826	0.0354634146341463	-0.159629821777344	-9.70093299328481	6835		SURF2	Q15527	Surfeit locus protein 2 OS=Homo sapiens (Human) OX=9606 GN=SURF2 PE=1 SV=3		membrane;nucleus					29.6
8.77346897125244	8.72860050201416	8.78626918792725	8.58833980560303	8.57402610778809	8.64277362823486	FALSE	19		+	WT_Mock	2.38522076099239	0.0481585365853659	-0.161066373189291	-5.90391143276295	51070	ENSG00000142546.13	NOSIP	Q9Y314	Nitric oxide synthase-interacting protein OS=Homo sapiens (Human) OX=9606 GN=NOSIP PE=1 SV=1	development;metabolic process;regulation of biological process	cytoplasm;cytosol;membrane;nucleus	catalytic activity;metal ion binding;protein binding;RNA binding		NOSIP mediated eNOS trafficking		33.2
8.99548435211182	9.02486228942871	9.01094818115234	8.86232757568359	8.80896377563477	8.87375164031982	FALSE	3		+	WT_Mock	2.76560273846919	0.0351135135135135	-0.162083943684896	-7.47131289172654	55669	ENSG00000171109.18	MFN1	Q8IWA4	Mitofusin-1 OS=Homo sapiens (Human) OX=9606 GN=MFN1 PE=1 SV=3	cell communication;cell organization and biogenesis;metabolic process;response to stimulus	membrane;mitochondrion	catalytic activity;nucleotide binding;protein binding	NOD-like receptor signaling pathway			84.1
10.4053544998169	10.4710655212402	10.4648523330688	10.2545566558838	10.293701171875	10.3045797348022	FALSE	22		+	WT_Mock	2.48699407620666	0.0435251798561151	-0.162811597188313	-6.29270621765687	84271	ENSG00000100227.17	POLDIP3	Q9BY77	Polymerase delta-interacting protein 3 OS=Homo sapiens (Human) OX=9606 GN=POLDIP3 PE=1 SV=2	metabolic process;regulation of biological process;transport	cytoplasm;cytosol;nucleus	protein binding;RNA binding		Cleavage of Growing Transcript in the Termination Region;mRNA 3'-end processing;Transport of Mature mRNA derived from an Intron-Containing Transcript		46.1
10.2332601547241	10.2016334533691	10.1573467254639	10.0536546707153	10.01513671875	10.0248622894287	FALSE	2		+	WT_Mock	2.5839493795871	0.0404351464435146	-0.166195551554361	-6.6830733992312	23549		DNPEP	Q9ULA0	Aspartyl aminopeptidase OS=Homo sapiens (Human) OX=9606 GN=DNPEP PE=1 SV=1	metabolic process	cytoplasm;cytosol;nucleus	catalytic activity;metal ion binding;protein binding				52.4
9.95186710357666	9.92109680175781	9.91438484191895	9.74533843994141	9.74483394622803	9.78447151184082	FALSE	6		+	WT_Mock	3.21241685243753	0.034961038961039	-0.170901616414389	-9.77727984443499	1432	ENSG00000112062.10	MAPK14	Q16539	Mitogen-activated protein kinase 14 OS=Homo sapiens (Human) OX=9606 GN=MAPK14 PE=1 SV=3	cell death;cell differentiation;cell organization and biogenesis;cellular component movement;metabolic process;regulation of biological process;response to stimulus;transport	cytoplasm;cytosol;extracellular;mitochondrion;nucleus;organelle lumen	catalytic activity;nucleotide binding;protein binding;signal transducer activity	Adrenergic signaling in cardiomyocytes;AGE-RAGE signaling pathway in diabetic complications;Amyotrophic lateral sclerosis (ALS);Chagas disease (American trypanosomiasis);Dopaminergic synapse;Endocrine resistance;Epithelial cell signaling in Helicobacter pylori infection;Epstein-Barr virus infection;Fc epsilon RI signaling pathway;FoxO signaling pathway;GnRH signaling pathway;Hepatitis C;Inflammat…	activated TAK1 mediates p38 MAPK activation;Activated TLR4 signalling;Activation of PPARGC1A (PGC-1alpha) by phosphorylation;Activation of the AP-1 family of transcription factors;ADP signalling through P2Y purinoceptor 1;CDO in myogenesis;DSCAM interactions;ERK/MAPK targets;KSRP (KHSRP) binds and destabilizes mRNA;Neutrophil degranulation;NOD1/2 Signaling Pathway;Oxidative Stress Induced Senesce…	AGE/RAGE pathway;Alpha 6 Beta 4 signaling pathway;Amyotrophic lateral sclerosis (ALS);Angiogenesis;Angiopoietin Like Protein 8 Regulatory Pathway;B Cell Receptor Signaling Pathway;Brain-Derived Neurotrophic Factor (BDNF) signaling pathway;Canonical and Non-Canonical TGF-B signaling;Cardiac Hypertrophic Response;Cardiac Progenitor Differentiation;Corticotropin-releasing hormone signaling pathway;E…	41.3
9.07681560516357	9.10433673858643	9.09196472167969	8.92925834655762	8.91438484191895	8.89633274078369	FALSE	11		+	WT_Mock	3.85993459613172	0.0267878787878788	-0.177713712056478	-14.3227226033434	6737	ENSG00000132109.9	TRIM21	P19474	E3 ubiquitin-protein ligase TRIM21 OS=Homo sapiens (Human) OX=9606 GN=TRIM21 PE=1 SV=1	cell organization and biogenesis;defense response;metabolic process;regulation of biological process;response to stimulus	cytoplasm;cytosol;nucleus;vacuole	catalytic activity;DNA binding;metal ion binding;protein binding;RNA binding	Systemic lupus erythematosus	Antigen processing: Ubiquitination & Proteasome degradation;Interferon gamma signaling;Regulation of innate immune responses to cytosolic DNA;STING mediated induction of host immune responses		54.1
9.77955532073975	9.82033824920654	9.74197292327881	9.61434173583984	9.60028457641602	9.59245681762695	FALSE	1		+	WT_Mock	2.7893502011977	0.0333028571428571	-0.178261121114094	-7.58019203750986	79717	ENSG00000127125.8	PPCS	Q9HAB8	Phosphopantothenate--cysteine ligase OS=Homo sapiens (Human) OX=9606 GN=PPCS PE=1 SV=2	metabolic process	cytosol	catalytic activity	Metabolic pathways;Pantothenate and CoA biosynthesis	Coenzyme A biosynthesis		34
9.03479862213135	9.0506649017334	9.06312561035156	8.84486293792725	8.86263751983643	8.90628910064697	FALSE	X		+	WT_Mock	3.0571369889807	0.0342592592592593	-0.178266525268555	-8.91085379186635	369	ENSG00000078061.12	ARAF	P10398	Serine/threonine-protein kinase A-Raf OS=Homo sapiens (Human) OX=9606 GN=ARAF PE=1 SV=2	cell differentiation;development;metabolic process;regulation of biological process;response to stimulus	cytosol;mitochondrion	catalytic activity;metal ion binding;nucleotide binding;protein binding;signal transducer activity	Acute myeloid leukemia;Alcoholism;Bladder cancer;Breast cancer;Chronic myeloid leukemia;Colorectal cancer;EGFR tyrosine kinase inhibitor resistance;Endocrine resistance;Endometrial cancer;ErbB signaling pathway;FoxO signaling pathway;Glioma;Hepatitis C;Insulin signaling pathway;Long-term depression;Long-term potentiation;Melanoma;Natural killer cell mediated cytotoxicity;Non-small cell lung cance…	Interleukin-20 family signaling;MAP2K and MAPK activation;Negative regulation of MAPK pathway;Paradoxical activation of RAF signaling by kinase inactive BRAF;RAF activation;Signaling by BRAF and RAF fusions;Signaling by high-kinase activity BRAF mutants;Signaling by moderate kinase activity BRAF mutants;Signaling by RAS mutants	Common Pathways Underlying Drug Addiction;ErbB Signaling Pathway;ESC Pluripotency Pathways;Focal Adhesion;Integrin-mediated Cell Adhesion;MAPK Cascade;Signaling Pathways in Glioblastoma	67.5
8.08055114746094	8.03507423400879	8.08108425140381	7.90869283676147	7.8492488861084	7.90388202667236	FALSE	10		+	WT_Mock	2.72842497097793	0.0344646464646465	-0.178295294443767	-7.30364694950438	118924	ENSG00000148690.11	FRA10AC1	Q70Z53	Protein FRA10AC1 OS=Homo sapiens (Human) OX=9606 GN=FRA10AC1 PE=1 SV=3		nucleus	protein binding				37.5
8.71390151977539	8.69766235351563	8.68615055084229	8.53371906280518	8.5542049407959	8.47086238861084	FALSE	19		+	WT_Mock	2.61718779672633	0.0392355555555556	-0.179642677307129	-6.82161092789691	94274	ENSG00000167641.10	PPP1R14A	Q96A00	Protein phosphatase 1 regulatory subunit 14A OS=Homo sapiens (Human) OX=9606 GN=PPP1R14A PE=1 SV=1	regulation of biological process;response to stimulus	cytoplasm;cytosol	enzyme regulator activity	Vascular smooth muscle contraction	RHO GTPases activate PKNs		16.7
9.29943656921387	9.34629249572754	9.31129455566406	9.1741771697998	9.09275722503662	9.14465808868408	FALSE	17		+	WT_Mock	2.55806950716408	0.0426234817813765	-0.18181037902832	-6.57689664349754	339175	ENSG00000087995.15	METTL2A	Q96IZ6	tRNA N(3)-methylcytidine methyltransferase METTL2A OS=Homo sapiens (Human) OX=9606 GN=METTL2A PE=1 SV=5	metabolic process		catalytic activity				43.5
9.60399723052979	9.64997482299805	9.58232975006104	9.43587875366211	9.44956111907959	9.40258598327637	FALSE	7		+	WT_Mock	2.77393980675805	0.0346961325966851	-0.182758649190268	-7.50937760361994	1020	ENSG00000164885.12	CDK5	Q00535	Cyclin-dependent-like kinase 5 OS=Homo sapiens (Human) OX=9606 GN=CDK5 PE=1 SV=3	cell communication;cell death;cell differentiation;cell division;cell growth;cell organization and biogenesis;cell proliferation;cellular component movement;metabolic process;regulation of biological process;response to stimulus;transport	cytoplasm;cytoskeleton;cytosol;membrane;nucleus	catalytic activity;nucleotide binding;protein binding	Alzheimer's disease;Axon guidance;Cocaine addiction	CRMPs in Sema3A signaling;DARPP-32 events;Deregulated CDK5 triggers multiple neurodegenerative pathways in Alzheimer's disease models;Factors involved in megakaryocyte development and platelet production;Regulation of TP53 Activity through Phosphorylation;Signaling by GPCR	Alzheimers Disease;ATM Signaling Network in Development and Disease;Brain-Derived Neurotrophic Factor (BDNF) signaling pathway;DNA Damage Response;miRNA Regulation of DNA Damage Response;Nicotine Activity on Dopaminergic Neurons	33.3
13.6686964035034	13.7134943008423	13.7454223632813	13.505576133728	13.4829721450806	13.5477256774902	FALSE	6		+	WT_Mock	2.59775589987516	0.0416551724137931	-0.197113037109375	-6.74032001426676	1832	ENSG00000096696.13	DSP	P15924	Desmoplakin OS=Homo sapiens (Human) OX=9606 GN=DSP PE=1 SV=3	cell death;cell differentiation;cell organization and biogenesis;metabolic process;regulation of biological process;response to stimulus;transport	cytoplasm;cytoskeleton;membrane;nucleus	catalytic activity;motor activity;protein binding;RNA binding;structural molecule activity	Arrhythmogenic right ventricular cardiomyopathy (ARVC)	Apoptotic cleavage of cell adhesion proteins;Formation of the cornified envelope;Neutrophil degranulation	Arrhythmogenic Right Ventricular Cardiomyopathy;Lung fibrosis	331.6
9.65374088287354	9.63662433624268	9.55727195739746	9.40322494506836	9.44232177734375	9.39124393463135	FALSE	15		+	WT_Mock	2.43241066802352	0.0471868852459016	-0.203615506490072	-6.08160087107268	4351	ENSG00000178802.17	MPI	P34949	Mannose-6-phosphate isomerase OS=Homo sapiens (Human) OX=9606 GN=MPI PE=1 SV=2	metabolic process	cytoplasm;cytosol	catalytic activity;metal ion binding	Amino sugar and nucleotide sugar metabolism;Fructose and mannose metabolism;Metabolic pathways	Defective MPI causes MPI-CDG (CDG-1b);Synthesis of GDP-mannose		46.6
10.0927572250366	10.064338684082	10.0270767211914	9.81890201568604	9.88264274597168	9.87067317962646	FALSE	21		+	WT_Mock	2.76689917120772	0.035304347826087	-0.203984896341959	-7.4772207454407	85395	ENSG00000160256.12	FAM207A	Q9NSI2	Protein FAM207A OS=Homo sapiens (Human) OX=9606 GN=FAM207A PE=1 SV=2			protein binding				25.4
6.76420831680298	6.74819278717041	6.76420831680298	6.54997730255127	6.52982091903687	6.56529235839844	FALSE	14		+	WT_Mock	4.26938711231679	0.00729411764705882	-0.210506280263266	-18.1847914914761	90809	ENSG00000165782.10	TMEM55B;PIP4P1	Q86T03	Type 1 phosphatidylinositol 4,5-bisphosphate 4-phosphatase OS=Homo sapiens (Human) OX=9606 GN=PIP4P1 PE=1 SV=1	metabolic process	endosome;membrane;vacuole	catalytic activity	Phosphatidylinositol signaling system	PI5P Regulates TP53 Acetylation;Synthesis of PIPs in the nucleus		29.5
10.9029026031494	10.9104928970337	10.8770542144775	10.6865882873535	10.6655139923096	10.6674661636353	FALSE	16;CHR_HSCHR16_1_CTG1		+	WT_Mock	4.29004780446474	0.00826666666666667	-0.223627090454102	-18.4045357485019	23042;102724985	ENSG00000275498.5;ENSG00000179889.18	PDXDC1;LOC102724985	Q6P996	Pyridoxal-dependent decarboxylase domain-containing protein 1 OS=Homo sapiens (Human) OX=9606 GN=PDXDC1 PE=1 SV=2	metabolic process	Golgi	catalytic activity;protein binding				86.7
11.2110366821289	11.1912441253662	11.1092433929443	10.9531774520874	10.9630403518677	10.9233274459839	FALSE	19		+	WT_Mock	2.59107154634187	0.0411234042553192	-0.223992983500162	-6.71255162217958	208	ENSG00000105221.16	AKT2	P31751	RAC-beta serine/threonine-protein kinase OS=Homo sapiens (Human) OX=9606 GN=AKT2 PE=1 SV=2	cell death;cell differentiation;cell organization and biogenesis;development;metabolic process;regulation of biological process;response to stimulus;transport	cytoplasm;cytosol;endosome;membrane;nucleus	catalytic activity;metal ion binding;nucleotide binding;protein binding	Acute myeloid leukemia;Adipocytokine signaling pathway;Adrenergic signaling in cardiomyocytes;AGE-RAGE signaling pathway in diabetic complications;AMPK signaling pathway;Apoptosis;B cell receptor signaling pathway;Breast cancer;cAMP signaling pathway;Carbohydrate digestion and absorption;Central carbon metabolism in cancer;cGMP-PKG signaling pathway;Chagas disease (American trypanosomiasis);Chemo…	Activation of AKT2;Activation of BAD and translocation to mitochondria;AKT phosphorylates targets in the cytosol;AKT phosphorylates targets in the nucleus;AKT-mediated inactivation of FOXO1A;CD28 dependent PI3K/Akt signaling;Constitutive Signaling by AKT1 E17K in Cancer;CTLA4 inhibitory signaling;Cyclin E associated events during G1/S transition;Deactivation of the beta-catenin transactivating co…	AMP-activated Protein Kinase (AMPK) Signaling;Angiopoietin Like Protein 8 Regulatory Pathway;Cardiac Hypertrophic Response;Chemokine signaling pathway;ESC Pluripotency Pathways;Focal Adhesion;Focal Adhesion-PI3K-Akt-mTOR-signaling pathway;Insulin Signaling;Integrin-mediated Cell Adhesion;MAPK Signaling Pathway;MicroRNAs in cardiomyocyte hypertrophy;RANKL/RANK (Receptor activator of NFKB (ligand))…	55.7
9.5465087890625	9.60843944549561	9.57459354400635	9.38973903656006	9.34496116638184	9.31514930725098	FALSE	16		+	WT_Mock	2.89023962947252	0.034993006993007	-0.226564089457193	-8.05876646035208	9894	ENSG00000100726.14	TELO2	Q9Y4R8	Telomere length regulation protein TEL2 homolog OS=Homo sapiens (Human) OX=9606 GN=TELO2 PE=1 SV=2	regulation of biological process	chromosome;cytoplasm;cytosol;membrane;nucleus	protein binding;structural molecule activity	Fanconi anemia pathway;mTOR signaling pathway			91.7
8.11061382293701	8.12308692932129	8.07521152496338	7.8379430770874	7.86170721054077	7.92896223068237	FALSE	6;CHR_HSCHR6_MHC_APD_CTG1;CHR_HSCHR6_MHC_COX_CTG1;CHR_HSCHR6_MHC_DBB_CTG1;CHR_HSCHR6_MHC_MANN_CTG1;CHR_HSCHR6_MHC_MCF_CTG1;CHR_HSCHR6_MHC_QBL_CTG1;CHR_HSCHR6_MHC_SSTO_CTG1		+	WT_Mock	2.74167273023209	0.0349948717948718	-0.22676658630371	-7.36300567673868	7726	ENSG00000230230.7;ENSG00000231002.7;ENSG00000228881.7;ENSG00000137313.15;ENSG00000231641.9;ENSG00000234127.8;ENSG00000226060.7;ENSG00000234046.7	TRIM26	Q12899	Tripartite motif-containing protein 26 OS=Homo sapiens (Human) OX=9606 GN=TRIM26 PE=1 SV=1	defense response;regulation of biological process;response to stimulus	cytoplasm;cytosol;nucleus	catalytic activity;DNA binding;metal ion binding;protein binding		Interferon gamma signaling		62.1
10.041111946106	10.0162515640259	9.96693801879883	9.78594303131104	9.81330013275146	9.74315166473389	FALSE	17		+	WT_Mock	2.79614412705694	0.0342823529411765	-0.227302233378092	-7.61160044130544	2027	ENSG00000108515.17	ENO3	P13929	Beta-enolase OS=Homo sapiens (Human) OX=9606 GN=ENO3 PE=1 SV=5	metabolic process	cytoplasm;cytosol;membrane	catalytic activity;metal ion binding	Biosynthesis of amino acids;Carbon metabolism;Glycolysis / Gluconeogenesis;HIF-1 signaling pathway;Metabolic pathways;RNA degradation	Gluconeogenesis;Glycolysis	Glycolysis and Gluconeogenesis	47
10.1520309448242	10.0719985961914	10.0662240982056	9.8201789855957	9.90282726287842	9.87190532684326	FALSE	15		+	WT_Mock	2.49215121110279	0.0435490909090909	-0.231780687967936	-6.31296818591515	2184	ENSG00000103876.11	FAH	P16930	Fumarylacetoacetase OS=Homo sapiens (Human) OX=9606 GN=FAH PE=1 SV=2	metabolic process	cytosol	catalytic activity;metal ion binding;protein binding	Metabolic pathways;Tyrosine metabolism	Phenylalanine and tyrosine catabolism	Amino Acid metabolism	46.3
8.91498279571533	8.93339538574219	8.85362148284912	8.66142177581787	8.70078659057617	8.64132881164551	FALSE	1		+	WT_Mock	2.84052371716267	0.0308888888888889	-0.232820828755697	-7.81964760125115	7389	ENSG00000126088.13	UROD	P06132	Uroporphyrinogen decarboxylase OS=Homo sapiens (Human) OX=9606 GN=UROD PE=1 SV=2	metabolic process	cytoplasm;cytosol	catalytic activity;protein binding	Metabolic pathways;Porphyrin and chlorophyll metabolism	Heme biosynthesis	Heme Biosynthesis	40.8
8.78037548065186	8.74852848052979	8.7114953994751	8.48623180389404	8.49024963378906	8.56453037261963	FALSE	20		+	WT_Mock	2.7083878650727	0.0365346534653465	-0.233129183451336	-7.21467126010848	27304	ENSG00000124217.4	MOCS3	O95396	Adenylyltransferase and sulfurtransferase MOCS3 OS=Homo sapiens (Human) OX=9606 GN=MOCS3 PE=1 SV=1	metabolic process	cytoplasm;cytosol	catalytic activity;metal ion binding;nucleotide binding;protein binding	Sulfur relay system	Molybdenum cofactor biosynthesis		49.6
10.1581048965454	10.1400632858276	10.096978187561	9.84643077850342	9.95840740203857	9.8869161605835	FALSE	19		+	WT_Mock	2.48002890435404	0.0439430604982206	-0.234464009602863	-6.26542819776666	10755	ENSG00000123159.15	GIPC1	O14908	PDZ domain-containing protein GIPC1 OS=Homo sapiens (Human) OX=9606 GN=GIPC1 PE=1 SV=2	cell communication;cellular component movement;regulation of biological process;response to stimulus;transport	cytoplasm;cytosol;membrane	protein binding			VEGFA-VEGFR2 Signaling Pathway	36
9.85673713684082	9.91617774963379	9.86882209777832	9.70856666564941	9.58815288543701	9.63716793060303	FALSE	7		+	WT_Mock	2.40844781212684	0.0486730158730159	-0.235949834187826	-5.99082146873228	51667		NUB1	Q9Y5A7	NEDD8 ultimate buster 1 OS=Homo sapiens (Human) OX=9606 GN=NUB1 PE=1 SV=2	metabolic process;regulation of biological process;response to stimulus	cytosol;nucleus	protein binding		Neddylation		70.5
11.2603902816772	11.1823320388794	11.1874761581421	10.9971790313721	10.9476366043091	10.9748449325562	FALSE	5		+	WT_Mock	2.91278758572359	0.0344172661870504	-0.236845970153809	-8.16937529331698	689	ENSG00000145741.15	BTF3	P20290	Transcription factor BTF3 OS=Homo sapiens (Human) OX=9606 GN=BTF3 PE=1 SV=1	metabolic process;regulation of biological process;transport	cytoplasm;cytosol;nucleus	protein binding;RNA binding				22.2
12.9263515472412	12.8614940643311	12.9031667709351	12.6634912490845	12.6647806167603	12.6190509796143	FALSE	2		+	WT_Mock	3.29021655562002	0.0282941176470588	-0.247896512349447	-10.2402963972371	471	ENSG00000138363.14	ATIC	P31939	Bifunctional purine biosynthesis protein PURH OS=Homo sapiens (Human) OX=9606 GN=ATIC PE=1 SV=3	metabolic process;response to stimulus	cytosol;membrane;mitochondrion	catalytic activity;protein binding	Antifolate resistance;Metabolic pathways;One carbon pool by folate;Purine metabolism	Purine ribonucleoside monophosphate biosynthesis	One Carbon Metabolism	64.6
10.0250015258789	10.0964517593384	10.0190343856812	9.82288932800293	9.75588893890381	9.81634330749512	FALSE	15		+	WT_Mock	2.79007487553041	0.0334942528735632	-0.248455365498861	-7.58353669626792	4088	ENSG00000166949.15	SMAD3	P84022	Mothers against decapentaplegic homolog 3 OS=Homo sapiens (Human) OX=9606 GN=SMAD3 PE=1 SV=1	cell differentiation;cell organization and biogenesis;cellular homeostasis;metabolic process;regulation of biological process;response to stimulus;transport	cytoplasm;cytosol;membrane;nucleus	DNA binding;metal ion binding;protein binding;RNA binding;signal transducer activity	Adherens junction;AGE-RAGE signaling pathway in diabetic complications;Cell cycle;Chagas disease (American trypanosomiasis);Chronic myeloid leukemia;Colorectal cancer;Endocytosis;FoxO signaling pathway;Hepatitis B;Hippo signaling pathway;HTLV-I infection;Inflammatory bowel disease (IBD);Pancreatic cancer;Pathways in cancer;Signaling pathways regulating pluripotency of stem cells;TGF-beta signalin…	Downregulation of SMAD2/3:SMAD4 transcriptional activity;Downregulation of TGF-beta receptor signaling;RUNX3 regulates BCL2L11 (BIM) transcription;RUNX3 regulates CDKN1A transcription;Signaling by Activin;Signaling by NODAL;SMAD2/3 MH2 Domain Mutants in Cancer;SMAD2/3 Phosphorylation Motif Mutants in Cancer;SMAD2/SMAD3:SMAD4 heterotrimer regulates transcription;SMAD4 MH2 Domain Mutants in Cancer;…	Adipogenesis;AGE/RAGE pathway;Androgen receptor signaling pathway;Canonical and Non-Canonical TGF-B signaling;Cell Cycle;DNA Damage Response (only ATM dependent);Endoderm Differentiation;Extracellular vesicle-mediated signaling in recipient cells;Factors and pathways affecting insulin-like growth factor (IGF1)-Akt signaling;Hepatitis C and Hepatocellular Carcinoma;Hypothesized Pathways in Pathoge…	48.1
13.3188819885254	13.245641708374	13.3237161636353	13.0711603164673	13.0302877426147	13.041145324707	FALSE	16		+	WT_Mock	3.04717769797581	0.0327433628318584	-0.248548825581869	-8.85778229947731	16	ENSG00000090861.15	AARS	P49588	Alanine--tRNA ligase, cytoplasmic OS=Homo sapiens (Human) OX=9606 GN=AARS1 PE=1 SV=2	metabolic process;regulation of biological process	cytoplasm;cytosol;membrane;mitochondrion	catalytic activity;metal ion binding;nucleotide binding;RNA binding	Aminoacyl-tRNA biosynthesis	Cytosolic tRNA aminoacylation		106.7
8.19229316711426	8.20457077026367	8.09486961364746	7.94602918624878	7.91886329650879	7.87590265274048	FALSE	7		+	WT_Mock	2.46764558396313	0.0455104895104895	-0.250312805175782	-6.21717807598313	57037	ENSG00000106524.8	ANKMY2	Q8IV38	Ankyrin repeat and MYND domain-containing protein 2 OS=Homo sapiens (Human) OX=9606 GN=ANKMY2 PE=1 SV=1	regulation of biological process		metal ion binding;protein binding				49.3
9.97125625610352	9.95840740203857	9.84533309936523	9.64727878570557	9.67101001739502	9.68825054168701	FALSE	X		+	WT_Mock	2.44719374746257	0.0460067796610169	-0.256152470906574	-6.13817708236509	8237	ENSG00000102226.9	USP11	P51784	Ubiquitin carboxyl-terminal hydrolase 11 OS=Homo sapiens (Human) OX=9606 GN=USP11 PE=1 SV=3	metabolic process	chromosome;cytoplasm;cytosol;nucleus	catalytic activity;protein binding		Association of TriC/CCT with target proteins during biosynthesis;Ub-specific processing proteases		109.7
7.33895921707153	7.31469631195068	7.28077077865601	7.06069612503052	7.08001804351807	7.01680850982666	FALSE	12		+	WT_Mock	3.29691897880894	0.0300625	-0.258967876434326	-10.2811320060095	160518	ENSG00000170456.15	DENND5B	Q6ZUT9	DENN domain-containing protein 5B OS=Homo sapiens (Human) OX=9606 GN=DENND5B PE=1 SV=2	response to stimulus;transport	cytosol;membrane	protein binding;transporter activity		RAB GEFs exchange GTP for GDP on RABs		144.9
7.80864238739014	7.76686000823975	7.70735931396484	7.49585485458374	7.53371906280518	7.46842050552368	FALSE	10		+	WT_Mock	2.76845887583102	0.0354972677595628	-0.261622428894043	-7.4843338368875	64077	ENSG00000107902.13	LHPP	Q9H008	Phospholysine phosphohistidine inorganic pyrophosphate phosphatase OS=Homo sapiens (Human) OX=9606 GN=LHPP PE=1 SV=2	metabolic process	cytoplasm;cytosol;nucleus	catalytic activity;metal ion binding;protein binding;receptor activity;signal transducer activity	Oxidative phosphorylation	Purine ribonucleoside monophosphate biosynthesis		29.1
14.4805374145508	14.4112854003906	14.469820022583	14.1863384246826	14.1827898025513	14.2070064544678	FALSE	1		+	WT_Mock	3.48331632248303	0.029304347826087	-0.261836051940918	-11.4803006023091	2023	ENSG00000074800.13	ENO1	P06733	Alpha-enolase OS=Homo sapiens (Human) OX=9606 GN=ENO1 PE=1 SV=2	metabolic process;regulation of biological process;response to stimulus	cell surface;cytoplasm;cytosol;membrane;nucleus	catalytic activity;DNA binding;metal ion binding;protein binding;RNA binding	Biosynthesis of amino acids;Carbon metabolism;Glycolysis / Gluconeogenesis;HIF-1 signaling pathway;Metabolic pathways;RNA degradation	Gluconeogenesis;Glycolysis	Glycolysis and Gluconeogenesis	47.1
8.75254821777344	8.80413055419922	8.72996044158936	8.5274772644043	8.46801280975342	8.47694873809814	FALSE	18;CHR_HSCHR18_1_CTG1_1		+	WT_Mock	3.15563216741877	0.0339565217391304	-0.271400133768719	-9.4517551394408	220134	ENSG00000154839.9;ENSG00000262634.5	SKA1	Q96BD8	Spindle and kinetochore-associated protein 1 OS=Homo sapiens (Human) OX=9606 GN=SKA1 PE=1 SV=1	cell division;cell organization and biogenesis;regulation of biological process	chromosome;cytoplasm;cytoskeleton;cytosol	protein binding		Amplification of signal from unattached kinetochores via a MAD2 inhibitory signal;Resolution of Sister Chromatid Cohesion;RHO GTPases Activate Formins;Separation of Sister Chromatids		29.5
9.76105213165283	9.72092819213867	9.66622352600098	9.39317607879639	9.4674015045166	9.4649543762207	FALSE	3		+	WT_Mock	2.76513734515581	0.0349247311827957	-0.274223963419596	-7.46919310361514	1605	ENSG00000173402.11	DAG1	Q14118	Dystroglycan OS=Homo sapiens (Human) OX=9606 GN=DAG1 PE=1 SV=2	cell differentiation;cell organization and biogenesis;cellular component movement;metabolic process;regulation of biological process;response to stimulus;transport	cytoplasm;cytoskeleton;cytosol;extracellular;membrane;nucleus;organelle lumen	metal ion binding;protein binding;receptor activity;structural molecule activity	Arrhythmogenic right ventricular cardiomyopathy (ARVC);Dilated cardiomyopathy;ECM-receptor interaction;Hypertrophic cardiomyopathy (HCM);Viral myocarditis	Defective POMGNT1 causes MDDGA3, MDDGB3 and MDDGC3;Defective POMT1 causes MDDGA1, MDDGB1 and MDDGC1;Defective POMT2 causes MDDGA2, MDDGB2 and MDDGC2;ECM proteoglycans;Integrin cell surface interactions;Non-integrin membrane-ECM interactions;O-linked glycosylation;Regulation of expression of SLITs and ROBOs	Arrhythmogenic Right Ventricular Cardiomyopathy;Integrated Breast Cancer Pathway;Primary Focal Segmental Glomerulosclerosis FSGS	97.4
10.7828340530396	10.7469339370728	10.7296209335327	10.4290924072266	10.4680128097534	10.5291376113892	FALSE	14		+	WT_Mock	2.95869970189034	0.0362539682539683	-0.277715365091959	-8.39886427767387	3958	ENSG00000131981.15	LGALS3	P17931	Galectin-3 OS=Homo sapiens (Human) OX=9606 GN=LGALS3 PE=1 SV=5	cell differentiation;cellular component movement;defense response;metabolic process;regulation of biological process;response to stimulus;transport	cytoplasm;extracellular;membrane;nucleus;spliceosomal complex	protein binding;RNA binding		Advanced glycosylation endproduct receptor signaling;Neutrophil degranulation;RUNX1 regulates transcription of genes involved in differentiation of myeloid cells;RUNX2 regulates genes involved in differentiation of myeloid cells	AGE/RAGE pathway;Spinal Cord Injury	26.1
11.7446660995483	11.8468618392944	11.8541669845581	11.5186042785645	11.5497846603394	11.5404186248779	FALSE	17		+	WT_Mock	2.80139411617268	0.0346904761904762	-0.278962453206381	-7.63595074346265	5430		POLR2A	P24928	DNA-directed RNA polymerase II subunit RPB1 OS=Homo sapiens (Human) OX=9606 GN=POLR2A PE=1 SV=2	metabolic process;regulation of biological process;response to stimulus	cytoplasm;nucleus	catalytic activity;DNA binding;metal ion binding;protein binding;RNA binding	Epstein-Barr virus infection;Herpes simplex infection;Huntington's disease;Metabolic pathways;Purine metabolism;Pyrimidine metabolism;RNA polymerase	Abortive elongation of HIV-1 transcript in the absence of Tat;Activation of anterior HOX genes in hindbrain development during early embryogenesis;Dual incision in TC-NER;FGFR2 alternative splicing;Formation of HIV elongation complex in the absence of HIV Tat;Formation of HIV-1 elongation complex containing HIV-1 Tat;Formation of RNA Pol II elongation complex;Formation of TC-NER Pre-Incision Comp…	Eukaryotic Transcription Initiation;mRNA Processing	217
10.2691268920898	10.1569681167603	10.171802520752	9.92733383178711	9.8970890045166	9.93457508087158	FALSE	1		+	WT_Mock	2.78439042538423	0.0327415730337079	-0.279633204142254	-7.55733600723946	54987	ENSG00000162384.13	C1orf123	Q9NWV4	CXXC motif containing zinc binding protein OS=Homo sapiens (Human) OX=9606 GN=CZIB PE=1 SV=1							18
11.3382349014282	11.2126178741455	11.1956186294556	10.9364910125732	10.9829931259155	10.9812822341919	FALSE	17		+	WT_Mock	2.39414385437329	0.0485201238390093	-0.281901677449543	-5.93717454888967	2584	ENSG00000108479.11	GALK1	P51570	Galactokinase OS=Homo sapiens (Human) OX=9606 GN=GALK1 PE=1 SV=1	metabolic process	cytoplasm;cytosol;membrane	catalytic activity;nucleotide binding	Amino sugar and nucleotide sugar metabolism;Galactose metabolism;Metabolic pathways	Defective GALK1 can cause Galactosemia II (GALCT2);Galactose catabolism		42.2
7.62058639526367	7.61470985412598	7.57440423965454	7.38197565078735	7.2973747253418	7.27239656448364	FALSE	19		+	WT_Mock	2.85766062558528	0.0320769230769231	-0.285984516143799	-7.90133928819205	9266		CYTH2	Q99418	Cytohesin-2 OS=Homo sapiens (Human) OX=9606 GN=CYTH2 PE=1 SV=2	cell organization and biogenesis;regulation of biological process;transport	cytoplasm;cytosol;membrane	protein binding	Endocytosis;Phospholipase D signaling pathway	Intra-Golgi traffic		46.5
5.97039365768433	5.96809053421021	6.01569366455078	5.77610397338867	5.67807197570801	5.63226795196533	FALSE	10		+	WT_Mock	2.51513299699582	0.0429545454545455	-0.289244651794434	-6.40393755750521	29119	ENSG00000183230.16	CTNNA3	Q9UI47	Catenin alpha-3 OS=Homo sapiens (Human) OX=9606 GN=CTNNA3 PE=1 SV=2	regulation of biological process	cytoplasm;cytoskeleton	protein binding	Adherens junction;Arrhythmogenic right ventricular cardiomyopathy (ARVC);Bacterial invasion of epithelial cells;Endometrial cancer;Hippo signaling pathway;Leukocyte transendothelial migration;Pathways in cancer;Tight junction		Arrhythmogenic Right Ventricular Cardiomyopathy	99.7
11.2820463180542	11.2918615341187	11.3176383972168	11.0925588607788	10.9832077026367	10.9367113113403	FALSE	22		+	WT_Mock	2.45866364900811	0.0455257731958763	-0.293022791544596	-6.1823778797044	23760	ENSG00000180957.17	PITPNB	P48739	Phosphatidylinositol transfer protein beta isoform OS=Homo sapiens (Human) OX=9606 GN=PITPNB PE=1 SV=2	cell organization and biogenesis;metabolic process;transport	cytoplasm;Golgi;membrane	transporter activity		PI and PC transport between ER and Golgi membranes		31.5
9.5677661895752	9.60917854309082	9.60381126403809	9.32192802429199	9.28586483001709	9.28701972961426	FALSE	3		+	WT_Mock	4.13302634958251	0.011047619047619	-0.295314470926922	-16.7975658765914	56941	ENSG00000183624.13	C3orf37;HMCES	Q96FZ2	Abasic site processing protein HMCES OS=Homo sapiens (Human) OX=9606 GN=HMCES PE=1 SV=1	metabolic process		catalytic activity;DNA binding				40.5
12.3227729797363	12.1853713989258	12.3052349090576	11.9994716644287	11.9776735305786	11.9298505783081	FALSE	4		+	WT_Mock	2.49340067094589	0.0433722627737226	-0.302127838134766	-6.31788553974267	308	ENSG00000164111.14	ANXA5	P08758	Annexin A5 OS=Homo sapiens (Human) OX=9606 GN=ANXA5 PE=1 SV=2	coagulation;regulation of biological process;response to stimulus;transport	cytoplasm;cytosol;extracellular;membrane	enzyme regulator activity;metal ion binding;protein binding		Platelet degranulation	Apoptosis-related network due to altered Notch3 in ovarian cancer;Prostaglandin Synthesis and Regulation;Simplified Interaction Map Between LOXL4 and Oxidative Stress Pathway	35.9
7.95942258834839	7.92005491256714	7.86666059494019	7.60880899429321	7.61397361755371	7.58946371078491	FALSE	8		+	WT_Mock	3.43529148746955	0.0328627450980392	-0.311297257741292	-11.1592711691152	79752	ENSG00000104231.10	ZFAND1	Q8TCF1	AN1-type zinc finger protein 1 OS=Homo sapiens (Human) OX=9606 GN=ZFAND1 PE=1 SV=1			metal ion binding				30.8
8.4934549331665	8.61948585510254	8.63081359863281	8.24792766571045	8.30742835998535	8.25266551971436	FALSE	18		+	WT_Mock	2.53923847094662	0.04284375	-0.3119109471639	-6.50055415618636	4087	ENSG00000175387.15	SMAD2	Q15796	Mothers against decapentaplegic homolog 2 OS=Homo sapiens (Human) OX=9606 GN=SMAD2 PE=1 SV=1	cell organization and biogenesis;metabolic process;regulation of biological process;response to stimulus;transport	cytoplasm;cytosol;nucleus	DNA binding;metal ion binding;protein binding;RNA binding;signal transducer activity	Adherens junction;AGE-RAGE signaling pathway in diabetic complications;Cell cycle;Chagas disease (American trypanosomiasis);Colorectal cancer;Endocytosis;FoxO signaling pathway;Hippo signaling pathway;HTLV-I infection;Inflammatory bowel disease (IBD);Pancreatic cancer;Pathways in cancer;Proteoglycans in cancer;Signaling pathways regulating pluripotency of stem cells;TGF-beta signaling pathway	Downregulation of SMAD2/3:SMAD4 transcriptional activity;Downregulation of TGF-beta receptor signaling;Signaling by Activin;Signaling by NODAL;SMAD2/3 MH2 Domain Mutants in Cancer;SMAD2/3 Phosphorylation Motif Mutants in Cancer;SMAD2/SMAD3:SMAD4 heterotrimer regulates transcription;SMAD4 MH2 Domain Mutants in Cancer;TGFBR1 KD Mutants in Cancer;Transcriptional regulation of pluripotent stem cells;…	AGE/RAGE pathway;Canonical and Non-Canonical TGF-B signaling;Endoderm Differentiation;Extracellular vesicle-mediated signaling in recipient cells;Factors and pathways affecting insulin-like growth factor (IGF1)-Akt signaling;Hypothesized Pathways in Pathogenesis of Cardiovascular Disease;Mesodermal Commitment Pathway;TGF-B Signaling in Thyroid Cells for Epithelial-Mesenchymal Transition;TGF-beta …	52.3
7.51175260543823	7.55995035171509	7.54535055160522	7.23074102401733	7.24317407608032	7.20065355300903	FALSE	8		+	WT_Mock	4.10137587785951	0.01424	-0.314161618550619	-16.4906845470495	56943	ENSG00000120533.12	ENY2	Q9NPA8	Transcription and mRNA export factor ENY2 OS=Homo sapiens (Human) OX=9606 GN=ENY2 PE=1 SV=1	cell organization and biogenesis;metabolic process;regulation of biological process;transport	mitochondrion;nucleus			HATs acetylate histones		11.5
8.27984237670898	8.20310306549072	8.25171947479248	7.96116018295288	7.86356687545776	7.95768260955811	FALSE	10		+	WT_Mock	2.90480800654041	0.0339290780141844	-0.317418416341146	-8.13007541495866	55760	ENSG00000089876.11	DHX32	Q7L7V1	Putative pre-mRNA-splicing factor ATP-dependent RNA helicase DHX32 OS=Homo sapiens (Human) OX=9606 GN=DHX32 PE=1 SV=1	metabolic process	cytoplasm;mitochondrion;nucleus;spliceosomal complex	catalytic activity;nucleotide binding;protein binding;RNA binding				84.4
8.87282848358154	8.72962093353271	8.72246646881104	8.42290592193604	8.50422286987305	8.43879222869873	FALSE	19		+	WT_Mock	2.36234610566207	0.0491046511627907	-0.31966495513916	-5.8193453488863	93436	ENSG00000105676.13	ARMC6	Q6NXE6	Armadillo repeat-containing protein 6 OS=Homo sapiens (Human) OX=9606 GN=ARMC6 PE=1 SV=2	cell differentiation	cytosol	protein binding				54.1
11.2618598937988	11.2102451324463	11.175612449646	10.9606533050537	10.9054622650146	10.8184223175049	FALSE	6;CHR_HSCHR6_MHC_COX_CTG1;CHR_HSCHR6_MHC_DBB_CTG1;CHR_HSCHR6_MHC_MANN_CTG1;CHR_HSCHR6_MHC_MCF_CTG1;CHR_HSCHR6_MHC_QBL_CTG1;CHR_HSCHR6_MHC_SSTO_CTG1		+	WT_Mock	2.57213855878591	0.0414156378600823	-0.321059862772623	-6.63443555199437	1192	ENSG00000213719.8;ENSG00000206394.8;ENSG00000230685.6;ENSG00000226248.6;ENSG00000223639.6;ENSG00000226651.6;ENSG00000226417.6	CLIC1	O00299	Chloride intracellular channel protein 1 OS=Homo sapiens (Human) OX=9606 GN=CLIC1 PE=1 SV=4	metabolic process;regulation of biological process;response to stimulus;transport	cytoplasm;membrane;mitochondrion;nucleus	catalytic activity;protein binding;transporter activity				26.9
10.7490310668945	10.7542190551758	10.6752510070801	10.4559440612793	10.426474571228	10.3193330764771	FALSE	10		+	WT_Mock	2.58403579545358	0.0406050420168067	-0.32558314005534	-6.68343039762601	10724	ENSG00000198408.13	MGEA5	O60502	Protein O-GlcNAcase OS=Homo sapiens (Human) OX=9606 GN=OGA PE=1 SV=2	metabolic process	cytoplasm;cytosol;membrane;nucleus	catalytic activity	Insulin resistance			102.8
9.78626918792725	9.80429267883301	9.81586360931396	9.42185497283936	9.50759696960449	9.49924755096436	FALSE	2		+	WT_Mock	3.4694603724694	0.0280833333333333	-0.325908660888672	-11.3867891216668	2274	ENSG00000115641.18	FHL2	Q14192	Four and a half LIM domains protein 2 OS=Homo sapiens (Human) OX=9606 GN=FHL2 PE=1 SV=3	cell differentiation;metabolic process;regulation of biological process;response to stimulus	cytoplasm;nucleus	metal ion binding;protein binding	Osteoclast differentiation	PPARA activates gene expression	Androgen receptor signaling pathway;Ectoderm Differentiation;RANKL/RANK (Receptor activator of NFKB (ligand)) Signaling Pathway;VEGFA-VEGFR2 Signaling Pathway	32.2
6.31288290023804	6.3974609375	6.26678657531738	5.99548435211182	5.95186758041382	6.04875946044922	FALSE	2		+	WT_Mock	2.63464435065475	0.0397090909090909	-0.327006340026855	-6.89536324249333	80204	ENSG00000138081.20	FBXO11	Q86XK2	F-box only protein 11 OS=Homo sapiens (Human) OX=9606 GN=FBXO11 PE=1 SV=3	metabolic process	chromosome;cytoplasm;cytosol;nucleus	catalytic activity;metal ion binding;protein binding		Antigen processing: Ubiquitination & Proteasome degradation;Neddylation		103.5
7.54843664169312	7.64673852920532	7.59916877746582	7.29920816421509	7.27052879333496	7.22496652603149	FALSE	1		+	WT_Mock	3.13571020783049	0.0349583333333333	-0.333213488260905	-9.3399587988726	56181	ENSG00000117640.17	FAM54B;MTFR1L	Q9H019	Mitochondrial fission regulator 1-like OS=Homo sapiens (Human) OX=9606 GN=MTFR1L PE=1 SV=2	cell organization and biogenesis;metabolic process	mitochondrion	protein binding				31.9
9.44501495361328	9.47309684753418	9.46821689605713	9.17467594146729	9.15050888061523	9.05501174926758	FALSE	16		+	WT_Mock	3.06119294046356	0.0345794392523364	-0.33537737528483	-8.93255104329505	283871	ENSG00000184207.8	PGP	A6NDG6	Glycerol-3-phosphate phosphatase OS=Homo sapiens (Human) OX=9606 GN=PGP PE=1 SV=1	metabolic process;regulation of biological process	cytosol	catalytic activity;metal ion binding	Carbon metabolism;Glyoxylate and dicarboxylate metabolism;Metabolic pathways	Glycolysis		34
7.82527685165405	7.93722677230835	7.75688982009888	7.4789719581604	7.46923494338989	7.55151605606079	FALSE	9		+	WT_Mock	2.35651617192158	0.0496347826086957	-0.339890162150065	-5.79795337401241	54863	ENSG00000198113.2	TOR4A	Q9NXH8	Torsin-4A OS=Homo sapiens (Human) OX=9606 GN=TOR4A PE=1 SV=2	transport	extracellular;membrane;organelle lumen	nucleotide binding		Platelet degranulation		46.9
9.48441982269287	9.53449726104736	9.51629066467285	9.10695552825928	9.17542457580566	9.23218154907227	FALSE	19;CHR_HSCHR19_4_CTG3_1;CHR_HSCHR19LRC_COX1_CTG3_1;CHR_HSCHR19LRC_COX2_CTG3_1;CHR_HSCHR19LRC_LRC_I_CTG3_1;CHR_HSCHR19LRC_LRC_J_CTG3_1;CHR_HSCHR19LRC_LRC_S_CTG3_1;CHR_HSCHR19LRC_LRC_T_CTG3_1;CHR_HSCHR19LRC_PGF1_CTG3_1;CHR_HSCHR19LRC_PGF2_CTG3_1		+	WT_Mock	3.01966422413796	0.0310819672131148	-0.340215365091959	-8.71267325721364	79042	ENSG00000274672.4;ENSG00000274078.4;ENSG00000274129.4;ENSG00000273896.4;ENSG00000275165.4;ENSG00000278622.4;ENSG00000274796.4;ENSG00000170892.10;ENSG00000278605.4;ENSG00000278712.4	TSEN34	Q9BSV6	tRNA-splicing endonuclease subunit Sen34 OS=Homo sapiens (Human) OX=9606 GN=TSEN34 PE=1 SV=1	metabolic process	nucleus	catalytic activity		tRNA processing in the nucleus		33.6
11.696533203125	11.657452583313	11.5829887390137	11.3263731002808	11.3201236724854	11.2635622024536	FALSE	21		+	WT_Mock	3.03895095405415	0.0326896551724138	-0.342305183410645	-8.81416265293225	873;54093	ENSG00000159228.12	CBR1;SETD4	P16152	Carbonyl reductase [NADPH] 1 OS=Homo sapiens (Human) OX=9606 GN=CBR1 PE=1 SV=3	cell differentiation;metabolic process	cytoplasm;cytosol	catalytic activity	Arachidonic acid metabolism;Chemical carcinogenesis;Metabolic pathways;Metabolism of xenobiotics by cytochrome P450	Synthesis of Prostaglandins (PG) and Thromboxanes (TX)	NRF2 pathway	30.4
9.65356159210205	9.59935474395752	9.53605270385742	9.31061267852783	9.23529624938965	9.21164512634277	FALSE	20		+	WT_Mock	2.79487389073317	0.0340818713450292	-0.343804995218912	-7.6057193088748	8904	ENSG00000214078.12	CPNE1	Q99829	Copine-1 OS=Homo sapiens (Human) OX=9606 GN=CPNE1 PE=1 SV=1	cell differentiation;cell growth;metabolic process;regulation of biological process;response to stimulus;transport	cytoplasm;cytosol;membrane;nucleus	catalytic activity;metal ion binding;protein binding;transporter activity		Glycerophospholipid biosynthesis;Neutrophil degranulation		59
9.52179622650146	9.46597480773926	9.34961318969727	9.13211441040039	9.09328556060791	9.06635856628418	FALSE	7		+	WT_Mock	2.52210389981854	0.0426615384615385	-0.348541895548502	-6.43175047187875	4521		NUDT1	P36639	7,8-dihydro-8-oxoguanine triphosphatase OS=Homo sapiens (Human) OX=9606 GN=NUDT1 PE=1 SV=3	cell communication;metabolic process;response to stimulus	cytoplasm;cytosol;membrane;mitochondrion;nucleus;organelle lumen	catalytic activity;metal ion binding;protein binding;RNA binding		Phosphate bond hydrolysis by NUDT proteins		22.5
8.6632022857666	8.57099437713623	8.53332996368408	8.31560230255127	8.22929954528809	8.1719274520874	FALSE	2		+	WT_Mock	2.45309617955508	0.0455290102389079	-0.350232442220053	-6.16088952390681	10314	ENSG00000115365.11	LANCL1	O43813	Glutathione S-transferase LANCL1 OS=Homo sapiens (Human) OX=9606 GN=LANCL1 PE=1 SV=1	regulation of biological process;response to stimulus	cytoplasm;membrane	metal ion binding;protein binding;receptor activity;signal transducer activity				45.3
10.1059083938599	10.1563358306885	10.1463146209717	9.81650352478027	9.73893642425537	9.7965259552002	FALSE	22		+	WT_Mock	3.64471706313777	0.027609756097561	-0.352197647094727	-12.6249472591875	3162	ENSG00000100292.16	HMOX1	P09601	Heme oxygenase 1 OS=Homo sapiens (Human) OX=9606 GN=HMOX1 PE=1 SV=1	cell communication;cell death;cell organization and biogenesis;cell proliferation;cellular homeostasis;metabolic process;regulation of biological process;response to stimulus	cytosol;endoplasmic reticulum;membrane;nucleus	catalytic activity;metal ion binding;protein binding;signal transducer activity	HIF-1 signaling pathway;MicroRNAs in cancer;Mineral absorption;Porphyrin and chlorophyll metabolism	Heme degradation;Interleukin-4 and 13 signaling;Iron uptake and transport	Lung fibrosis;NRF2 pathway;Overview of nanoparticle effects;Oxidative Stress;Photodynamic therapy-induced NFE2L2 (NRF2) survival signaling;Transcriptional activation by NRF2	32.8
8.0890531539917	8.22207069396973	8.17042541503906	7.8259129524231	7.80735492706299	7.78790235519409	FALSE	2		+	WT_Mock	3.03310555800699	0.0324102564102564	-0.353459676106771	-8.78328936486298	51374	ENSG00000138085.16	ATRAID	Q6UW56	All-trans retinoic acid-induced differentiation factor OS=Homo sapiens (Human) OX=9606 GN=ATRAID PE=1 SV=2	cell differentiation;regulation of biological process	membrane;nucleus	protein binding				24.7
7.33091688156128	7.28447723388672	7.37677669525146	6.88752508163452	7.03342294692993	6.99435329437256	FALSE	1		+	WT_Mock	2.66480633301751	0.0392417061611374	-0.358956495920816	-7.02443459254496	55204	ENSG00000143457.10	GOLPH3L	Q9H4A5	Golgi phosphoprotein 3-like OS=Homo sapiens (Human) OX=9606 GN=GOLPH3L PE=1 SV=1	cell organization and biogenesis;regulation of biological process;transport	cytosol;Golgi;membrane	protein binding	Transcriptional misregulation in cancer			32.7
8.93957901000977	8.96751403808594	8.92213821411133	8.59916877746582	8.56567287445068	8.5853385925293	FALSE	1		+	WT_Mock	4.59175568269455	0	-0.359683672587076	-21.9268986793765	23576	ENSG00000153904.18	DDAH1	O94760	N(G),N(G)-dimethylarginine dimethylaminohydrolase 1 OS=Homo sapiens (Human) OX=9606 GN=DDAH1 PE=1 SV=3	metabolic process;regulation of biological process;response to stimulus	cytosol;mitochondrion	catalytic activity;metal ion binding		eNOS activation	Mesodermal Commitment Pathway	31.1
7.84486246109009	8.00562477111816	7.89117622375488	7.51333284378052	7.54148387908936	7.59320449829102	FALSE	1		+	WT_Mock	2.62464344430397	0.0393513513513514	-0.364547411600748	-6.8530259250831	7042	ENSG00000092969.11	TGFB2	P61812	Transforming growth factor beta-2 proprotein OS=Homo sapiens (Human) OX=9606 GN=TGFB2 PE=1 SV=1	cell communication;cell death;cell differentiation;cell division;cell growth;cell organization and biogenesis;cell proliferation;cellular component movement;metabolic process;regulation of biological process;response to stimulus;transport	extracellular;organelle lumen	protein binding	AGE-RAGE signaling pathway in diabetic complications;Amoebiasis;Cell cycle;Chagas disease (American trypanosomiasis);Chronic myeloid leukemia;Colorectal cancer;Cytokine-cytokine receptor interaction;Dilated cardiomyopathy;Endocytosis;FoxO signaling pathway;Hepatitis B;Hippo signaling pathway;HTLV-I infection;Hypertrophic cardiomyopathy (HCM);Inflammatory bowel disease (IBD);Leishmaniasis;Malaria;…	ECM proteoglycans;Molecules associated with elastic fibres;Platelet degranulation	Endochondral Ossification;Extracellular vesicle-mediated signaling in recipient cells;MAPK Signaling Pathway;NRF2 pathway;p38 MAPK Signaling Pathway	47.7
7.75087451934814	7.85486841201782	7.75488758087158	7.48381567001343	7.33449649810791	7.44045400619507	FALSE	2		+	WT_Mock	2.55671798597795	0.0428870967741935	-0.367288112640381	-6.57139193958991	23192	ENSG00000168397.16	ATG4B	Q9Y4P1	Cysteine protease ATG4B OS=Homo sapiens (Human) OX=9606 GN=ATG4B PE=1 SV=2	cell communication;cell organization and biogenesis;metabolic process;regulation of biological process;response to stimulus;transport	cytoplasm;cytosol	catalytic activity;protein binding	Autophagy	Macroautophagy		44.3
9.16666507720947	9.08640193939209	9.031494140625	8.71458911895752	8.81666374206543	8.64637851715088	FALSE	17		+	WT_Mock	2.36857308692244	0.0482915451895044	-0.368976593017578	-5.84226615256357	84299	ENSG00000141741.11	MIEN1	Q9BRT3	Migration and invasion enhancer 1 OS=Homo sapiens (Human) OX=9606 GN=MIEN1 PE=1 SV=1	cell death;regulation of biological process	cytoplasm;cytosol;membrane	protein binding				12.4
8.28725051879883	8.27844905853271	8.26491165161133	7.95535945892334	7.89784526824951	7.86356687545776	FALSE	7		+	WT_Mock	3.75553956758854	0.0252571428571429	-0.371279875437418	-13.4733906913734	1021	ENSG00000105810.9	CDK6	Q00534	Cyclin-dependent kinase 6 OS=Homo sapiens (Human) OX=9606 GN=CDK6 PE=1 SV=1	cell differentiation;cell division;metabolic process;regulation of biological process;response to stimulus	cytoplasm;cytoskeleton;cytosol;nucleus	catalytic activity;nucleotide binding;protein binding	Breast cancer;Cell cycle;Chronic myeloid leukemia;Glioma;Hepatitis B;Measles;Melanoma;MicroRNAs in cancer;Non-small cell lung cancer;p53 signaling pathway;Pancreatic cancer;Pathways in cancer;PI3K-Akt signaling pathway;Small cell lung cancer;Viral carcinogenesis	Cyclin D associated events in G1;Oncogene Induced Senescence;Oxidative Stress Induced Senescence;Regulation of RUNX1 Expression and Activity;Senescence-Associated Secretory Phenotype (SASP)	Cell Cycle;DNA Damage Response;G1 to S cell cycle control;Metastatic brain tumor;miRNA Regulation of DNA Damage Response;miRNAs involved in DNA damage response;Retinoblastoma (RB) in Cancer;Signaling Pathways in Glioblastoma;Wnt Signaling Pathway Netpath	36.9
10.7220392227173	10.678071975708	10.6122236251831	10.2174730300903	10.4001321792603	10.2768220901489	FALSE	6		+	WT_Mock	2.39960088851109	0.049128526645768	-0.372635841369629	-5.95759371844181	8724	ENSG00000112335.14	SNX3	O60493	Sorting nexin-3 OS=Homo sapiens (Human) OX=9606 GN=SNX3 PE=1 SV=3	cell organization and biogenesis;metabolic process;regulation of biological process;response to stimulus;transport	cytoplasm;cytosol;endosome;membrane	protein binding	Endocytosis	Ub-specific processing proteases;WNT ligand biogenesis and trafficking		18.8
7.06177616119385	6.87528848648071	6.99322128295898	6.56529235839844	6.58946371078491	6.6524863243103	FALSE	4		+	WT_Mock	2.46414543233846	0.0457839721254355	-0.374347845713298	-6.20359724550662	27309	ENSG00000109445.10	ZNF330	Q9Y3S2	Zinc finger protein 330 OS=Homo sapiens (Human) OX=9606 GN=ZNF330 PE=1 SV=1		chromosome;nucleus	metal ion binding;protein binding				36.2
9.68509960174561	9.64835739135742	9.61618137359619	9.2057933807373	9.35204315185547	9.25526428222656	FALSE	4		+	WT_Mock	2.87873227063654	0.03336	-0.378845850626627	-8.00284068605599	4085	ENSG00000164109.13	MAD2L1	Q13257	Mitotic spindle assembly checkpoint protein MAD2A OS=Homo sapiens (Human) OX=9606 GN=MAD2L1 PE=1 SV=1	cell division;cell organization and biogenesis;metabolic process;regulation of biological process	chromosome;cytoplasm;cytoskeleton;cytosol;nucleus	protein binding	Cell cycle;HTLV-I infection;Oocyte meiosis;Progesterone-mediated oocyte maturation	Amplification of signal from unattached kinetochores via a MAD2 inhibitory signal;APC-Cdc20 mediated degradation of Nek2A;Cdc20:Phospho-APC/C mediated degradation of Cyclin A;Inactivation of APC/C via direct inhibition of the APC/C complex;Resolution of Sister Chromatid Cohesion;RHO GTPases Activate Formins;Separation of Sister Chromatids	Cell Cycle	23.5
9.09855842590332	9.17966079711914	9.14134120941162	8.8201789855957	8.6934871673584	8.7688455581665	FALSE	10		+	WT_Mock	3.01532714481676	0.031609756097561	-0.379016240437826	-8.68999911087234	79803	ENSG00000166189.7	HPS6	Q86YV9	Hermansky-Pudlak syndrome 6 protein OS=Homo sapiens (Human) OX=9606 GN=HPS6 PE=1 SV=1	cell differentiation;cell organization and biogenesis;coagulation	cytoplasm;cytosol;endoplasmic reticulum;endosome;membrane;vacuole	protein binding				82.9
6.67383909225464	6.66959381103516	6.60288429260254	6.20554876327515	6.21529054641724	6.38543081283569	FALSE	8		+	WT_Mock	2.42538902519881	0.0475454545454545	-0.38001569112142	-6.0548820863619	767	ENSG00000178538.9	CA8	P35219	Carbonic anhydrase-related protein OS=Homo sapiens (Human) OX=9606 GN=CA8 PE=1 SV=3	metabolic process;regulation of biological process;response to stimulus	cytoplasm	catalytic activity;metal ion binding;protein binding	Nitrogen metabolism			33
6.10433673858643	6.09592437744141	6.05093717575073	5.78135967254639	5.59096145629883	5.72519588470459	FALSE	9		+	WT_Mock	2.54725480862523	0.0436972111553785	-0.384560426076254	-6.53295950387337	138151	ENSG00000148411.7	NACC2	Q96BF6	Nucleus accumbens-associated protein 2 OS=Homo sapiens (Human) OX=9606 GN=NACC2 PE=1 SV=1	cell organization and biogenesis;metabolic process;regulation of biological process	mitochondrion;nucleus	catalytic activity;DNA binding;protein binding				62.8
8.04821491241455	8.19819927215576	8.04111194610596	7.72792053222656	7.71080636978149	7.69418382644653	FALSE	8		+	WT_Mock	2.74586425403051	0.0353575129533679	-0.38487180074056	-7.38187525695779	2222	ENSG00000079459.12	FDFT1	P37268	Squalene synthase OS=Homo sapiens (Human) OX=9606 GN=FDFT1 PE=1 SV=1	metabolic process;regulation of biological process	endoplasmic reticulum;membrane	catalytic activity;protein binding	Metabolic pathways;Steroid biosynthesis	Activation of gene expression by SREBF (SREBP);Cholesterol biosynthesis;PPARA activates gene expression	Cholesterol Biosynthesis;Statin Pathway;Sterol Regulatory Element-Binding Proteins (SREBP) signalling	48.1
8.96809101104736	8.95739269256592	8.95448684692383	8.59283065795898	8.54535102844238	8.58044719696045	FALSE	1		+	WT_Mock	4.89535652257557	0	-0.38711388905843	-26.1409080413666	9261	ENSG00000162889.10	MAPKAPK2	P49137	MAP kinase-activated protein kinase 2 OS=Homo sapiens (Human) OX=9606 GN=MAPKAPK2 PE=1 SV=1	defense response;metabolic process;regulation of biological process;response to stimulus;transport	cytoplasm;cytosol;nucleus	catalytic activity;nucleotide binding;protein binding;signal transducer activity	MAPK signaling pathway;Neurotrophin signaling pathway;VEGF signaling pathway;Viral carcinogenesis	activated TAK1 mediates p38 MAPK activation;Activated TLR4 signalling;Butyrate Response Factor 1 (BRF1) binds and destabilizes mRNA;CREB phosphorylation;Oxidative Stress Induced Senescence;p38MAPK events;Regulation of HSF1-mediated heat shock response;Synthesis of Leukotrienes (LT) and Eoxins (EX);Tristetraprolin (TTP, ZFP36) binds and destabilizes mRNA;VEGFA-VEGFR2 Pathway	Fas Ligand (FasL) pathway and Stress induction of Heat Shock Proteins (HSP) regulation;IL-1 signaling pathway;MAPK Signaling Pathway;p38 MAPK Signaling Pathway;Regulation of Microtubule Cytoskeleton;Serotonin Receptor 2 and ELK-SRF/GATA4 signaling;Serotonin Receptor 4/6/7 and NR3C Signaling;Structural Pathway of Interleukin 1 (IL-1);VEGFA-VEGFR2 Signaling Pathway	45.5
11.5052652359009	11.5614786148071	11.463677406311	11.0967807769775	11.2192897796631	11.0316324234009	FALSE	17		+	WT_Mock	2.50687315926611	0.0439850746268657	-0.39423942565918	-6.37111483004654	3838	ENSG00000182481.8	KPNA2	P52292	Importin subunit alpha-1 OS=Homo sapiens (Human) OX=9606 GN=KPNA2 PE=1 SV=1	metabolic process;regulation of biological process;transport	cytoplasm;cytosol;membrane;nucleus	protein binding;RNA binding;transporter activity	Influenza A	ISG15 antiviral mechanism;NS1 Mediated Effects on Host Pathways;Sensing of DNA Double Strand Breaks		57.8
10.0790843963623	10.1382713317871	10.1617612838745	9.68176555633545	9.69679355621338	9.81458282470703	FALSE	3		+	WT_Mock	2.90341248575389	0.0336901408450704	-0.395325024922689	-8.12322001256428	1894	ENSG00000114346.13	ECT2	Q9H8V3	Protein ECT2 OS=Homo sapiens (Human) OX=9606 GN=ECT2 PE=1 SV=4	cell differentiation;cell division;cell organization and biogenesis;regulation of biological process;response to stimulus;transport	cytoplasm;cytoskeleton;cytosol;nucleus	enzyme regulator activity;protein binding;signal transducer activity		G alpha (12/13) signalling events;NRAGE signals death through JNK;Rho GTPase cycle;Signalling by NGF	Gastric Cancer Network 1	103.4
8.91019344329834	9.0140209197998	8.93516540527344	8.51609420776367	8.58946418762207	8.54419136047363	FALSE	16		+	WT_Mock	3.35494015693984	0.0279333333333333	-0.403210004170734	-10.6410937034076	5347	ENSG00000166851.14	PLK1	P53350	Serine/threonine-protein kinase PLK1 OS=Homo sapiens (Human) OX=9606 GN=PLK1 PE=1 SV=1	cell division;cell organization and biogenesis;cell proliferation;metabolic process;regulation of biological process;response to stimulus	chromosome;cytoplasm;cytoskeleton;cytosol;nucleus	catalytic activity;metal ion binding;nucleotide binding;protein binding	Cell cycle;FoxO signaling pathway;Oocyte meiosis;Progesterone-mediated oocyte maturation	Activation of NIMA Kinases NEK9, NEK6, NEK7;Amplification of signal from unattached kinetochores via a MAD2 inhibitory signal;Anchoring of the basal body to the plasma membrane;APC/C:Cdh1 mediated degradation of Cdc20 and other APC/C:Cdh1 targeted proteins in late mitosis/early G1;AURKA Activation by TPX2;Condensation of Prophase Chromosomes;Cyclin A/B1/B2 associated events during G2/M transition…	Cell Cycle;Integrated Cancer pathway;Regulation of toll-like receptor signaling pathway;TNF alpha Signaling Pathway	68.2
11.3409624099731	11.3377332687378	11.2179574966431	10.9286661148071	10.904634475708	10.8526077270508	FALSE	10		+	WT_Mock	3.02108211335086	0.0316	-0.403581619262695	-8.72009770473252	983	ENSG00000170312.15	CDK1	P06493	Cyclin-dependent kinase 1 OS=Homo sapiens (Human) OX=9606 GN=CDK1 PE=1 SV=3	cell death;cell differentiation;cell division;cell organization and biogenesis;cell proliferation;cellular component movement;metabolic process;regulation of biological process;response to stimulus	cytoplasm;cytoskeleton;cytosol;membrane;mitochondrion;nucleus;organelle lumen	catalytic activity;nucleotide binding;protein binding;receptor activity	Cell cycle;Epstein-Barr virus infection;Gap junction;Herpes simplex infection;Oocyte meiosis;p53 signaling pathway;Progesterone-mediated oocyte maturation;Viral carcinogenesis	Activation of E2F1 target genes at G1/S;Activation of NIMA Kinases NEK9, NEK6, NEK7;Anchoring of the basal body to the plasma membrane;APC/C:Cdc20 mediated degradation of Cyclin B;AURKA Activation by TPX2;Cdc20:Phospho-APC/C mediated degradation of Cyclin A;Chk1/Chk2(Cds1) mediated inactivation of Cyclin B:Cdk1 complex;Condensation of Prometaphase Chromosomes;Condensation of Prophase Chromosomes;…	ATM Signaling Network in Development and Disease;ATM Signaling Pathway;Cell Cycle;DNA Damage Response;G1 to S cell cycle control;miRNA Regulation of DNA Damage Response;PPAR Alpha Pathway;Regulation of Microtubule Cytoskeleton;Retinoblastoma (RB) in Cancer;Spinal Cord Injury;TGF-beta Signaling Pathway	34.1
5.95884275436401	6.08533954620361	5.95884275436401	5.5172758102417	5.61176252365112	5.64385604858398	FALSE	17		+	WT_Mock	2.71064011363899	0.03636	-0.410043557484944	-7.22462450486446	29893	ENSG00000131470.14	PSMC3IP	Q9P2W1	Homologous-pairing protein 2 homolog OS=Homo sapiens (Human) OX=9606 GN=PSMC3IP PE=1 SV=1	metabolic process;regulation of biological process	nucleus	DNA binding		Meiotic recombination	Androgen receptor signaling pathway	24.9
7.51254320144653	7.59320449829102	7.59170913696289	7.10852432250977	7.13339900970459	7.21723079681396	FALSE	6		+	WT_Mock	3.20828334116175	0.0345128205128205	-0.41276756922404	-9.75323599891785	3107	ENSG00000204525.16	HLA-C	P10321	HLA class I histocompatibility antigen, C alpha chain OS=Homo sapiens (Human) OX=9606 GN=HLA-C PE=1 SV=3	regulation of biological process;response to stimulus;transport	cell surface;endoplasmic reticulum;Golgi;membrane	protein binding	Allograft rejection;Antigen processing and presentation;Autoimmune thyroid disease;Cell adhesion molecules (CAMs);Endocytosis;Epstein-Barr virus infection;Graft-versus-host disease;Herpes simplex infection;HTLV-I infection;Natural killer cell mediated cytotoxicity;Phagosome;Type I diabetes mellitus;Viral carcinogenesis;Viral myocarditis	Antigen Presentation: Folding, assembly and peptide loading of class I MHC;Endosomal/Vacuolar pathway;ER-Phagosome pathway;Immunoregulatory interactions between a Lymphoid and a non-Lymphoid cell;Interferon alpha/beta signaling;Interferon gamma signaling;Neutrophil degranulation	Allograft Rejection;Proteasome Degradation	40.6
8.96231746673584	8.83035659790039	9.01792240142822	8.50303077697754	8.5172758102417	8.55036163330078	FALSE	2		+	WT_Mock	2.70630041042841	0.0369655172413793	-0.413309415181477	-7.20545707954895	9784	ENSG00000115234.10	SNX17	Q15036	Sorting nexin-17 OS=Homo sapiens (Human) OX=9606 GN=SNX17 PE=1 SV=1	metabolic process;regulation of biological process;response to stimulus;transport	cytoplasm;cytosol;endosome;Golgi;membrane	protein binding				52.9
12.2871932983398	12.3556814193726	12.447057723999	11.9024124145508	11.914945602417	12.0288381576538	FALSE	5		+	WT_Mock	2.60238016741014	0.0412987012987013	-0.414578755696615	-6.75958848353324	6558	ENSG00000064651.13	SLC12A2	P55011	Solute carrier family 12 member 2 OS=Homo sapiens (Human) OX=9606 GN=SLC12A2 PE=1 SV=1	cellular homeostasis;regulation of biological process;response to stimulus;transport	membrane	catalytic activity;nucleotide binding;protein binding;transporter activity	Pancreatic secretion;Salivary secretion;Vibrio cholerae infection	Cation-coupled Chloride cotransporters		131.4
6.48864364624023	6.53605318069458	6.61176252365112	6.0938138961792	6.18982458114624	6.10223817825317	FALSE	9		+	WT_Mock	3.04234179972416	0.0324561403508772	-0.416860898335774	-8.83211754184549	138428	ENSG00000187024.13	PTRH1	Q86Y79	Probable peptidyl-tRNA hydrolase OS=Homo sapiens (Human) OX=9606 GN=PTRH1 PE=1 SV=1		mitochondrion	catalytic activity;protein binding;RNA binding				22.9
9.49625492095947	9.4892463684082	9.40620517730713	9.0938138961792	8.97956848144531	9.05120849609375	FALSE	16		+	WT_Mock	3.17667476694582	0.0363255813953488	-0.422371864318848	-9.57118911891406	80790	ENSG00000153815.16	CMIP	Q8IY22	C-Maf-inducing protein OS=Homo sapiens (Human) OX=9606 GN=CMIP PE=1 SV=3		cytoplasm;cytosol;nucleus	protein binding				86.3
10.6850118637085	10.7045955657959	10.6253433227539	10.1660375595093	10.358211517334	10.2160186767578	FALSE	2		+	WT_Mock	2.61672852505511	0.0388898678414097	-0.424894332885742	-6.81967984842372	2817	ENSG00000063660.8	GPC1	P35052	Glypican-1 OS=Homo sapiens (Human) OX=9606 GN=GPC1 PE=1 SV=2	cell differentiation;cellular component movement;metabolic process;regulation of biological process	cytosol;endosome;extracellular;membrane;organelle lumen	metal ion binding;protein binding	Proteoglycans in cancer	A tetrasaccharide linker sequence is required for GAG synthesis;Cell surface interactions at the vascular wall;Defective B3GALT6 causes EDSP2 and SEMDJL1;Defective B3GAT3 causes JDSSDHD;Defective B4GALT7 causes EDS, progeroid type;Defective EXT1 causes exostoses 1, TRPS2 and CHDS;Defective EXT2 causes exostoses 2;HS-GAG biosynthesis;HS-GAG degradation;Retinoid metabolism and transport;Signaling b…	VEGFA-VEGFR2 Signaling Pathway	61.6
9.05202484130859	9.06420421600342	8.93810939788818	8.67630958557129	8.48703575134277	8.61397361755371	FALSE	9		+	WT_Mock	2.46321219565637	0.045625	-0.425673166910807	-6.19998045617567	28989	ENSG00000148335.14	NTMT1	Q9BV86	N-terminal Xaa-Pro-Lys N-methyltransferase 1 OS=Homo sapiens (Human) OX=9606 GN=NTMT1 PE=1 SV=3	cell organization and biogenesis;metabolic process	cytoplasm;cytosol;nucleus	catalytic activity;protein binding				25.4
10.5090818405151	10.3168468475342	10.442943572998	9.93132877349854	10.0606956481934	9.99788475036621	FALSE	7		+	WT_Mock	2.489694197814	0.0433913043478261	-0.426321029663086	-6.30330788277171	79017	ENSG00000006625.17	GGCT	O75223	Gamma-glutamylcyclotransferase OS=Homo sapiens (Human) OX=9606 GN=GGCT PE=1 SV=1	cell organization and biogenesis;metabolic process	cytosol	catalytic activity;protein binding	Glutathione metabolism	Glutathione synthesis and recycling		21
6.77346897125244	6.82145500183105	6.73741626739502	6.44956159591675	6.24982452392578	6.35226392745972	FALSE	17		+	WT_Mock	2.61686787348007	0.0390619469026549	-0.426896731058757	-6.82026571043621	6827	ENSG00000213246.6	SUPT4H1	P63272	Transcription elongation factor SPT4 OS=Homo sapiens (Human) OX=9606 GN=SUPT4H1 PE=1 SV=1	cell organization and biogenesis;metabolic process;regulation of biological process	nucleus	metal ion binding;protein binding;RNA binding		Abortive elongation of HIV-1 transcript in the absence of Tat;Formation of HIV elongation complex in the absence of HIV Tat;Formation of HIV-1 elongation complex containing HIV-1 Tat;Formation of RNA Pol II elongation complex;Formation of the Early Elongation Complex;Formation of the HIV-1 Early Elongation Complex;HIV elongation arrest and recovery;Pausing and recovery of HIV elongation;Pausing a…	Initiation of transcription and translation elongation at the HIV-1 LTR	13.2
7.79246473312378	7.63372182846069	7.72655868530273	7.29186153411865	7.31197547912598	7.26303434371948	FALSE	2		+	WT_Mock	3.05423945329132	0.0333333333333333	-0.428624629974365	-8.89538318559284	494143	ENSG00000143942.4	CHAC2	Q8WUX2	Glutathione-specific gamma-glutamylcyclotransferase 2 OS=Homo sapiens (Human) OX=9606 GN=CHAC2 PE=1 SV=1	metabolic process	cytoplasm;cytosol	catalytic activity		Glutathione synthesis and recycling		20.9
9.40215969085693	9.21529006958008	9.20383739471436	8.87282848358154	8.82623100280762	8.82081699371338	FALSE	17		+	WT_Mock	2.54804565564504	0.043872	-0.433803558349609	-6.53616393102082	30851	ENSG00000213977.7	TAX1BP3	O14907	Tax1-binding protein 3 OS=Homo sapiens (Human) OX=9606 GN=TAX1BP3 PE=1 SV=2	regulation of biological process;response to stimulus	cytoplasm;cytoskeleton;cytosol;membrane;nucleus	protein binding		RHO GTPases Activate Rhotekin and Rhophilins		13.7
10.5799760818481	10.6093635559082	10.6466484069824	10.2045707702637	10.159366607666	10.1441478729248	FALSE	20		+	WT_Mock	4.12440986113288	0.0105454545454545	-0.442634264628094	-16.7134728385908	51507	ENSG00000022277.12	RTFDC1	Q9BY42	Replication termination factor 2 OS=Homo sapiens (Human) OX=9606 GN=RTF2 PE=1 SV=3	metabolic process	nucleus					33.9
7.04220676422119	6.96693801879883	6.95768260955811	6.55765533447266	6.55151605606079	6.50303077697754	FALSE	10		+	WT_Mock	3.84209176755383	26	-0.451541741689046	-14.1739797792724	399818	ENSG00000203791.14	METTL10;EEF1AKMT2	Q5JPI9	EEF1A lysine methyltransferase 2 OS=Homo sapiens (Human) OX=9606 GN=EEF1AKMT2 PE=1 SV=2	metabolic process	cytoplasm;cytosol;nucleus	catalytic activity		Protein methylation		31.8
9.86573314666748	9.87927722930908	9.8970890045166	9.34607028961182	9.43962287902832	9.49745273590088	FALSE	X		+	WT_Mock	3.26029601958265	0.0285	-0.452984491984049	-10.0598499834245	54552	ENSG00000130119.15	GNL3L	Q9NVN8	Guanine nucleotide-binding protein-like 3-like protein OS=Homo sapiens (Human) OX=9606 GN=GNL3L PE=1 SV=1	regulation of biological process	cytosol;membrane;nucleus	catalytic activity;nucleotide binding;protein binding;RNA binding	Ribosome biogenesis in eukaryotes			65.5
11.2038373947144	11.1850614547729	11.1285095214844	10.6424131393433	10.7506237030029	10.7594718933105	FALSE	18;5		+	WT_Mock	3.30977056466113	0.0305396825396825	-0.45496654510498	-10.3598606939668	1719;573971	ENSG00000228716.6	DHFR;DHFRP1	P00374	Dihydrofolate reductase OS=Homo sapiens (Human) OX=9606 GN=DHFR PE=1 SV=2	cell organization and biogenesis;metabolic process;regulation of biological process;response to stimulus	cytoplasm;cytosol;mitochondrion	catalytic activity;nucleotide binding;protein binding;RNA binding;translation regulator activity	Antifolate resistance;Folate biosynthesis;Metabolic pathways;One carbon pool by folate	Activation of E2F1 target genes at G1/S;eNOS activation and regulation;Metabolism of folate and pterines;Tetrahydrobiopterin (BH4) synthesis, recycling, salvage and regulation	Fluoropyrimidine Activity;Folate Metabolism;Nucleotide Metabolism;One Carbon Metabolism;Retinoblastoma (RB) in Cancer;Trans-sulfuration and one carbon metabolism	21.4
8.22593021392822	8.33136463165283	8.43920803070068	7.97039365768433	7.83920383453369	7.81506299972534	FALSE	7		+	WT_Mock	2.3694319049461	0.048258064516129	-0.45728079477946	-5.84543320959132	5189	ENSG00000127980.15	PEX1	O43933	Peroxisome biogenesis factor 1 OS=Homo sapiens (Human) OX=9606 GN=PEX1 PE=1 SV=1	cell organization and biogenesis;metabolic process;response to stimulus;transport	cytoplasm;cytosol;membrane	catalytic activity;nucleotide binding;protein binding;RNA binding	Peroxisome			142.8
8.87743759155273	8.79344081878662	8.92896270751953	8.39317607879639	8.51056671142578	8.32328033447266	FALSE	3		+	WT_Mock	2.6090285636127	0.041117903930131	-0.457605997721355	-6.78737479342534	25937	ENSG00000018408.14	WWTR1	Q9GZV5	WW domain-containing transcription regulator protein 1 OS=Homo sapiens (Human) OX=9606 GN=WWTR1 PE=1 SV=1	cell differentiation;cell division;cell organization and biogenesis;metabolic process;regulation of biological process;response to stimulus	cytoplasm;cytosol;nucleus	protein binding	Hippo signaling pathway;Hippo signaling pathway -multiple species	Physiological factors;PPARA activates gene expression;RUNX2 regulates osteoblast differentiation;RUNX3 regulates YAP1-mediated transcription;Signaling by Hippo;SMAD2/SMAD3:SMAD4 heterotrimer regulates transcription;YAP1- and WWTR1 (TAZ)-stimulated gene expression	Adipogenesis	44.1
9.45409393310547	9.44107627868652	9.46147918701172	9.01792240142822	8.9002628326416	9.0615062713623	FALSE	2		+	WT_Mock	3.15689367319332	0.0343296703296703	-0.458985964457195	-9.45887600225996	9581	ENSG00000138078.15	PREPL	Q4J6C6	Prolyl endopeptidase-like OS=Homo sapiens (Human) OX=9606 GN=PREPL PE=1 SV=1	metabolic process;regulation of biological process	cytoplasm;cytoskeleton;cytosol;Golgi	catalytic activity				83.9
8.87988948822021	8.8893518447876	8.89965915679932	8.52199268341064	8.36457252502441	8.3961763381958	FALSE	22		+	WT_Mock	3.17175365172633	0.0359080459770115	-0.462052981058758	-9.54313271460444	4151	ENSG00000198125.12	MB	P02144	Myoglobin OS=Homo sapiens (Human) OX=9606 GN=MB PE=1 SV=2	cell differentiation;response to stimulus;transport	cytosol	metal ion binding;transporter activity		Intracellular oxygen transport	Effects of Nitric Oxide	17.2
11.4797296524048	11.4844198226929	11.3737897872925	10.9792823791504	11.0265922546387	10.9436864852905	FALSE	17		+	WT_Mock	3.35950403919766	0.0284067796610169	-0.462792714436848	-10.6699058967268	6774	ENSG00000168610.14	STAT3	P40763	Signal transducer and activator of transcription 3 OS=Homo sapiens (Human) OX=9606 GN=STAT3 PE=1 SV=2	cell differentiation;cell organization and biogenesis;cell proliferation;cellular component movement;defense response;metabolic process;regulation of biological process;reproduction;response to stimulus;transport	cytoplasm;cytosol;membrane;mitochondrion;nucleus	DNA binding;protein binding;signal transducer activity	Acute myeloid leukemia;Adipocytokine signaling pathway;AGE-RAGE signaling pathway in diabetic complications;Chemokine signaling pathway;EGFR tyrosine kinase inhibitor resistance;Epstein-Barr virus infection;FoxO signaling pathway;Hepatitis B;Hepatitis C;HIF-1 signaling pathway;Inflammatory bowel disease (IBD);Insulin resistance;Jak-STAT signaling pathway;Measles;MicroRNAs in cancer;Pancreatic can…	Association of TriC/CCT with target proteins during biosynthesis;Downstream signal transduction;Growth hormone receptor signaling;Interleukin-10 signaling;Interleukin-15 signaling;Interleukin-20 family signaling;Interleukin-35 Signalling;Interleukin-4 and 13 signaling;Interleukin-6 family signaling;Interleukin-7 signaling;MET activates STAT3;POU5F1 (OCT4), SOX2, NANOG activate genes related to pr…	Adipogenesis;AGE/RAGE pathway;Androgen receptor signaling pathway;Brain-Derived Neurotrophic Factor (BDNF) signaling pathway;Cell Differentiation - Index;Chemokine signaling pathway;Development of pulmonary dendritic cells and macrophage subsets;Dopaminergic Neurogenesis;EGF/EGFR Signaling Pathway;EPO Receptor Signaling;ESC Pluripotency Pathways;Estrogen Receptor Pathway;Hepatitis C and Hepatocel…	88
7.73063993453979	7.67948007583618	7.68860006332397	7.12928295135498	7.36632204055786	7.21431922912598	FALSE	6		+	WT_Mock	2.54184674835829	0.0433517786561265	-0.462931950887044	-6.51108272789934	11165	ENSG00000272325.1	NUDT3	O95989	Diphosphoinositol polyphosphate phosphohydrolase 1 OS=Homo sapiens (Human) OX=9606 GN=NUDT3 PE=1 SV=1	cell communication;metabolic process	cytoplasm;cytosol;nucleus	catalytic activity;metal ion binding		Synthesis of pyrophosphates in the cytosol		19.5
11.087926864624	10.9874773025513	10.8949689865112	10.5913352966309	10.5317716598511	10.4531679153442	FALSE	8		+	WT_Mock	2.60593789488021	0.0414782608695652	-0.464699427286783	-6.77444535440122	55872	ENSG00000168078.9	PBK	Q96KB5	Lymphokine-activated killer T-cell-originated protein kinase OS=Homo sapiens (Human) OX=9606 GN=PBK PE=1 SV=3	metabolic process;regulation of biological process;response to stimulus	nucleus	catalytic activity;nucleotide binding;protein binding			4-hydroxytamoxifen, Dexamethasone, and Retinoic Acids Regulation of p27 Expression;VEGFA-VEGFR2 Signaling Pathway	36.1
8.63517379760742	8.5251293182373	8.55995082855225	8.2079906463623	8.08587074279785	7.98811674118042	FALSE	11		+	WT_Mock	2.59129994464472	0.0412991452991453	-0.479425271352133	-6.71349880673102	5519	ENSG00000137713.15	PPP2R1B	P30154	Serine/threonine-protein phosphatase 2A 65 kDa regulatory subunit A beta isoform OS=Homo sapiens (Human) OX=9606 GN=PPP2R1B PE=1 SV=3	cell death;regulation of biological process	membrane	protein binding	Adrenergic signaling in cardiomyocytes;AMPK signaling pathway;Chagas disease (American trypanosomiasis);Dopaminergic synapse;Hepatitis C;Hippo signaling pathway;Long-term depression;mRNA surveillance pathway;Oocyte meiosis;PI3K-Akt signaling pathway;Sphingolipid signaling pathway;TGF-beta signaling pathway;Tight junction	Activated TLR4 signalling;Amplification of signal from unattached kinetochores via a MAD2 inhibitory signal;APC truncation mutants have impaired AXIN binding;AXIN missense mutants destabilize the destruction complex;Beta-catenin phosphorylation cascade;CTLA4 inhibitory signaling;Cyclin A/B1/B2 associated events during G2/M transition;Cyclin D associated events in G1;DARPP-32 events;Disassembly of…	Focal Adhesion-PI3K-Akt-mTOR-signaling pathway;Glycogen Metabolism;Wnt Signaling Pathway and Pluripotency	66.2
7.02014636993408	6.97384071350098	6.92955446243286	6.35755205154419	6.55765533447266	6.56224250793457	FALSE	2		+	WT_Mock	2.57851613555592	0.0409958506224066	-0.482030550638834	-6.66066080520531	1290	ENSG00000204262.11	COL5A2	P05997	Collagen alpha-2(V) chain OS=Homo sapiens (Human) OX=9606 GN=COL5A2 PE=1 SV=3	cell organization and biogenesis;metabolic process;regulation of biological process;response to stimulus	extracellular;organelle lumen	metal ion binding;protein binding;structural molecule activity	Protein digestion and absorption	Assembly of collagen fibrils and other multimeric structures;Collagen chain trimerization;Collagen degradation;ECM proteoglycans;Integrin cell surface interactions;MET activates PTK2 signaling;NCAM1 interactions;Signaling by PDGF;Syndecan interactions	Focal Adhesion;Focal Adhesion-PI3K-Akt-mTOR-signaling pathway;miRNA targets in ECM and membrane receptors	144.8
8.67454528808594	8.7045955657959	8.58683967590332	8.13852787017822	8.19377136230469	8.17692089080811	FALSE	4		+	WT_Mock	3.62441989586367	0.026952380952381	-0.485586802164713	-12.4752202993006	2195	ENSG00000083857.13	FAT1	Q14517	Protocadherin Fat 1 OS=Homo sapiens (Human) OX=9606 GN=FAT1 PE=1 SV=2	cell communication;cell organization and biogenesis;cellular component movement	cell surface;cytoplasm;membrane;nucleus	metal ion binding;protein binding			Primary Focal Segmental Glomerulosclerosis FSGS	506
5.87282848358154	5.69488000869751	5.66391372680664	5.20945358276367	5.3037805557251	5.25171899795532	FALSE	2		+	WT_Mock	2.64205342893562	0.0394520547945205	-0.488889694213867	-6.92687524976896	50485	ENSG00000138375.12	SMARCAL1	Q9NZC9	SWI/SNF-related matrix-associated actin-dependent regulator of chromatin subfamily A-like protein 1 OS=Homo sapiens (Human) OX=9606 GN=SMARCAL1 PE=1 SV=1	metabolic process;regulation of biological process;response to stimulus	nucleus	catalytic activity;nucleotide binding;protein binding			Primary Focal Segmental Glomerulosclerosis FSGS	105.9
9.83146572113037	9.76520347595215	9.71544742584229	9.21261787414551	9.34983444213867	9.27029514312744	FALSE	19		+	WT_Mock	3.15884490555393	0.0351011235955056	-0.493123054504395	-9.46990000363139	27338	ENSG00000108106.13	UBE2S	Q16763	Ubiquitin-conjugating enzyme E2 S OS=Homo sapiens (Human) OX=9606 GN=UBE2S PE=1 SV=2	cell division;cell organization and biogenesis;metabolic process	cytoplasm;cytosol	catalytic activity;nucleotide binding;protein binding	Ubiquitin mediated proteolysis	Antigen processing: Ubiquitination & Proteasome degradation;Synthesis of active ubiquitin: roles of E1 and E2 enzymes		23.8
8.67736721038818	8.76950740814209	8.77313899993896	8.24887657165527	8.18140029907227	8.31015872955322	FALSE	14		+	WT_Mock	3.27403988949995	0.0293142857142857	-0.493192672729492	-10.1423637467236	8906	ENSG00000213983.11	AP1G2	O75843	AP-1 complex subunit gamma-like 2 OS=Homo sapiens (Human) OX=9606 GN=AP1G2 PE=1 SV=1	transport	endosome;Golgi;membrane	protein binding;transporter activity	Lysosome	Lysosome Vesicle Biogenesis		87.1
6.40429019927979	6.38543081283569	6.42122316360474	5.77082920074463	5.94953489303589	6.00898885726929	FALSE	7		+	WT_Mock	2.61916501752995	0.0395874439461883	-0.493863741556804	-6.82992988935852	51622;221960	ENSG00000146574.15;ENSG00000122674.11	CCZ1;CCZ1B	P86790	Vacuolar fusion protein CCZ1 homolog B OS=Homo sapiens (Human) OX=9606 GN=CCZ1B PE=1 SV=1	transport	cytosol;membrane;vacuole	protein binding		RAB GEFs exchange GTP for GDP on RABs		55.8
11.2123136520386	11.0960559844971	11.1130256652832	10.647008895874	10.6229667663574	10.6615104675293	FALSE	5		+	WT_Mock	3.70547411353774	0.0272432432432432	-0.496636390686035	-13.0835168327067	3157	ENSG00000112972.14	HMGCS1	Q01581	Hydroxymethylglutaryl-CoA synthase, cytoplasmic OS=Homo sapiens (Human) OX=9606 GN=HMGCS1 PE=1 SV=2	metabolic process;regulation of biological process;response to stimulus	cytoplasm;cytosol	catalytic activity;protein binding	Butanoate metabolism;Metabolic pathways;Synthesis and degradation of ketone bodies;Terpenoid backbone biosynthesis;Valine, leucine and isoleucine degradation	Activation of gene expression by SREBF (SREBP);Cholesterol biosynthesis;PPARA activates gene expression	Cholesterol Biosynthesis;Endochondral Ossification;SREBF and miR33 in cholesterol and lipid homeostasis;Sterol Regulatory Element-Binding Proteins (SREBP) signalling	57.3
9.63117694854736	9.70615100860596	9.55822944641113	9.14745903015137	9.12773609161377	9.12799453735352	FALSE	9		+	WT_Mock	3.48848670654223	0.0299555555555556	-0.497455914815268	-11.5153813710761	55312	ENSG00000135002.11	RFK	Q969G6	Riboflavin kinase OS=Homo sapiens (Human) OX=9606 GN=RFK PE=1 SV=2	cell death;metabolic process;regulation of biological process	cytoplasm;cytosol;mitochondrion	catalytic activity;metal ion binding;nucleotide binding;protein binding	Metabolic pathways;Riboflavin metabolism	Vitamin B2 (riboflavin) metabolism	Folate Metabolism;Selenium Micronutrient Network;TNF alpha Signaling Pathway	17.6
11.358211517334	11.2953672409058	11.4293022155762	10.9129638671875	10.7234048843384	10.9278516769409	FALSE	X		+	WT_Mock	2.57137621653909	0.0412459016393443	-0.506220181783041	-6.63130668915868	8544	ENSG00000087842.10	PIR	O00625	Pirin OS=Homo sapiens (Human) OX=9606 GN=PIR PE=1 SV=1	cell differentiation;metabolic process;regulation of biological process	cytoplasm;cytosol;nucleus	catalytic activity;metal ion binding;protein binding		Digestion		32.1
8.5465087890625	8.56985569000244	8.51924324035645	8.06931591033936	7.93428039550781	8.10695552825928	FALSE	17		+	WT_Mock	3.13578072218105	0.0353263157894737	-0.508351961771648	-9.34035233255103	23326	ENSG00000124422.11	USP22	Q9UPT9	Ubiquitin carboxyl-terminal hydrolase 22 OS=Homo sapiens (Human) OX=9606 GN=USP22 PE=1 SV=2	cell organization and biogenesis;metabolic process;regulation of biological process	nucleus	catalytic activity;metal ion binding;protein binding		HATs acetylate histones;Ub-specific processing proteases		59.9
6.51884984970093	6.42290592193604	6.41278123855591	6.06177616119385	5.88996028900146	5.87774419784546	FALSE	10		+	WT_Mock	2.75811338265147	0.0357872340425532	-0.508352120717366	-7.43726499339404	7390	ENSG00000188690.12	UROS	P10746	Uroporphyrinogen-III synthase OS=Homo sapiens (Human) OX=9606 GN=UROS PE=1 SV=1	metabolic process;response to stimulus	cytosol;mitochondrion	catalytic activity	Metabolic pathways;Porphyrin and chlorophyll metabolism	Heme biosynthesis	Heme Biosynthesis	28.6
10.0004224777222	10.1841316223145	10.2640905380249	9.6115779876709	9.59413814544678	9.70718669891357	FALSE	2		+	WT_Mock	2.40567585414653	0.0485189873417722	-0.511913935343424	-5.98039382293158	84908	ENSG00000035141.7	FAM136A	Q96C01	Protein FAM136A OS=Homo sapiens (Human) OX=9606 GN=FAM136A PE=1 SV=1		cytoplasm					15.6
7.99604988098145	7.91229057312012	7.81570339202881	7.34518337249756	7.48623180389404	7.34961318969727	FALSE	11		+	WT_Mock	2.74526997621846	0.0351752577319588	-0.514338493347168	-7.379197306388	8772	ENSG00000168040.4	FADD	Q13158	FAS-associated death domain protein OS=Homo sapiens (Human) OX=9606 GN=FADD PE=1 SV=1	cell death;cell differentiation;cell organization and biogenesis;defense response;metabolic process;regulation of biological process;response to stimulus	cytoplasm;cytosol;membrane;nucleus	protein binding	Alzheimer's disease;Apoptosis;Apoptosis - multiple species;Chagas disease (American trypanosomiasis);Hepatitis B;Herpes simplex infection;NOD-like receptor signaling pathway;Pathways in cancer;Platinum drug resistance;RIG-I-like receptor signaling pathway;TNF signaling pathway;Toll-like receptor signaling pathway;Tuberculosis	Activated TLR4 signalling;CASP8 activity is inhibited;Dimerization of procaspase-8;FasL/ CD95L signaling;NF-kB activation through FADD/RIP-1 pathway mediated by caspase-8 and -10;Regulation by c-FLIP;TLR3-mediated TICAM1-dependent programmed cell death;TNFR1-induced proapoptotic signaling;TRAIL signaling;TRIF-mediated programmed cell death	Alzheimers Disease;Apoptosis;Apoptosis Modulation by HSP70;Fas Ligand (FasL) pathway and Stress induction of Heat Shock Proteins (HSP) regulation;Integrated Breast Cancer Pathway;Nanomaterial induced apoptosis;Nanoparticle triggered regulated necrosis;Regulation of toll-like receptor signaling pathway;RIG-I-like Receptor Signaling;TNF alpha Signaling Pathway;TNF related weak inducer of apoptosis …	23.3
7.63444805145264	7.59991264343262	7.71218299865723	7.04439401626587	7.13134241104126	7.22400188446045	FALSE	2		+	WT_Mock	2.95371513666053	0.0356875	-0.515601793924967	-8.3736686679697	55355	ENSG00000123485.11	HJURP	Q8NCD3	Holliday junction recognition protein OS=Homo sapiens (Human) OX=9606 GN=HJURP PE=1 SV=2	cell organization and biogenesis;regulation of biological process	chromosome;cytosol;mitochondrion;nucleus	DNA binding;protein binding		Deposition of new CENPA-containing nucleosomes at the centromere		83.5
9.0042200088501	9.05528259277344	9	8.47045516967773	8.5062084197998	8.53255081176758	FALSE	2		+	WT_Mock	4.47035057175073	0	-0.516762733459473	-20.4362037537887	29959	ENSG00000115216.13	NRBP1	Q9UHY1	Nuclear receptor-binding protein OS=Homo sapiens (Human) OX=9606 GN=NRBP1 PE=1 SV=1	metabolic process;regulation of biological process;response to stimulus;transport	cytoplasm;cytosol;membrane	catalytic activity;nucleotide binding;protein binding		Nuclear Receptor transcription pathway		59.8
8.21091461181641	8.13545322418213	7.98982000350952	7.65176916122437	7.55382108688354	7.57516098022461	FALSE	19		+	WT_Mock	2.71951056498231	0.0365427135678392	-0.518478870391845	-7.26394316427995	2512	ENSG00000087086.14	FTL	P02792	Ferritin light chain OS=Homo sapiens (Human) OX=9606 GN=FTL PE=1 SV=2	cellular homeostasis;transport	cytosol;extracellular;membrane;organelle lumen;vacuole	metal ion binding;protein binding	Mineral absorption	Golgi Associated Vesicle Biogenesis;Iron uptake and transport;Neutrophil degranulation;Scavenging by Class A Receptors	NRF2 pathway	20
10.461275100708	10.5033292770386	10.3761253356934	9.90433311462402	9.92228698730469	9.95797252655029	FALSE	7		+	WT_Mock	3.66491507652065	0.029025641025641	-0.518712361653646	-12.7756531480736	4233	ENSG00000105976.14	MET	P08581	Hepatocyte growth factor receptor OS=Homo sapiens (Human) OX=9606 GN=MET PE=1 SV=4	cell organization and biogenesis;cell proliferation;metabolic process;regulation of biological process;response to stimulus	cell surface;extracellular;membrane	catalytic activity;nucleotide binding;protein binding;receptor activity;signal transducer activity	Adherens junction;Axon guidance;Bacterial invasion of epithelial cells;Central carbon metabolism in cancer;Cytokine-cytokine receptor interaction;EGFR tyrosine kinase inhibitor resistance;Endocytosis;Epithelial cell signaling in Helicobacter pylori infection;Focal adhesion;Malaria;Melanoma;MicroRNAs in cancer;Pathways in cancer;PI3K-Akt signaling pathway;Proteoglycans in cancer;Rap1 signaling pat…	Constitutive Signaling by Aberrant PI3K in Cancer;InlB-mediated entry of Listeria monocytogenes into host cell;Interleukin-20 family signaling;MET activates PI3K/AKT signaling;MET activates PTK2 signaling;MET activates PTPN11;MET activates RAP1 and RAC1;MET activates RAS signaling;MET activates STAT3;MET interacts with TNS proteins;MET Receptor Activation;MET receptor recycling;Negative regulatio…	Extracellular vesicle-mediated signaling in recipient cells;Focal Adhesion;Focal Adhesion-PI3K-Akt-mTOR-signaling pathway;Signaling of Hepatocyte Growth Factor Receptor;Signaling Pathways in Glioblastoma;TGF-beta Signaling Pathway	155.4
10.6302671432495	10.6395215988159	10.812819480896	10.2428169250488	10.087329864502	10.1796607971191	FALSE			+	WT_Mock	2.66588807712121	0.0394285714285714	-0.524266878763836	-7.02910264918305				O43493	Trans-Golgi network integral membrane protein 2 OS=Homo sapiens (Human) OX=9606 GN=TGOLN2 PE=1 SV=4							45.9
6.26303434371948	6.4178524017334	6.24222135543823	5.86294746398926	5.76022100448608	5.72246599197388	FALSE	19		+	WT_Mock	2.78607466557398	0.0329265536723164	-0.525824546813965	-7.5650905546095	83636	ENSG00000131943.17	C19orf12	Q9NSK7	Protein C19orf12 OS=Homo sapiens (Human) OX=9606 GN=C19orf12 PE=1 SV=3	cell death;cellular homeostasis;metabolic process;response to stimulus	cytoplasm;cytosol;endoplasmic reticulum;membrane;mitochondrion					16.3
11.4621448516846	11.2894430160522	11.4780111312866	10.9388446807861	10.8377065658569	10.8694400787354	FALSE	19		+	WT_Mock	2.84391993182294	0.0310807453416149	-0.52786922454834	-7.83577677371292	645	ENSG00000090013.9	BLVRB	P30043	Flavin reductase (NADPH) OS=Homo sapiens (Human) OX=9606 GN=BLVRB PE=1 SV=3	metabolic process;transport	cytoplasm;cytosol;membrane	catalytic activity	Porphyrin and chlorophyll metabolism;Riboflavin metabolism	Heme degradation	NRF2 pathway	22.1
6.88019561767578	7.11894130706787	7.11061382293701	6.53605318069458	6.55765533447266	6.42458629608154	FALSE	12		+	WT_Mock	2.41058491788106	0.0478338658146965	-0.530485312143962	-5.99887125798752	4055	ENSG00000111321.10	LTBR	P36941	Tumor necrosis factor receptor superfamily member 3 OS=Homo sapiens (Human) OX=9606 GN=LTBR PE=1 SV=1	cell death;cell differentiation;defense response;development;regulation of biological process;response to stimulus	membrane	protein binding;receptor activity;signal transducer activity	Cytokine-cytokine receptor interaction;HIF-1 signaling pathway;HTLV-I infection;Intestinal immune network for IgA production;NF-kappa B signaling pathway;Viral carcinogenesis	TNF receptor superfamily (TNFSF) members mediating non-canonical NF-kB pathway		46.7
10.4860305786133	10.3846759796143	10.265380859375	9.78103160858154	9.89965915679932	9.85813617706299	FALSE	8		+	WT_Mock	2.7346201140347	0.0348163265306122	-0.53242015838623	-7.33135234619545	2171	ENSG00000164687.10	FABP5	Q01469	Fatty acid-binding protein 5 OS=Homo sapiens (Human) OX=9606 GN=FABP5 PE=1 SV=3	metabolic process;transport	cytoplasm;cytosol;extracellular;membrane;organelle lumen	protein binding;transporter activity	PPAR signaling pathway	Neutrophil degranulation;Signaling by Retinoic Acid;Triglyceride catabolism	PPAR signaling pathway	15.2
9.03011512756348	9.05392551422119	8.90116882324219	8.48663425445557	8.42038154602051	8.48018455505371	FALSE	X		+	WT_Mock	3.29312174583151	0.0291515151515152	-0.532669703165691	-10.2579780037722	10159	ENSG00000182220.14	ATP6AP2	O75787	Renin receptor OS=Homo sapiens (Human) OX=9606 GN=ATP6AP2 PE=1 SV=2	cellular component movement;metabolic process;regulation of biological process;response to stimulus;transport	membrane	protein binding;receptor activity;transporter activity	Renin-angiotensin system	Metabolism of Angiotensinogen to Angiotensins;Neutrophil degranulation	ACE Inhibitor Pathway;Oxidative phosphorylation	39
5.24031448364258	5.35402917861938	5.2441258430481	4.6892991065979	4.62643909454346	4.9020733833313	FALSE	1		+	WT_Mock	2.3877744797996	0.0484539877300613	-0.540219306945801	-5.91341522069266	7286	ENSG00000143367.15	TUFT1	Q9NNX1	Tuftelin OS=Homo sapiens (Human) OX=9606 GN=TUFT1 PE=1 SV=1		cytoplasm;extracellular	protein binding;structural molecule activity				44.2
9.04794216156006	9.04548645019531	9.05256843566895	8.555739402771	8.53682994842529	8.38973903656006	FALSE	19		+	WT_Mock	3.34228085319375	0.0274754098360656	-0.554562886555988	-10.5615579593333	4858	ENSG00000104967.6	NOVA2	Q9UNW9	RNA-binding protein Nova-2 OS=Homo sapiens (Human) OX=9606 GN=NOVA2 PE=1 SV=1	metabolic process;regulation of biological process	nucleus	RNA binding				49
7.33270788192749	7.41108703613281	7.25266551971436	6.62351560592651	6.82145500183105	6.88508605957031	FALSE	7		+	WT_Mock	2.43701808302652	0.0474019933554817	-0.55546792348226	-6.09918669427709	5054	ENSG00000106366.8	SERPINE1	P05121	Plasminogen activator inhibitor 1 OS=Homo sapiens (Human) OX=9606 GN=SERPINE1 PE=1 SV=1	cell organization and biogenesis;defense response;regulation of biological process;response to stimulus;transport	extracellular;membrane;organelle lumen	enzyme regulator activity;protein binding	AGE-RAGE signaling pathway in diabetic complications;Chagas disease (American trypanosomiasis);Complement and coagulation cascades;HIF-1 signaling pathway;Hippo signaling pathway;p53 signaling pathway	BMAL1:CLOCK,NPAS2 activates circadian gene expression;Dissolution of Fibrin Clot;ECM proteoglycans;Platelet degranulation;SMAD2/SMAD3:SMAD4 heterotrimer regulates transcription	Adipogenesis;Blood Clotting Cascade;Complement and Coagulation Cascades;Folate Metabolism;Hypothesized Pathways in Pathogenesis of Cardiovascular Disease;Oncostatin M Signaling Pathway;Photodynamic therapy-induced HIF-1 survival signaling;Selenium Micronutrient Network;Senescence and Autophagy in Cancer;TGF-beta Receptor Signaling;Vitamin B12 Metabolism	45
8.9146842956543	9.02042484283447	8.88203144073486	8.53877067565918	8.27891445159912	8.31922054290771	FALSE	17		+	WT_Mock	2.45313306246583	0.0456849315068493	-0.560078303019205	-6.16103167079353	11337	ENSG00000170296.9	GABARAP	O95166	Gamma-aminobutyric acid receptor-associated protein OS=Homo sapiens (Human) OX=9606 GN=GABARAP PE=1 SV=1	cell communication;cell death;cell organization and biogenesis;metabolic process;regulation of biological process;response to stimulus;transport	cytoplasm;cytoskeleton;cytosol;endoplasmic reticulum;Golgi;membrane;vacuole	protein binding	Autophagy;FoxO signaling pathway;GABAergic synapse;NOD-like receptor signaling pathway	Macroautophagy;TBC/RABGAPs	Senescence and Autophagy in Cancer	13.9
7.62351560592651	7.64817762374878	7.5251293182373	7.03672313690186	6.98982000350952	7.07895135879517	FALSE	16		+	WT_Mock	3.61076031006489	0.0263255813953488	-0.563776016235352	-12.3754167418	54957	ENSG00000140830.8	TXNL4B	Q9NX01	Thioredoxin-like protein 4B OS=Homo sapiens (Human) OX=9606 GN=TXNL4B PE=1 SV=1	cell organization and biogenesis;metabolic process	cytosol;nucleus;spliceosomal complex	protein binding				17
6.82781887054443	6.89239120483398	6.75488758087158	6.30742835998535	6.2075023651123	6.26678657531738	FALSE	11		+	WT_Mock	3.48267343324221	0.0286808510638298	-0.564460118611653	-11.4759457464324	1119	ENSG00000110721.11	CHKA	P35790	Choline kinase alpha OS=Homo sapiens (Human) OX=9606 GN=CHKA PE=1 SV=3	metabolic process;regulation of biological process;response to stimulus;transport	cytoplasm;cytosol	catalytic activity;nucleotide binding;protein binding;signal transducer activity	Choline metabolism in cancer;Glycerophospholipid metabolism;Metabolic pathways	Synthesis of PC;Synthesis of PE	Acetylcholine Synthesis;Kennedy pathway;One carbon metabolism and related pathways	52.2
9.24650287628174	9.4047155380249	9.24365043640137	8.69034767150879	8.73233699798584	8.77643299102783	FALSE	19		+	WT_Mock	3.18581325064829	0.0352941176470588	-0.565250396728516	-9.62349344128778	23646	ENSG00000105223.19	PLD3	Q8IV08	5'-3' exonuclease PLD3 OS=Homo sapiens (Human) OX=9606 GN=PLD3 PE=1 SV=1	metabolic process	endoplasmic reticulum;membrane	catalytic activity;protein binding	Ether lipid metabolism;Glycerophospholipid metabolism;Metabolic pathways	Role of phospholipids in phagocytosis;Synthesis of PG		54.7
7.31560230255127	7.16390132904053	7.12412118911743	6.57440423965454	6.62205171585083	6.70043992996216	FALSE	5		+	WT_Mock	2.92938737778852	0.033837037037037	-0.568909645080566	-8.25168249524826	6879	ENSG00000178913.7	TAF7	Q15545	Transcription initiation factor TFIID subunit 7 OS=Homo sapiens (Human) OX=9606 GN=TAF7 PE=1 SV=1	cell organization and biogenesis;metabolic process;regulation of biological process;response to stimulus;transport	cytoplasm;Golgi;nucleus	DNA binding;protein binding	Basal transcription factors	HIV Transcription Initiation;Regulation of TP53 Activity through Phosphorylation;RNA Polymerase II HIV Promoter Escape;RNA Polymerase II Pre-transcription Events;RNA Polymerase II Promoter Escape;RNA Polymerase II Transcription Initiation;RNA Polymerase II Transcription Pre-Initiation And Promoter Opening	Eukaryotic Transcription Initiation	40.2
10.6548147201538	10.5578470230103	10.4823036193848	9.96347427368164	10.002815246582	10.015832901001	FALSE	4		+	WT_Mock	3.39654444972837	0.031622641509434	-0.570947647094727	-10.9064855839758	3248	ENSG00000164120.13	HPGD	P15428	15-hydroxyprostaglandin dehydrogenase [NAD(+)] OS=Homo sapiens (Human) OX=9606 GN=HPGD PE=1 SV=1	metabolic process;regulation of biological process;response to stimulus	cytoplasm;cytosol;membrane	catalytic activity;nucleotide binding;protein binding;receptor activity;signal transducer activity	Transcriptional misregulation in cancer	Synthesis of Lipoxins (LX);Synthesis of Prostaglandins (PG) and Thromboxanes (TX)	Prostaglandin Synthesis and Regulation	29
9.00730800628662	9.03754711151123	8.92035293579102	8.31106758117676	8.46475028991699	8.4178524017334	FALSE	7		+	WT_Mock	3.29621515915155	0.0296	-0.59051259358724	-10.2768366934449	221927	ENSG00000106009.15	BRAT1	Q6PJG6	BRCA1-associated ATM activator 1 OS=Homo sapiens (Human) OX=9606 GN=BRAT1 PE=1 SV=2	cell death;cell growth;cell proliferation;cellular component movement;metabolic process;regulation of biological process;response to stimulus	cytoplasm;membrane;nucleus	protein binding				88.1
8.51609420776367	8.555739402771	8.29186153411865	7.75955533981323	7.95535945892334	7.85112428665161	FALSE	12		+	WT_Mock	2.41292138757107	0.0479871794871795	-0.599218686421712	-6.00768231686066	54407	ENSG00000134294.13	SLC38A2	Q96QD8	Sodium-coupled neutral amino acid transporter 2 OS=Homo sapiens (Human) OX=9606 GN=SLC38A2 PE=1 SV=2	cell communication;response to stimulus;transport	membrane	protein binding;transporter activity	GABAergic synapse;Glutamatergic synapse;Protein digestion and absorption	Amino acid transport across the plasma membrane;Glutamate Neurotransmitter Release Cycle	Endochondral Ossification	56
5.03121852874756	4.70043992996216	4.81249809265137	4.25550079345703	4.2016339302063	4.27798461914063	FALSE	4		+	WT_Mock	2.42309002166449	0.0472387096774194	-0.603012402852377	-6.04615530830331	60592	ENSG00000153130.17	SCOC	Q9UIL1	Short coiled-coil protein OS=Homo sapiens (Human) OX=9606 GN=SCOC PE=1 SV=2	metabolic process;regulation of biological process	cytoplasm;cytosol;endosome;Golgi;membrane	protein binding		Retrograde transport at the Trans-Golgi-Network		18
6.3037805557251	6.05093717575073	5.99548435211182	5.50143909454346	5.52356195449829	5.51096200942993	FALSE	3		+	WT_Mock	2.50383949957898	0.04382156133829	-0.604746341705322	-6.35909579410179	28512	ENSG00000197885.10	NKIRAS1	Q9NYS0	NF-kappa-B inhibitor-interacting Ras-like protein 1 OS=Homo sapiens (Human) OX=9606 GN=NKIRAS1 PE=1 SV=1	regulation of biological process;response to stimulus	cytoplasm;membrane	catalytic activity;nucleotide binding		Activated TLR4 signalling;Interleukin-1 family signaling;RIP-mediated NFkB activation via ZBP1;TAK1 activates NFkB by phosphorylation and activation of IKKs complex;TRAF6 mediated NF-kB activation		21.6
8.38413619995117	8.34651374816895	8.19819927215576	7.81954050064087	7.62570905685425	7.66604661941528	FALSE	19		+	WT_Mock	2.74927353207888	0.0357277486910995	-0.60585101445516	-7.39725489805081	10567	ENSG00000105404.10	RABAC1	Q9UI14	Prenylated Rab acceptor protein 1 OS=Homo sapiens (Human) OX=9606 GN=RABAC1 PE=1 SV=1		cytoplasm;Golgi;membrane	protein binding				20.6
6.3905987739563	6.54380512237549	6.19770812988281	5.73335456848145	5.78135967254639	5.77082920074463	FALSE	3		+	WT_Mock	2.43285607347004	0.0474983498349835	-0.615522861480713	-6.08329905813812	6091	ENSG00000169855.19	ROBO1	Q9Y6N7	Roundabout homolog 1 OS=Homo sapiens (Human) OX=9606 GN=ROBO1 PE=1 SV=1	cell differentiation;cellular component movement;development;metabolic process;regulation of biological process;response to stimulus	cell surface;cytoplasm;membrane	protein binding;receptor activity;signal transducer activity	Axon guidance	Activation of RAC1;Inactivation of CDC42 and RAC1;Netrin-1 signaling;Regulation of commissural axon pathfinding by SLIT and ROBO;Regulation of cortical dendrite branching;Regulation of expression of SLITs and ROBOs;Role of ABL in ROBO-SLIT signaling;SLIT2:ROBO1 increases RHOA activity		180.8
8.00281524658203	8.10904693603516	7.94016695022583	7.5399341583252	7.25833034515381	7.40599250793457	FALSE	6		+	WT_Mock	2.53337103385307	0.0429922480620155	-0.615924040476481	-6.47692296341323	2697	ENSG00000152661.7	GJA1	P17302	Gap junction alpha-1 protein OS=Homo sapiens (Human) OX=9606 GN=GJA1 PE=1 SV=2	cell communication;cell death;cell organization and biogenesis;cellular homeostasis;defense response;regulation of biological process;response to stimulus;transport	cytoplasm;endoplasmic reticulum;endosome;Golgi;membrane;mitochondrion;vacuole	protein binding;signal transducer activity;transporter activity	Arrhythmogenic right ventricular cardiomyopathy (ARVC);Gap junction	c-src mediated regulation of Cx43 function and closure of gap junctions;Formation of annular gap junctions;Microtubule-dependent trafficking of connexons from Golgi to the plasma membrane;Oligomerization of connexins into connexons;Transport of connexins along the secretory pathway	Arrhythmogenic Right Ventricular Cardiomyopathy;Calcium Regulation in the Cardiac Cell;Corticotropin-releasing hormone signaling pathway;EGF/EGFR Signaling Pathway;Myometrial Relaxation and Contraction Pathways;Spinal Cord Injury;Sudden Infant Death Syndrome (SIDS) Susceptibility Pathways;TarBasePathway;VEGFA-VEGFR2 Signaling Pathway;Wnt Signaling Pathway Netpath	43
7.46352434158325	7.6574969291687	7.39660501480103	6.88874340057373	6.88019561767578	6.89965915679932	FALSE	7		+	WT_Mock	2.8485730969427	0.0314716981132075	-0.616342703501383	-7.85792394878319	8887	ENSG00000106052.13	TAX1BP1	Q86VP1	Tax1-binding protein 1 OS=Homo sapiens (Human) OX=9606 GN=TAX1BP1 PE=1 SV=2	cell death;cell organization and biogenesis;cellular component movement;metabolic process;regulation of biological process	cytosol	catalytic activity;metal ion binding;motor activity;protein binding		Negative regulators of DDX58/IFIH1 signaling;Regulation of TNFR1 signaling		90.8
8.57742881774902	8.58195400238037	8.46882724761963	7.79895782470703	8.03837013244629	7.91826677322388	FALSE	15		+	WT_Mock	2.87059920669912	0.0324935064935065	-0.624205112457275	-7.96352554537229	10519	ENSG00000185043.10	CIB1	Q99828	Calcium and integrin-binding protein 1 OS=Homo sapiens (Human) OX=9606 GN=CIB1 PE=1 SV=4	cell death;cell differentiation;cell division;cell organization and biogenesis;metabolic process;regulation of biological process;response to stimulus	cytoplasm;cytoskeleton;endoplasmic reticulum;Golgi;membrane;nucleus	enzyme regulator activity;metal ion binding;protein binding				21.7
10.6193943023682	10.6658687591553	10.6604413986206	10.0449409484863	9.89572715759277	10.1168642044067	FALSE	20		+	WT_Mock	3.15146861406786	0.0349247311827957	-0.629390716552734	-9.42828831192741	3911	ENSG00000130702.15	LAMA5	O15230	Laminin subunit alpha-5 OS=Homo sapiens (Human) OX=9606 GN=LAMA5 PE=1 SV=8	cell differentiation;cell organization and biogenesis;cell proliferation;cellular component movement;regulation of biological process;response to stimulus;transport	extracellular;membrane;nucleus	catalytic activity;motor activity;protein binding;structural molecule activity	Amoebiasis;ECM-receptor interaction;Focal adhesion;Metabolic pathways;Pathways in cancer;PI3K-Akt signaling pathway;Small cell lung cancer;Toxoplasmosis	Degradation of the extracellular matrix;ECM proteoglycans;Interleukin-4 and 13 signaling;Laminin interactions;MET activates PTK2 signaling;Non-integrin membrane-ECM interactions	Alpha 6 Beta 4 signaling pathway;Focal Adhesion;Focal Adhesion-PI3K-Akt-mTOR-signaling pathway;Inflammatory Response Pathway;Primary Focal Segmental Glomerulosclerosis FSGS	399.5
6.61911964416504	6.68369626998901	6.5141224861145	5.91886329650879	6.01346206665039	5.98185253143311	FALSE	12		+	WT_Mock	3.43939541127658	0.03352	-0.63425350189209	-11.1863679327205	91523	ENSG00000179715.12	PCED1B	Q96HM7	PC-esterase domain-containing protein 1B OS=Homo sapiens (Human) OX=9606 GN=PCED1B PE=1 SV=1			protein binding				49.7
7.67313241958618	7.60139942169189	7.45779132843018	7.05745029449463	6.99208879470825	6.77214956283569	FALSE	1		+	WT_Mock	2.39775502466537	0.048975	-0.636878172556559	-5.95068032111205	4548	ENSG00000116984.12	MTR	Q99707	Methionine synthase OS=Homo sapiens (Human) OX=9606 GN=MTR PE=1 SV=2	cell organization and biogenesis;metabolic process;response to stimulus	cytoplasm;cytosol	catalytic activity;metal ion binding;protein binding	Biosynthesis of amino acids;Cysteine and methionine metabolism;Metabolic pathways;One carbon pool by folate;Selenocompound metabolism	Cobalamin (Cbl, vitamin B12) transport and metabolism;Defective MTR causes methylmalonic aciduria and homocystinuria type cblG;Defective MTRR causes methylmalonic aciduria and homocystinuria type cblE;Methylation;Sulfur amino acid metabolism	Folate Metabolism;One Carbon Metabolism;One carbon metabolism and related pathways;Selenium Micronutrient Network;Trans-sulfuration and one carbon metabolism;Trans-sulfuration pathway;Vitamin B12 Metabolism	140.4
7.22496652603149	7.35402917861938	7.2065258026123	6.70597791671753	6.43962335586548	6.71973085403442	FALSE	15		+	WT_Mock	2.4779149348323	0.0436325088339223	-0.640063126881918	-6.25716901086906	9245	ENSG00000140297.12	GCNT3	O95395	Beta-1,3-galactosyl-O-glycosyl-glycoprotein beta-1,6-N-acetylglucosaminyltransferase 3 OS=Homo sapiens (Human) OX=9606 GN=GCNT3 PE=2 SV=1	metabolic process;transport	Golgi;membrane	catalytic activity	Metabolic pathways;Mucin type O-glycan biosynthesis	O-linked glycosylation of mucins		50.8
6.92005491256714	6.94602918624878	6.7655348777771	6.42290592193604	6.13134241104126	6.15177774429321	FALSE	X		+	WT_Mock	2.37296808179722	0.0491223880597015	-0.64186429977417	-5.85848850875022	27301	ENSG00000169188.4	APEX2	Q9UBZ4	DNA-(apurinic or apyrimidinic site) lyase 2 OS=Homo sapiens (Human) OX=9606 GN=APEX2 PE=1 SV=1	metabolic process;response to stimulus	cytoplasm;mitochondrion;nucleus	catalytic activity;DNA binding;metal ion binding	Base excision repair			57.4
5.63807392120361	5.87528848648071	5.71699094772339	5.12515497207642	5.09169960021973	5.08746290206909	FALSE	12		+	WT_Mock	3.08734830995101	0.0319619047619048	-0.642011960347493	-9.07364206997705	4938	ENSG00000089127.12	OAS1	P00973	2'-5'-oligoadenylate synthase 1 OS=Homo sapiens (Human) OX=9606 GN=OAS1 PE=1 SV=4	cell organization and biogenesis;defense response;metabolic process;regulation of biological process;response to stimulus	cytoplasm;cytosol;endoplasmic reticulum;extracellular;mitochondrion;nucleus	catalytic activity;metal ion binding;nucleotide binding;protein binding;RNA binding	Hepatitis C;Herpes simplex infection;Influenza A;Measles;NOD-like receptor signaling pathway	Interferon alpha/beta signaling;Interferon gamma signaling	Type II interferon signaling (IFNG)	46
7.51096200942993	7.47573328018188	7.31288290023804	6.89845037460327	6.76022100448608	6.6962718963623	FALSE	12		+	WT_Mock	2.79283739275803	0.0338837209302326	-0.648211638132731	-7.59629888783738	1019	ENSG00000135446.16	CDK4	P11802	Cyclin-dependent kinase 4 OS=Homo sapiens (Human) OX=9606 GN=CDK4 PE=1 SV=2	cell division;cell organization and biogenesis;development;metabolic process;regulation of biological process;response to stimulus	chromosome;cytoplasm;cytosol;membrane;nucleus	catalytic activity;enzyme regulator activity;nucleotide binding;protein binding	AGE-RAGE signaling pathway in diabetic complications;Bladder cancer;Breast cancer;Cell cycle;Chronic myeloid leukemia;Endocrine resistance;Glioma;Hepatitis B;HTLV-I infection;Measles;Melanoma;Non-small cell lung cancer;p53 signaling pathway;Pancreatic cancer;Pathways in cancer;PI3K-Akt signaling pathway;Small cell lung cancer;T cell receptor signaling pathway;Tight junction;Viral carcinogenesis	Cyclin D associated events in G1;Meiotic recombination;Oncogene Induced Senescence;Oxidative Stress Induced Senescence;PTK6 Regulates Cell Cycle;RMTs methylate histone arginines;SCF(Skp2)-mediated degradation of p27/p21;Senescence-Associated Secretory Phenotype (SASP);Transcriptional regulation by RUNX2;Transcriptional regulation of white adipocyte differentiation;Ubiquitin-dependent degradation …	Bladder Cancer;Cell Cycle;DNA Damage Response;G1 to S cell cycle control;H19 action Rb-E2F1 signaling and CDK-beta-catenin activity;Human Thyroid Stimulating Hormone (TSH) signaling pathway;miRNA Regulation of DNA Damage Response;Ovarian Infertility Genes;PPAR Alpha Pathway;Retinoblastoma (RB) in Cancer;Signaling Pathways in Glioblastoma;Spinal Cord Injury;T-Cell antigen Receptor (TCR) pathway du…	33.7
7.39574813842773	7.44956159591675	7.48139572143555	6.62643909454346	6.94016695022583	6.79830980300903	FALSE	20		+	WT_Mock	2.64758340209878	0.039815668202765	-0.653929869333903	-6.95047693928951	388789	ENSG00000232388.4	LINC00493;SMIM26	A0A096LP01	Small integral membrane protein 26 OS=Homo sapiens (Human) OX=9606 GN=SMIM26 PE=3 SV=1		membrane;mitochondrion					10.9
10.4953556060791	10.5611925125122	10.492654800415	9.80799865722656	9.86743354797363	9.8366813659668	FALSE	11		+	WT_Mock	4.75183011159709	0	-0.679029782613117	-24.0574069474771	9415	ENSG00000134824.13	FADS2	O95864	Acyl-CoA 6-desaturase OS=Homo sapiens (Human) OX=9606 GN=FADS2 PE=1 SV=1	metabolic process;transport	endoplasmic reticulum;membrane	catalytic activity	alpha-Linolenic acid metabolism;Biosynthesis of unsaturated fatty acids;Fatty acid metabolism;PPAR signaling pathway	alpha-linolenic acid (ALA) metabolism;Linoleic acid (LA) metabolism	PPAR signaling pathway	52.2
7.60214233398438	7.43546199798584	7.34429597854614	6.65678215026855	6.80864238739014	6.83289003372192	FALSE	16		+	WT_Mock	2.75671359354823	0.0355978835978836	-0.694528579711914	-7.43091662568536	8131	ENSG00000103148.15	NPRL3	Q12980	GATOR complex protein NPRL3 OS=Homo sapiens (Human) OX=9606 GN=NPRL3 PE=1 SV=1	cell communication;regulation of biological process;response to stimulus	membrane;vacuole	enzyme regulator activity	mTOR signaling pathway			63.6
7.30742835998535	7.17692089080811	7.09908485412598	6.56224250793457	6.63372182846069	6.29645729064941	FALSE	6		+	WT_Mock	2.36920653608491	0.0481169590643275	-0.697004159291585	-5.84460198111269	58527	ENSG00000146386.7	ABRACL	Q9P1F3	Costars family protein ABRACL OS=Homo sapiens (Human) OX=9606 GN=ABRACL PE=1 SV=1							9.1
9.04138565063477	8.83194065093994	8.72962093353271	8.25361156463623	8.10800170898438	8.11634349822998	FALSE	5		+	WT_Mock	2.62739954008985	0.0395294117647059	-0.708330154418945	-6.86467078294911	2745	ENSG00000173221.13	GLRX	P35754	Glutaredoxin-1 OS=Homo sapiens (Human) OX=9606 GN=GLRX PE=1 SV=2	cellular homeostasis;metabolic process;regulation of biological process;transport	cytoplasm;cytosol;mitochondrion;nucleus	catalytic activity;protein binding		Interconversion of nucleotide di- and triphosphates	One Carbon Metabolism	11.8
7.87897062301636	8.04984855651855	8.10066223144531	7.17692089080811	7.33806800842285	7.38715553283691	FALSE	11		+	WT_Mock	2.81058341366048	0.0336144578313253	-0.709112326304118	-7.67873983027423	3992		FADS1	O60427	Acyl-CoA (8-3)-desaturase OS=Homo sapiens (Human) OX=9606 GN=FADS1 PE=1 SV=3	cell communication;metabolic process;regulation of biological process;response to stimulus;transport	endoplasmic reticulum;membrane;mitochondrion	catalytic activity	Biosynthesis of unsaturated fatty acids;Fatty acid metabolism	alpha-linolenic acid (ALA) metabolism;Linoleic acid (LA) metabolism;PPARA activates gene expression		51.9
6.93191957473755	6.89845037460327	6.98413372039795	6.09169960021973	6.43962335586548	6.10433673858643	FALSE	2		+	WT_Mock	2.4703294916636	0.044943661971831	-0.726281325022379	-6.22760883246164	9419	ENSG00000119878.5	CRIPT	Q9P021	Cysteine-rich PDZ-binding protein OS=Homo sapiens (Human) OX=9606 GN=CRIPT PE=1 SV=1	cell organization and biogenesis;regulation of biological process	cytoplasm;nucleus	protein binding				11.2
7.83225727081299	7.90327930450439	7.59544372558594	7.06069612503052	7.11061382293701	6.97498798370361	FALSE	7		+	WT_Mock	2.7051413894595	0.0367843137254902	-0.728227456410727	-7.20034555491475	9747	ENSG00000198420.9	FAM115A;TCAF1	Q9Y4C2	TRPM8 channel-associated factor 1 OS=Homo sapiens (Human) OX=9606 GN=TCAF1 PE=1 SV=3	regulation of biological process;transport	membrane	protein binding				102.1
7.30012369155884	7.43546199798584	7.5219931602478	6.6624903678894	6.81762313842773	6.58646440505981	FALSE	15		+	WT_Mock	2.833752656062	0.0318292682926829	-0.73033364613851	-7.78757968895556	23582	ENSG00000166946.13	CCNDBP1	O95273	Cyclin-D1-binding protein 1 OS=Homo sapiens (Human) OX=9606 GN=CCNDBP1 PE=1 SV=2	regulation of biological process	cytoplasm;nucleus	protein binding				40.2
8.42961597442627	8.40769290924072	8.27286338806152	7.51254320144653	7.70182609558105	7.6934871673584	FALSE	1		+	WT_Mock	3.13067891294093	0.0342448979591837	-0.734105269114177	-9.31191927810813	29089	ENSG00000077152.9	UBE2T	Q9NPD8	Ubiquitin-conjugating enzyme E2 T OS=Homo sapiens (Human) OX=9606 GN=UBE2T PE=1 SV=1	metabolic process;response to stimulus	cytoplasm;nucleus	catalytic activity;nucleotide binding;protein binding	Fanconi anemia pathway	Fanconi Anemia Pathway;Synthesis of active ubiquitin: roles of E1 and E2 enzymes	Gastric cancer network 2	22.5
10.55295753479	10.7286853790283	10.6186609268188	9.88478088378906	9.89254283905029	9.90041446685791	FALSE	20		+	WT_Mock	3.86869348439927	0.027625	-0.74085521697998	-14.3962909995296	1591	ENSG00000019186.9	CYP24A1	Q07973	1,25-dihydroxyvitamin D(3) 24-hydroxylase, mitochondrial OS=Homo sapiens (Human) OX=9606 GN=CYP24A1 PE=1 SV=2	cell communication;cell differentiation;metabolic process;regulation of biological process;response to stimulus	membrane;mitochondrion;nucleus	catalytic activity;metal ion binding	Metabolic pathways;MicroRNAs in cancer;Steroid biosynthesis	Defective CYP24A1 causes Hypercalcemia, infantile (HCAI);Vitamin D (calciferol) metabolism;Vitamins	Metapathway biotransformation;Nuclear Receptors in Lipid Metabolism and Toxicity;Oxidation by Cytochrome P450;Vitamin D Metabolism	58.8
6.5062084197998	6.77741956710815	6.68509912490845	5.85299777984619	5.88264322280884	5.99095487594604	FALSE	1		+	WT_Mock	2.94033735745963	0.0346060606060606	-0.747377077738444	-8.3063873703934	10440	ENSG00000134375.10	TIMM17A	Q99595	Mitochondrial import inner membrane translocase subunit Tim17-A OS=Homo sapiens (Human) OX=9606 GN=TIMM17A PE=1 SV=1	transport	membrane;mitochondrion	transporter activity		Metabolism of proteins;Mitochondrial protein import		18
7.91229057312012	7.82654857635498	7.97269248962402	7.11997890472412	7.26865911483765	7.04220676422119	FALSE	X		+	WT_Mock	3.18983133361875	0.0346190476190476	-0.760228951772054	-9.64657516099673	9643	ENSG00000123562.16	MORF4L2	Q15014	Mortality factor 4-like protein 2 OS=Homo sapiens (Human) OX=9606 GN=MORF4L2 PE=1 SV=1	cell organization and biogenesis;metabolic process;regulation of biological process;response to stimulus	membrane;nucleus	protein binding		HATs acetylate histones		32.3
8.92124557495117	9.19475650787354	9.00197124481201	8.18933010101318	8.28308868408203	8.27565860748291	FALSE	15		+	WT_Mock	3.09748128854685	0.0329019607843137	-0.789965311686197	-9.1288532418339	10933	ENSG00000185787.14	MORF4L1	Q9UBU8	Mortality factor 4-like protein 1 OS=Homo sapiens (Human) OX=9606 GN=MORF4L1 PE=1 SV=2	cell organization and biogenesis;cell proliferation;metabolic process;regulation of biological process;response to stimulus	nucleus	protein binding		HATs acetylate histones	Pathways Affected in Adenoid Cystic Carcinoma	41.4
7.5630054473877	7.75421953201294	7.36806964874268	6.65105152130127	6.84423494338989	6.78920745849609	FALSE	15		+	WT_Mock	2.50938375277514	0.0438496240601504	-0.800266901652019	-6.38107615881557	9236	ENSG00000260916.7	CCPG1	Q9ULG6	Cell cycle progression protein 1 OS=Homo sapiens (Human) OX=9606 GN=CCPG1 PE=1 SV=3	regulation of biological process	membrane	protein binding				87.3
5.80219316482544	5.71973085403442	5.50462055206299	4.90689039230347	4.79701280593872	4.91647672653198	FALSE			+	WT_Mock	2.93918414983881	0.0343458646616541	-0.802054882049561	-8.30061058832129				Q9NPR2	Semaphorin-4B OS=Homo sapiens (Human) OX=9606 GN=SEMA4B PE=1 SV=4							92.7
8.44294357299805	8.11997890472412	8.23840427398682	7.47492265701294	7.36194372177124	7.53216123580933	FALSE	20		+	WT_Mock	2.79231064588777	0.0336878612716763	-0.810766379038493	-7.59386396108425	140809	ENSG00000271303.1	SRXN1	Q9BYN0	Sulfiredoxin-1 OS=Homo sapiens (Human) OX=9606 GN=SRXN1 PE=1 SV=2	metabolic process;response to stimulus	cytoplasm;cytosol	antioxidant activity;catalytic activity;nucleotide binding;protein binding			Photodynamic therapy-induced NFE2L2 (NRF2) survival signaling	14.3
5.12928295135498	4.89724016189575	4.86789655685425	4.05311155319214	4	4.36457252502441	FALSE	X		+	WT_Mock	2.3767091471849	0.0484684684684685	-0.825578530629476	-5.8723265023235	26071	ENSG00000203950.6	FAM127B;RTL8A	Q9BWD3	Retrotransposon Gag-like protein 8A OS=Homo sapiens (Human) OX=9606 GN=RTL8A PE=1 SV=3			protein binding				13.2
7.48381567001343	7.54457807540894	7.51806306838989	6.67807197570801	6.73470973968506	6.65105152130127	FALSE	14		+	WT_Mock	4.97220686007808	0	-0.82754119237264	-27.3289448474403	23588	ENSG00000165516.10	KLHDC2	Q9Y2U9	Kelch domain-containing protein 2 OS=Homo sapiens (Human) OX=9606 GN=KLHDC2 PE=1 SV=1		membrane;nucleus	protein binding				46.1
9.52669525146484	9.45922660827637	9.82368564605713	8.90418338775635	8.70528697967529	8.69488048553467	FALSE	9		+	WT_Mock	2.5073517278526	0.0441498127340824	-0.83508555094401	-6.37301263303414	51280	ENSG00000135052.16	GOLM1	Q8NBJ4	Golgi membrane protein 1 OS=Homo sapiens (Human) OX=9606 GN=GOLM1 PE=1 SV=1	cell organization and biogenesis;metabolic process;regulation of biological process	Golgi;membrane;organelle lumen	protein binding		Post-translational protein phosphorylation;Regulation of Insulin-like Growth Factor (IGF) transport and uptake by Insulin-like Growth Factor Binding Proteins (IGFBPs)		45.3
8.09645175933838	8.00168991088867	7.84109258651733	7.10433673858643	7.12308645248413	7.18883609771729	FALSE	16		+	WT_Mock	3.35972741344811	0.0288965517241379	-0.840991655985514	-10.6713179658704	29904;101930123	ENSG00000103319.11	EEF2K;LOC101930123	O00418	Eukaryotic elongation factor 2 kinase OS=Homo sapiens (Human) OX=9606 GN=EEF2K PE=1 SV=2	metabolic process;regulation of biological process;response to stimulus	cytoplasm;cytosol	catalytic activity;metal ion binding;nucleotide binding;protein binding;RNA binding	AMPK signaling pathway;Oxytocin signaling pathway	mTORC1-mediated signalling	AMP-activated Protein Kinase (AMPK) Signaling;BDNF-TrkB Signaling;Translation Factors	82.1
6.50462055206299	6.69905185699463	6.73741626739502	5.72792053222656	5.72246599197388	5.95652151107788	FALSE			+	WT_Mock	2.8787649542106	0.0335838926174497	-0.844726880391439	-8.00299903073234				P30530	Tyrosine-protein kinase receptor UFO OS=Homo sapiens (Human) OX=9606 GN=AXL PE=1 SV=4							98.3
8.20896625518799	8.45491600036621	8.12825202941895	7.39231729507446	7.31560230255127	7.47167539596558	FALSE	1		+	WT_Mock	2.88998804856226	0.03475	-0.870846430460612	-8.0575400117135	777	ENSG00000198216.10	CACNA1E	Q15878	Voltage-dependent R-type calcium channel subunit alpha-1E OS=Homo sapiens (Human) OX=9606 GN=CACNA1E PE=1 SV=3	cell communication;regulation of biological process;transport	membrane	metal ion binding;transporter activity	Calcium signaling pathway;MAPK signaling pathway;Type II diabetes mellitus	Presynaptic depolarization and calcium channel opening;Regulation of insulin secretion	Calcium Regulation in the Cardiac Cell	261.6
10.1060390472412	9.97699356079102	9.84737014770508	9.13801574707031	9.15329837799072	9.02042484283447	FALSE	3		+	WT_Mock	3.28192744349892	0.0278840579710145	-0.8728879292806	-10.1900042518025	10289	ENSG00000114784.3	EIF1B	O60739	Eukaryotic translation initiation factor 1b OS=Homo sapiens (Human) OX=9606 GN=EIF1B PE=1 SV=2	metabolic process;regulation of biological process		protein binding;RNA binding	RNA transport			12.8
8.48904514312744	8.25171947479248	8.38758659362793	7.37503957748413	7.60954809188843	7.45450496673584	FALSE	13		+	WT_Mock	3.11274104934548	0.0332277227722772	-0.896419525146485	-9.21258455457722	51371	ENSG00000132963.7	POMP	Q9Y244	Proteasome maturation protein OS=Homo sapiens (Human) OX=9606 GN=POMP PE=1 SV=1	cell organization and biogenesis	cytoplasm;cytosol;endoplasmic reticulum;membrane;nucleus	protein binding	Proteasome			15.8
5.93781518936157	5.99095487594604	6.09169960021973	4.98641109466553	5.25927257537842	5.07038927078247	FALSE	3		+	WT_Mock	3.20792451432033	0.0340759493670886	-0.90146557490031	-9.75115137636386	54681	ENSG00000178467.17	P4HTM	Q9NXG6	Transmembrane prolyl 4-hydroxylase OS=Homo sapiens (Human) OX=9606 GN=P4HTM PE=1 SV=2	metabolic process;regulation of biological process	endoplasmic reticulum;membrane	catalytic activity;metal ion binding				56.6
8.19031810760498	8.30742835998535	8.27565860748291	7.19869041442871	7.31560230255127	7.52982091903687	FALSE	X		+	WT_Mock	3.04135139465048	0.0321739130434783	-0.909763813018798	-8.82686976995109	537	ENSG00000071553.16	ATP6AP1	Q15904	V-type proton ATPase subunit S1 OS=Homo sapiens (Human) OX=9606 GN=ATP6AP1 PE=1 SV=2	cellular homeostasis;regulation of biological process;response to stimulus;transport	endoplasmic reticulum;membrane	catalytic activity;nucleotide binding;protein binding;transporter activity	Epithelial cell signaling in Helicobacter pylori infection;Hepatitis B;Lysosome;Metabolic pathways;Oxidative phosphorylation;Phagosome;Rheumatoid arthritis;Tuberculosis;Vibrio cholerae infection	Insulin receptor recycling;Ion channel transport;Transferrin endocytosis and recycling	Oxidative phosphorylation	52
10.6509618759155	10.5731735229492	10.3722124099731	9.5196361541748	9.56281471252441	9.75555515289307	FALSE	8		+	WT_Mock	2.94689828795056	0.0348702290076336	-0.919447263081869	-8.33932276773381	1191	ENSG00000120885.21	CLU	P10909	Clusterin OS=Homo sapiens (Human) OX=9606 GN=CLU PE=1 SV=1	cell death;cell organization and biogenesis;cell proliferation;defense response;metabolic process;regulation of biological process;response to stimulus;transport	cell surface;cytoplasm;cytosol;endoplasmic reticulum;extracellular;Golgi;membrane;mitochondrion;nucleus;organelle lumen	catalytic activity;protein binding	Complement and coagulation cascades	Antimicrobial peptides;Platelet degranulation;Regulation of Complement cascade;Terminal pathway of complement	Complement and Coagulation Cascades	52.5
6.46434164047241	6.70735931396484	6.81121397018433	5.84046316146851	5.66106557846069	5.65821170806885	FALSE	17		+	WT_Mock	2.8568864582932	0.0318726114649681	-0.941058158874512	-7.89763233969415	9212	ENSG00000178999.12	AURKB	Q96GD4	Aurora kinase B OS=Homo sapiens (Human) OX=9606 GN=AURKB PE=1 SV=3	cell division;cell organization and biogenesis;cell proliferation;metabolic process;regulation of biological process;response to stimulus	chromosome;cytoplasm;cytoskeleton;cytosol;nucleus	catalytic activity;metal ion binding;nucleotide binding;protein binding		Amplification of signal from unattached kinetochores via a MAD2 inhibitory signal;APC/C:Cdh1 mediated degradation of Cdc20 and other APC/C:Cdh1 targeted proteins in late mitosis/early G1;Regulation of TP53 Activity through Phosphorylation;Resolution of Sister Chromatid Cohesion;RHO GTPases Activate Formins;Separation of Sister Chromatids;SUMOylation of DNA replication proteins	ATM Signaling Network in Development and Disease;Regulation of Microtubule Cytoskeleton	39.3
7.50779485702515	7.15177774429321	7.23361968994141	6.32912349700928	6.4789719581604	6.15177774429321	FALSE	15		+	WT_Mock	2.61768411162495	0.0394107142857143	-0.977773030598958	-6.82369829559479	10302	ENSG00000174446.12	SNAPC5	O75971	snRNA-activating protein complex subunit 5 OS=Homo sapiens (Human) OX=9606 GN=SNAPC5 PE=1 SV=1	metabolic process;regulation of biological process	nucleus	protein binding		RNA polymerase II transcribes snRNA genes;RNA Polymerase III Abortive And Retractive Initiation;RNA Polymerase III Transcription Initiation From Type 3 Promoter		11.3
6.22110366821289	6.39574813842773	6.44294357299805	5.28540229797363	5.29278182983398	5.5141224861145	FALSE	19		+	WT_Mock	3.21668775718677	34	-0.989162921905518	-9.8021809815401	26017	ENSG00000105058.11	FAM32A	Q9Y421	Protein FAM32A OS=Homo sapiens (Human) OX=9606 GN=FAM32A PE=1 SV=2	cell death	nucleus	protein binding;RNA binding				13.2
6.32553005218506	6.55151605606079	6.33091688156128	5.38197565078735	5.39917135238647	5.45614910125732	FALSE	15		+	WT_Mock	3.65965581469585	0.0283	-0.990222295125326	-12.7362461502608	114791	ENSG00000275835.4	TUBGCP5	Q96RT8	Gamma-tubulin complex component 5 OS=Homo sapiens (Human) OX=9606 GN=TUBGCP5 PE=1 SV=1	cell organization and biogenesis	cytoplasm;cytoskeleton;cytosol	protein binding;structural molecule activity		Recruitment of mitotic centrosome proteins and complexes;Recruitment of NuMA to mitotic centrosomes		118.2
11.6850996017456	11.6373491287231	11.5451574325562	10.6477279663086	10.5817651748657	10.6273517608643	FALSE	7		+	WT_Mock	4.60326857044278	0	-1.00358708699544	-22.0737049693543	440	ENSG00000070669.16	ASNS	P08243	Asparagine synthetase [glutamine-hydrolyzing] OS=Homo sapiens (Human) OX=9606 GN=ASNS PE=1 SV=4	cell communication;metabolic process;regulation of biological process;response to stimulus	cytosol	catalytic activity;nucleotide binding;protein binding	Alanine, aspartate and glutamate metabolism;Metabolic pathways	Amino acid synthesis and interconversion (transamination);ATF4 activates genes	Amino Acid metabolism;Photodynamic therapy-induced unfolded protein response	64.3
7.57818412780762	8.03176975250244	8.06069564819336	6.79311561584473	6.81890153884888	7.02014636993408	FALSE	2		+	WT_Mock	2.38169488667119	0.0477220543806647	-1.01282866795858	-5.8908105574647	84269	ENSG00000125611.15	CHCHD5	Q9BSY4	Coiled-coil-helix-coiled-coil-helix domain-containing protein 5 OS=Homo sapiens (Human) OX=9606 GN=CHCHD5 PE=1 SV=1	cell organization and biogenesis;metabolic process	mitochondrion			Metabolism of proteins;Mitochondrial protein import		12.4
9.53954696655273	9.42626476287842	9.68807506561279	8.67772006988525	8.41996002197266	8.50143909454346	FALSE	20		+	WT_Mock	3.16093693244174	0.0355	-1.01825586954753	-9.48173272025104	11065	ENSG00000175063.16	UBE2C	O00762	Ubiquitin-conjugating enzyme E2 C OS=Homo sapiens (Human) OX=9606 GN=UBE2C PE=1 SV=1	cell division;cell organization and biogenesis;metabolic process;regulation of biological process;transport	cytoplasm;cytosol;membrane	catalytic activity;nucleotide binding;protein binding	Ubiquitin mediated proteolysis	Antigen processing: Ubiquitination & Proteasome degradation;APC/C:Cdc20 mediated degradation of Cyclin B;APC/C:Cdc20 mediated degradation of Securin;APC/C:Cdh1 mediated degradation of Cdc20 and other APC/C:Cdh1 targeted proteins in late mitosis/early G1;APC-Cdc20 mediated degradation of Nek2A;Autodegradation of Cdh1 by Cdh1:APC/C;Cdc20:Phospho-APC/C mediated degradation of Cyclin A;Conversion fro…	Gastric Cancer Network 1;Gastric cancer network 2	19.6
7.97613430023193	7.72723960876465	7.68860006332397	6.79051160812378	7.00337743759155	6.485426902771	FALSE	2		+	WT_Mock	2.38972105904848	0.0486030769230769	-1.03755267461141	-5.92066803929964	51255	ENSG00000168894.9	RNF181	Q9P0P0	E3 ubiquitin-protein ligase RNF181 OS=Homo sapiens (Human) OX=9606 GN=RNF181 PE=1 SV=1	metabolic process	cytoplasm	catalytic activity;metal ion binding;protein binding		E3 ubiquitin ligases ubiquitinate target proteins		17.9
8.37503910064697	8.35446929931641	8.21868419647217	7.22593021392822	7.18784713745117	7.3888783454895	FALSE	10		+	WT_Mock	3.73457053137	28	-1.04851229985555	-13.3087559616062	6319	ENSG00000099194.5	SCD	O00767	Acyl-CoA desaturase OS=Homo sapiens (Human) OX=9606 GN=SCD PE=1 SV=2	metabolic process;regulation of biological process	endoplasmic reticulum;membrane	catalytic activity;metal ion binding	AMPK signaling pathway;Biosynthesis of unsaturated fatty acids;Fatty acid metabolism;PPAR signaling pathway	Activation of gene expression by SREBF (SREBP);Fatty acyl-CoA biosynthesis	Adipogenesis;Angiopoietin Like Protein 8 Regulatory Pathway;Fatty Acid Biosynthesis;Liver X Receptor Pathway;PPAR signaling pathway;SREBF and miR33 in cholesterol and lipid homeostasis;Sterol Regulatory Element-Binding Proteins (SREBP) signalling	41.5
11.6232414245605	11.7307252883911	11.7188329696655	10.6837844848633	10.5602369308472	10.6538305282593	FALSE	10		+	WT_Mock	4.51655909494864	0	-1.05831591288249	-20.9914299642467	80201	ENSG00000156510.12	HKDC1	Q2TB90	Hexokinase HKDC1 OS=Homo sapiens (Human) OX=9606 GN=HKDC1 PE=1 SV=3	cellular homeostasis;metabolic process	cytosol;mitochondrion	catalytic activity;nucleotide binding	Amino sugar and nucleotide sugar metabolism;Carbohydrate digestion and absorption;Carbon metabolism;Central carbon metabolism in cancer;Fructose and mannose metabolism;Galactose metabolism;Glycolysis / Gluconeogenesis;HIF-1 signaling pathway;Insulin signaling pathway;Metabolic pathways;Neomycin, kanamycin and gentamicin biosynthesis;Starch and sucrose metabolism;Type II diabetes mellitus			102.5
8.65463638305664	8.71493244171143	8.68894958496094	7.59991264343262	7.48703622817993	7.68509912490845	FALSE	7		+	WT_Mock	4.27744406727676	0.00775	-1.095490137736	-18.2701765033871	1595		CYP51A1	Q16850	Lanosterol 14-alpha demethylase OS=Homo sapiens (Human) OX=9606 GN=CYP51A1 PE=1 SV=3	metabolic process;regulation of biological process	endoplasmic reticulum;membrane	catalytic activity;metal ion binding	Metabolic pathways;Steroid biosynthesis	Activation of gene expression by SREBF (SREBP);Cholesterol biosynthesis;Endogenous sterols	Cholesterol Biosynthesis;Metapathway biotransformation;Oxidation by Cytochrome P450;Sterol Regulatory Element-Binding Proteins (SREBP) signalling	56.8
9.19401836395264	9.17741966247559	9.37503910064697	8.22593021392822	7.93191957473755	8.27286338806152	FALSE	10		+	WT_Mock	3.05694906587522	0.0339449541284404	-1.10525465011597	-8.90984967698811	11130	ENSG00000122952.16	ZWINT	O95229	ZW10 interactor OS=Homo sapiens (Human) OX=9606 GN=ZWINT PE=1 SV=2	cell division;cell organization and biogenesis;regulation of biological process	chromosome;cytoplasm;cytosol;nucleus	protein binding		Amplification of signal from unattached kinetochores via a MAD2 inhibitory signal;Resolution of Sister Chromatid Cohesion;RHO GTPases Activate Formins;Separation of Sister Chromatids		31.3
8.23505687713623	8.82177352905273	8.61728382110596	7.31922054290771	7.47411155700684	7.55151605606079	FALSE	7		+	WT_Mock	2.41047695856856	0.0476815286624204	-1.10975535710653	-5.99846439363452	51142	ENSG00000106153.12	CHCHD2	Q9Y6H1	Coiled-coil-helix-coiled-coil-helix domain-containing protein 2 OS=Homo sapiens (Human) OX=9606 GN=CHCHD2 PE=1 SV=1	cell organization and biogenesis;metabolic process;regulation of biological process	mitochondrion;nucleus	DNA binding;protein binding		Metabolism of proteins;Mitochondrial protein import		15.5
9.32575511932373	9.24269771575928	9.15684127807617	8.08214950561523	8.09645175933838	8.05690860748291	FALSE	10		+	WT_Mock	4.69004510195139	0	-1.16326141357422	-23.2118856686441	27250	ENSG00000150593.17	PDCD4	Q53EL6	Programmed cell death protein 4 OS=Homo sapiens (Human) OX=9606 GN=PDCD4 PE=1 SV=2	cell death;cell organization and biogenesis;regulation of biological process;response to stimulus	cytoplasm;cytosol;nucleus	protein binding;RNA binding	MicroRNAs in cancer;Proteoglycans in cancer	Gene and protein expression by JAK-STAT signaling after Interleukin-12 stimulation;Interleukin-12 family signaling	Interferon type I signaling pathways	51.7
8.33673000335693	8.30286693572998	8.30742835998535	7.04220676422119	7.06069612503052	7.16892290115356	FALSE	1		+	WT_Mock	5.13002760256103	0	-1.225066502889	-29.9391117501477	3716	ENSG00000162434.11	JAK1	P23458	Tyrosine-protein kinase JAK1 OS=Homo sapiens (Human) OX=9606 GN=JAK1 PE=1 SV=2	cell differentiation;cellular component movement;defense response;metabolic process;regulation of biological process;response to stimulus	cytoplasm;cytoskeleton;cytosol;endosome;membrane;nucleus	catalytic activity;metal ion binding;nucleotide binding;protein binding	EGFR tyrosine kinase inhibitor resistance;Epstein-Barr virus infection;Hepatitis B;Hepatitis C;Herpes simplex infection;HTLV-I infection;Influenza A;Jak-STAT signaling pathway;Leishmaniasis;Measles;NOD-like receptor signaling pathway;Osteoclast differentiation;Pancreatic cancer;Pathways in cancer;PI3K-Akt signaling pathway;Signaling pathways regulating pluripotency of stem cells;Th1 and Th2 cell …	G beta:gamma signalling through PI3Kgamma;GPVI-mediated activation cascade;IL-6-type cytokine receptor ligand interactions;Interleukin receptor SHC signaling;Interleukin-10 signaling;Interleukin-15 signaling;Interleukin-20 family signaling;Interleukin-35 Signalling;Interleukin-4 and 13 signaling;Interleukin-7 signaling;Interleukin-9 signaling;ISG15 antiviral mechanism;MAPK1 (ERK2) activation;MAPK…	EGF/EGFR Signaling Pathway;ESC Pluripotency Pathways;Focal Adhesion-PI3K-Akt-mTOR-signaling pathway;Hepatitis C and Hepatocellular Carcinoma;Human Thyroid Stimulating Hormone (TSH) signaling pathway;IL17 signaling pathway;IL-2 Signaling Pathway;IL-3 Signaling Pathway;IL-4 Signaling Pathway;IL-5 Signaling Pathway;IL-6 signaling pathway;IL-7 Signaling Pathway;IL-9 Signaling Pathway;Interferon type …	133.2
6.83668184280396	6.81121397018433	6.86170721054077	5.66391372680664	5.4789719581604	5.59991264343262	FALSE	17		+	WT_Mock	4.62562683673672	0	-1.25560156504313	-22.3615812141366	6397	ENSG00000129657.14	SEC14L1	Q92503	SEC14-like protein 1 OS=Homo sapiens (Human) OX=9606 GN=SEC14L1 PE=1 SV=2	defense response;regulation of biological process;response to stimulus;transport	cytoplasm;Golgi	protein binding				81.2
7.19574117660522	7.54920721054077	7.43128871917725	6.16992521286011	5.97269248962402	6.23457813262939	FALSE	12		+	WT_Mock	3.20127395121007	0.0359012345679012	-1.26634709040324	-9.71258975223721	347902	ENSG00000139211.6	AMIGO2	Q86SJ2	Amphoterin-induced protein 2 OS=Homo sapiens (Human) OX=9606 GN=AMIGO2 PE=1 SV=1	regulation of biological process	membrane;nucleus	protein binding				57.9
6.31288290023804	6.34162998199463	6.51569986343384	5.12101554870605	5.05311155319214	5.18586683273315	FALSE	16		+	WT_Mock	4.16883468348686	0.00652631578947368	-1.27007293701172	-17.1514894162901	9709	ENSG00000051108.14	HERPUD1	Q15011	Homocysteine-responsive endoplasmic reticulum-resident ubiquitin-like domain member 1 protein OS=Homo sapiens (Human) OX=9606 GN=HERPUD1 PE=1 SV=1	cellular homeostasis;metabolic process;regulation of biological process;response to stimulus;transport	endoplasmic reticulum;membrane	protein binding	Protein processing in endoplasmic reticulum	ATF4 activates genes	Exercise-induced Circadian Regulation;VEGFA-VEGFR2 Signaling Pathway	43.7
7.8028392791748	7.65963935852051	7.34872817993164	6.19574117660522	6.35226392745972	6.40769290924072	FALSE	17		+	WT_Mock	3.01070215863066	0.0313548387096774	-1.28516960144043	-8.66587939021716	10209	ENSG00000173812.10	EIF1	P41567	Eukaryotic translation initiation factor 1 OS=Homo sapiens (Human) OX=9606 GN=EIF1 PE=1 SV=1	metabolic process;regulation of biological process;response to stimulus	cytoplasm;nucleus	protein binding;RNA binding	RNA transport		Translation Factors	12.7
6.53294038772583	6.80606603622437	6.69209241867065	5.56681537628174	5.20554876327515	5.38197565078735	FALSE	16		+	WT_Mock	3.22781348833531	0.0291891891891892	-1.29225301742554	-9.86732693632234	51330	ENSG00000006327.13	TNFRSF12A	Q9NP84	Tumor necrosis factor receptor superfamily member 12A OS=Homo sapiens (Human) OX=9606 GN=TNFRSF12A PE=1 SV=1	cell death;cell differentiation;development;regulation of biological process;response to stimulus;transport	cell surface;membrane	protein binding;transporter activity	Cytokine-cytokine receptor interaction	TNF receptor superfamily (TNFSF) members mediating non-canonical NF-kB pathway	TNF related weak inducer of apoptosis (TWEAK) Signaling Pathway	13.9
5.37503957748413	5.42961597442627	5.40258550643921	3.85798096656799	4.32192802429199	4	FALSE	10		+	WT_Mock	3.20212467886807	0.03635	-1.34244402249654	-9.71751453833875	1763	ENSG00000138346.14	DNA2	P51530	DNA replication ATP-dependent helicase/nuclease DNA2 OS=Homo sapiens (Human) OX=9606 GN=DNA2 PE=1 SV=3	cell organization and biogenesis;cellular homeostasis;metabolic process;regulation of biological process;response to stimulus	mitochondrion;nucleus	catalytic activity;DNA binding;metal ion binding;nucleotide binding;protein binding	DNA replication	G2/M DNA damage checkpoint;HDR through Single Strand Annealing (SSA);Presynaptic phase of homologous DNA pairing and strand exchange;Processing of DNA double-strand break ends;Regulation of TP53 Activity through Phosphorylation;Removal of the Flap Intermediate;Removal of the Flap Intermediate from the C-strand;Resolution of D-loop Structures through Holliday Junction Intermediates;Resolution of D…		120.3
8.79344081878662	8.67983150482178	8.87190532684326	7.45450496673584	7.58120059967041	7.21723079681396	FALSE	2		+	WT_Mock	3.46141549696855	0.0293877551020408	-1.36408042907715	-11.3328282388625	6382	ENSG00000115884.10	SDC1	P18827	Syndecan-1 OS=Homo sapiens (Human) OX=9606 GN=SDC1 PE=1 SV=3	cellular component movement;defense response;metabolic process;regulation of biological process;response to stimulus	cell surface;extracellular;membrane;organelle lumen	protein binding	Cell adhesion molecules (CAMs);ECM-receptor interaction;Malaria;Proteoglycans in cancer	A tetrasaccharide linker sequence is required for GAG synthesis;Cell surface interactions at the vascular wall;Defective B3GALT6 causes EDSP2 and SEMDJL1;Defective B3GAT3 causes JDSSDHD;Defective B4GALT7 causes EDS, progeroid type;Defective EXT1 causes exostoses 1, TRPS2 and CHDS;Defective EXT2 causes exostoses 2;HS-GAG biosynthesis;HS-GAG degradation;Retinoid metabolism and transport;Signaling b…		32.4
7.59544372558594	7.58345890045166	7.65821170806885	5.90448427200317	6.2441258430481	6.45450496673584	FALSE	1		+	WT_Mock	3.02054880590448	0.0313388429752066	-1.41133308410645	-8.71730448374534	5792	ENSG00000142949.16	PTPRF	P10586	Receptor-type tyrosine-protein phosphatase F OS=Homo sapiens (Human) OX=9606 GN=PTPRF PE=1 SV=2	cell organization and biogenesis;cellular component movement;metabolic process;regulation of biological process;response to stimulus	membrane	catalytic activity;protein binding;receptor activity;signal transducer activity	Adherens junction;Cell adhesion molecules (CAMs);Insulin resistance;Insulin signaling pathway	Receptor-type tyrosine-protein phosphatases;Synaptic adhesion-like molecules	Brain-Derived Neurotrophic Factor (BDNF) signaling pathway;Insulin Signaling	212.7
9.0140209197998	8.99802589416504	8.94924259185791	7.5553560256958	7.39917135238647	7.69557619094849	FALSE	7		+	WT_Mock	4.08860302385396	0.0136923076923077	-1.43706194559733	-16.368395486964	4897	ENSG00000091129.19	NRCAM	Q92823	Neuronal cell adhesion molecule OS=Homo sapiens (Human) OX=9606 GN=NRCAM PE=1 SV=3	cell organization and biogenesis;cellular component movement;regulation of biological process	extracellular;membrane	protein binding	Cell adhesion molecules (CAMs)	Interaction between L1 and Ankyrins;Neurofascin interactions;NrCAM interactions		143.8
5.44294357299805	5.39231729507446	5.3037805557251	3.7655348777771	4.00898885726929	4.00898885726929	FALSE	16		+	WT_Mock	4.04897775892387	0.0155862068965517	-1.45184294382731	-15.9946188228921	29035	ENSG00000182831.11	C16orf72	Q14CZ0	UPF0472 protein C16orf72 OS=Homo sapiens (Human) OX=9606 GN=C16orf72 PE=1 SV=1			protein binding				30.9
7.42542552947998	7.21140146255493	7.21334743499756	5.48864364624023	6.02458572387695	5.9772801399231	FALSE	14		+	WT_Mock	2.84404182352444	0.031275	-1.4532216389974	-7.83635621235502	91612	ENSG00000258289.8	CHURC1	Q8WUH1	Protein Churchill OS=Homo sapiens (Human) OX=9606 GN=CHURC1 PE=1 SV=2	development;metabolic process;regulation of biological process		metal ion binding				16.1
5.52356195449829	6.05093717575073	5.54225778579712	4.35755205154419	4.12101554870605	4.07895135879517	FALSE	4		+	WT_Mock	2.84945370832082	0.0316708860759494	-1.51974598566691	-7.86212162812215	2244	ENSG00000171564.11	FGB	P02675	Fibrinogen beta chain OS=Homo sapiens (Human) OX=9606 GN=FGB PE=1 SV=2	cell organization and biogenesis;coagulation;defense response;metabolic process;regulation of biological process;response to stimulus;transport	cell surface;cytoplasm;extracellular;membrane;organelle lumen	protein binding;structural molecule activity	Complement and coagulation cascades;Platelet activation	Common Pathway of Fibrin Clot Formation;GRB2:SOS provides linkage to MAPK signaling for Integrins;Integrin cell surface interactions;Interleukin-20 family signaling;MAP2K and MAPK activation;p130Cas linkage to MAPK signaling for integrins;Paradoxical activation of RAF signaling by kinase inactive BRAF;Platelet degranulation;Regulation of TLR by endogenous ligand;Signaling by BRAF and RAF fusions;…	Blood Clotting Cascade;Complement and Coagulation Cascades;VEGFA-VEGFR2 Signaling Pathway	55.9
8.27006149291992	8.4224853515625	8.35535144805908	6.79830980300903	6.65821170806885	6.95303249359131	FALSE	8		+	WT_Mock	4.06281823187034	0.0161428571428571	-1.5461147626241	-16.124217532385	23516	ENSG00000104635.13	SLC39A14	Q15043	Zinc transporter ZIP14 OS=Homo sapiens (Human) OX=9606 GN=SLC39A14 PE=1 SV=3	cellular homeostasis;transport	cytoplasm;membrane	transporter activity		Zinc influx into cells by the SLC39 gene family	NRF2 pathway;Zinc homeostasis	54.2
9.97398471832275	9.95346927642822	9.96101570129395	8.43671131134033	8.75822353363037	8.03121852874756	FALSE	10		+	WT_Mock	2.74672109399928	0.0355416666666667	-1.55410544077555	-7.38573788909192	5660	ENSG00000197746.13	PSAP	P07602	Prosaposin OS=Homo sapiens (Human) OX=9606 GN=PSAP PE=1 SV=2	cell differentiation;metabolic process;regulation of biological process;response to stimulus;transport	extracellular;membrane;mitochondrion;organelle lumen;vacuole	catalytic activity;enzyme regulator activity;protein binding	Lysosome	Glycosphingolipid metabolism;Neutrophil degranulation;Peptide ligand-binding receptors;Platelet degranulation		58.1
7.28262519836426	6.98982000350952	7.10643196105957	5.19770812988281	5.80992889404297	5.62351560592651	FALSE	X		+	WT_Mock	2.85863253573931	0.0322838709677419	-1.58257484436035	-7.90599530707872	58526	ENSG00000165175.15	MID1IP1	Q9NPA3	Mid1-interacting protein 1 OS=Homo sapiens (Human) OX=9606 GN=MID1IP1 PE=1 SV=1	cell organization and biogenesis;metabolic process;regulation of biological process;transport	cytoplasm;cytoskeleton;cytosol;nucleus	protein binding		Import of palmitoyl-CoA into the mitochondrial matrix		20.2
10.1377592086792	10.1013193130493	10.1818971633911	8.46801280975342	8.41320514678955	8.68053531646729	FALSE	17		+	WT_Mock	4.35417326647137	0	-1.61974080403646	-19.1032844219902	3487	ENSG00000141753.6	IGFBP4	P22692	Insulin-like growth factor-binding protein 4 OS=Homo sapiens (Human) OX=9606 GN=IGFBP4 PE=1 SV=2	cell proliferation;defense response;metabolic process;regulation of biological process;response to stimulus	extracellular;organelle lumen	protein binding		Post-translational protein phosphorylation;Regulation of Insulin-like Growth Factor (IGF) transport and uptake by Insulin-like Growth Factor Binding Proteins (IGFBPs)	Myometrial Relaxation and Contraction Pathways	27.9
4.95884275436401	5.3362832069397	5.2441258430481	3.536052942276	3.18586659431458	3.6892991065979	FALSE	19		+	WT_Mock	3.09642515961693	0.0325825242718447	-1.70934438705444	-9.12308430156653	10653	ENSG00000167642.12	SPINT2	O43291	Kunitz-type protease inhibitor 2 OS=Homo sapiens (Human) OX=9606 GN=SPINT2 PE=1 SV=2	cell organization and biogenesis;cellular component movement;regulation of biological process;response to stimulus	cytoplasm;extracellular;membrane	enzyme regulator activity		MET Receptor Activation;Signaling by MST1		28.2
8.4412841796875	8.62314987182617	8.73369312286377	6.70597791671753	6.85798120498657	7.05961465835571	FALSE	5		+	WT_Mock	3.68722352330527	0.0297894736842105	-1.72485113143921	-12.9441133369453	7045	ENSG00000120708.16	TGFBI	Q15582	Transforming growth factor-beta-induced protein ig-h3 OS=Homo sapiens (Human) OX=9606 GN=TGFBI PE=1 SV=1	cell differentiation;cell organization and biogenesis;cell proliferation;metabolic process;regulation of biological process;response to stimulus	extracellular;membrane	protein binding		Amyloid fiber formation		74.6
5.61176252365112	5.53915882110596	5.52669477462769	3.67807197570801	4.07038927078247	3.51096177101135	FALSE	7		+	WT_Mock	3.37313995022044	0.0299285714285714	-1.80606436729431	-10.756429867154	196	ENSG00000106546.12	AHR	P35869	Aryl hydrocarbon receptor OS=Homo sapiens (Human) OX=9606 GN=AHR PE=1 SV=2	cell death;metabolic process;regulation of biological process;response to stimulus	cytoplasm;cytosol;nucleus	DNA binding;protein binding;receptor activity;signal transducer activity		Aryl hydrocarbon receptor signalling;Endogenous sterols;PPARA activates gene expression;Xenobiotics	Adipogenesis;Aryl Hydrocarbon Receptor;Aryl Hydrocarbon Receptor Pathway;Development and heterogeneity of the ILC family;Integrated Breast Cancer Pathway	96.1
5.4918532371521	5.62643909454346	5.73063993453979	3.51096177101135	3.63226819038391	4.07038927078247	FALSE	7		+	WT_Mock	3.29030305215348	0.0287164179104478	-1.87843767801921	-10.2408224199513	7980	ENSG00000105825.11	TFPI2	P48307	Tissue factor pathway inhibitor 2 OS=Homo sapiens (Human) OX=9606 GN=TFPI2 PE=1 SV=1	coagulation;regulation of biological process;response to stimulus	extracellular	enzyme regulator activity;structural molecule activity				26.9
5.53915882110596	5.76818418502808	5.38543081283569	3.35049724578857	3.485426902771	4.15380525588989	FALSE	17		+	WT_Mock	2.65590083603369	0.0395	-1.90101480484009	-6.98610767686818	7077	ENSG00000035862.12	TIMP2	P16035	Metalloproteinase inhibitor 2 OS=Homo sapiens (Human) OX=9606 GN=TIMP2 PE=1 SV=2	cell organization and biogenesis;regulation of biological process;response to stimulus;transport	cell surface;extracellular;organelle lumen	enzyme regulator activity;metal ion binding;protein binding		Activation of Matrix Metalloproteinases;Neutrophil degranulation	Angiogenesis;IL1 and megakaryocytes in obesity;Matrix Metalloproteinases	24.4
9.00140857696533	9.09407806396484	9.08772754669189	7.21819972991943	6.86170721054077	7.26115465164185	FALSE	15		+	WT_Mock	3.93563732075087	0.0264	-1.94738419850667	-14.9707956916936	10169	ENSG00000140264.19	SERF2	P84101	Small EDRK-rich factor 2 OS=Homo sapiens (Human) OX=9606 GN=SERF2 PE=1 SV=1		cytosol;nucleus					6.9
9.64583873748779	9.75221347808838	9.80638885498047	7.71424531936646	7.61397361755371	7.95710182189941	FALSE	21		+	WT_Mock	4.21097404654417	0.00688888888888889	-1.97304010391235	-17.5773329617828	351	ENSG00000142192.20	APP	P05067	Amyloid-beta precursor protein OS=Homo sapiens (Human) OX=9606 GN=APP PE=1 SV=3	cell communication;cell death;cell growth;cell organization and biogenesis;cellular component movement;cellular homeostasis;defense response;metabolic process;regulation of biological process;response to stimulus;transport	cell surface;cytoplasm;cytosol;endoplasmic reticulum;endosome;extracellular;Golgi;membrane;organelle lumen;vacuole	DNA binding;enzyme regulator activity;metal ion binding;protein binding	Alzheimer's disease;Serotonergic synapse	Activated TLR4 signalling;Advanced glycosylation endproduct receptor signaling;Amyloid fiber formation;Deregulated CDK5 triggers multiple neurodegenerative pathways in Alzheimer's disease models;DEx/H-box helicases activate type I IFN and inflammatory cytokines production;ECM proteoglycans;Formyl peptide receptors bind formyl peptides and many other ligands;G alpha (i) signalling events;Gastrin-C…	Alzheimers Disease;Apoptosis-related network due to altered Notch3 in ovarian cancer;Copper homeostasis;Endoderm Differentiation;TGF-beta Signaling Pathway	86.9
7.20261383056641	7.40599250793457	7.5022349357605	5.23266077041626	5.49505567550659	5.24031448364258	FALSE	16		+	WT_Mock	4.11168597937393	0.0154782608695652	-2.04760344823202	-16.5900447407783	4501	ENSG00000187193.8	MT1X	P80297	Metallothionein-1X OS=Homo sapiens (Human) OX=9606 GN=MT1X PE=1 SV=1	regulation of biological process;response to stimulus	cytoplasm;nucleus	metal ion binding;protein binding	Mineral absorption	Metallothioneins bind metals	Copper homeostasis;Oxidative Stress;Zinc homeostasis	6.1
6.7655348777771	6.54843664169312	6.58044719696045	3.90689063072205	4.82781887054443	4.60880899429321	FALSE	4		+	WT_Mock	2.80184971824201	0.0348982035928144	-2.18363340695699	-7.63806717809226	93621	ENSG00000179010.14	MRFAP1	Q9Y605	MORF4 family-associated protein 1 OS=Homo sapiens (Human) OX=9606 GN=MRFAP1 PE=1 SV=1		cytoplasm;cytosol;nucleus	protein binding				14.6
7.82972288131714	7.73944330215454	7.59021282196045	5.54843664169312	5.39917135238647	5.51096200942993	FALSE	9		+	WT_Mock	4.94579296421474	0	-2.23360300064087	-26.9146963231278	7763	ENSG00000107372.12	ZFAND5	O76080	AN1-type zinc finger protein 5 OS=Homo sapiens (Human) OX=9606 GN=ZFAND5 PE=1 SV=1	cellular component movement;regulation of biological process;response to stimulus	cytoplasm	DNA binding;metal ion binding;protein binding				23.1
8.41278171539307	8.48663425445557	8.43587875366211	5.90689039230347	6.29278182983398	6.33091688156128	FALSE	19		+	WT_Mock	4.10595849041662	0.0148333333333333	-2.268235206604	-16.5347760467806	59286	ENSG00000198258.10	UBL5	Q9BZL1	Ubiquitin-like protein 5 OS=Homo sapiens (Human) OX=9606 GN=UBL5 PE=1 SV=1	metabolic process	cytoplasm;nucleus	protein binding				8.5
6.81249809265137	6.68369626998901	6.70321130752563	4.41953897476196	4.37155914306641	4.15380525588989	FALSE	11		+	WT_Mock	4.92261893525462	0	-2.41816743214925	-26.5563862332441	334	ENSG00000084234.16	APLP2	Q06481	Amyloid-like protein 2 OS=Homo sapiens (Human) OX=9606 GN=APLP2 PE=1 SV=2	metabolic process;regulation of biological process;response to stimulus;transport	membrane;nucleus;organelle lumen	DNA binding;enzyme regulator activity;metal ion binding;protein binding		Platelet degranulation;Post-translational protein phosphorylation;Regulation of Insulin-like Growth Factor (IGF) transport and uptake by Insulin-like Growth Factor Binding Proteins (IGFBPs)		86.9
5.01792192459106	5.24031448364258	5.52356195449829	2.96347427368164	2.78659629821777	2.67807197570801	FALSE	15		+	WT_Mock	3.88851851738816	0.0285161290322581	-2.4512186050415	-14.5641614427574	9768	ENSG00000259316.10;ENSG00000166803.11	KIAA0101;PCLAF	Q15004	PCNA-associated factor OS=Homo sapiens (Human) OX=9606 GN=PCLAF PE=1 SV=1	cell organization and biogenesis;metabolic process;regulation of biological process;response to stimulus	cytoplasm;nucleus	protein binding		Termination of translesion DNA synthesis		12
6.12308645248413	6.25361108779907	6.2016339302063	3.52356195449829	2.43295931816101	3.89724040031433	FALSE	2		+	WT_Mock	2.56275833124127	0.0423577235772358	-2.90818993250529	-6.59602483937024	51232	ENSG00000150938.9	CRIM1	Q9NZV1	Cysteine-rich motor neuron 1 protein OS=Homo sapiens (Human) OX=9606 GN=CRIM1 PE=1 SV=1	regulation of biological process;response to stimulus	extracellular;membrane	catalytic activity;enzyme regulator activity;protein binding;receptor activity;signal transducer activity				113.7
12.8012027740479	12.8333253860474	12.8627147674561	12.9383478164673	12.9517765045166	12.9355888366699	FALSE	5		+	WT_Mock	2.3931398015267	0.0483703703703704	0.109490076700848	5.93342392632722	23367		LARP1	Q6PKG0	La-related protein 1 OS=Homo sapiens (Human) OX=9606 GN=LARP1 PE=1 SV=2	cell proliferation;metabolic process;regulation of biological process;response to stimulus	cytoplasm;membrane	protein binding;RNA binding;translation regulator activity				123.4
11.3037805557251	11.3445730209351	11.3330430984497	11.4444971084595	11.4327507019043	11.4415950775146	FALSE	20		+	WT_Mock	3.05430965666801	0.0336363636363636	0.112482070922852	8.89575772513401	22913	ENSG00000125970.11	RALY	Q9UKM9	RNA-binding protein Raly OS=Homo sapiens (Human) OX=9606 GN=RALY PE=1 SV=1	metabolic process;regulation of biological process	nucleus;spliceosomal complex	protein binding;RNA binding				32.4
11.5712308883667	11.5795040130615	11.562671661377	11.6768827438354	11.6817655563354	11.7144174575806	FALSE	18		+	WT_Mock	3.14758888713606	0.0345531914893617	0.11988639831543	9.40646990391296	23347	ENSG00000101596.14	SMCHD1	A6NHR9	Structural maintenance of chromosomes flexible hinge domain-containing protein 1 OS=Homo sapiens (Human) OX=9606 GN=SMCHD1 PE=1 SV=2	cell organization and biogenesis;regulation of biological process	chromosome	catalytic activity;nucleotide binding;protein binding				226.2
12.036826133728	12.0816164016724	12.0353145599365	12.1625490188599	12.1861143112183	12.1781358718872	FALSE	7		+	WT_Mock	2.76097081179763	0.0359786096256684	0.124347368876139	7.45023905361259	64759	ENSG00000136205.16	TNS3	Q68CZ2	Tensin-3 OS=Homo sapiens (Human) OX=9606 GN=TNS3 PE=1 SV=2	cellular component movement;regulation of biological process	cytosol	protein binding		MET interacts with TNS proteins		155.2
10.9751310348511	11.0118560791016	11.0099687576294	11.1110048294067	11.1064319610596	11.1535520553589	FALSE	16		+	WT_Mock	2.53971918467277	0.0431811023622047	0.124677658081055	6.50249350739535	23644	ENSG00000038358.14	EDC4	Q6P2E9	Enhancer of mRNA-decapping protein 4 OS=Homo sapiens (Human) OX=9606 GN=EDC4 PE=1 SV=1	metabolic process	cytoplasm;cytosol;membrane;nucleus	protein binding	RNA degradation	mRNA decay by 5' to 3' exoribonuclease		151.6
11.181960105896	11.1880941390991	11.1632089614868	11.2829141616821	11.319785118103	11.314923286438	FALSE	2		+	WT_Mock	3.12852946940438	0.0338989898989899	0.128119786580404	9.29996418311865	26275	ENSG00000198130.15	HIBCH	Q6NVY1	3-hydroxyisobutyryl-CoA hydrolase, mitochondrial OS=Homo sapiens (Human) OX=9606 GN=HIBCH PE=1 SV=2	metabolic process	mitochondrion;organelle lumen	catalytic activity	beta-Alanine metabolism;Carbon metabolism;Metabolic pathways;Propanoate metabolism;Valine, leucine and isoleucine degradation	Branched-chain amino acid catabolism	Amino Acid metabolism	43.5
9.60788536071777	9.64601898193359	9.66142177581787	9.79213905334473	9.73978042602539	9.77544593811035	FALSE	1		+	WT_Mock	2.38244661055801	0.0478666666666667	0.130679766337076	5.89360166712887	5567	ENSG00000142875.19	PRKACB	P22694	cAMP-dependent protein kinase catalytic subunit beta OS=Homo sapiens (Human) OX=9606 GN=PRKACB PE=1 SV=2	cell organization and biogenesis;coagulation;metabolic process;regulation of biological process;response to stimulus	cytoplasm;cytosol;membrane;nucleus	catalytic activity;metal ion binding;nucleotide binding;protein binding	Adrenergic signaling in cardiomyocytes;Aldosterone synthesis and secretion;Amoebiasis;Amphetamine addiction;Bile secretion;Calcium signaling pathway;cAMP signaling pathway;Chemokine signaling pathway;Cholinergic synapse;Circadian entrainment;Cocaine addiction;Dilated cardiomyopathy;Dopaminergic synapse;Endocrine and other factor-regulated calcium reabsorption;Endocrine resistance;Epstein-Barr vir…	CD209 (DC-SIGN) signaling;CREB phosphorylation through the activation of Adenylate Cyclase;DARPP-32 events;Degradation of GLI1 by the proteasome;Degradation of GLI2 by the proteasome;Factors involved in megakaryocyte development and platelet production;GLI3 is processed to GLI3R by the proteasome;Glucagon-like Peptide-1 (GLP1) regulates insulin secretion;Glycolysis;HDL assembly;MAPK6/MAPK4 signal…	AMP-activated Protein Kinase (AMPK) Signaling;Calcium Regulation in the Cardiac Cell;Chemokine signaling pathway;Common Pathways Underlying Drug Addiction;Dopamine metabolism;G Protein Signaling Pathways;miRs in Muscle Cell Differentiation;Myometrial Relaxation and Contraction Pathways;Sudden Infant Death Syndrome (SIDS) Susceptibility Pathways	40.6
11.0913028717041	11.0868663787842	11.0897150039673	11.2497062683105	11.2026748657227	11.2206802368164	FALSE	7		+	WT_Mock	3.21871882383614	0.0330133333333333	0.135059038798014	9.81404369941234	3092	ENSG00000127946.16	HIP1	O00291	Huntingtin-interacting protein 1 OS=Homo sapiens (Human) OX=9606 GN=HIP1 PE=1 SV=5	cell death;cell differentiation;cell organization and biogenesis;cellular component movement;metabolic process;regulation of biological process;response to stimulus;transport	cytoplasm;cytoskeleton;cytosol;Golgi;membrane;nucleus	catalytic activity;motor activity;protein binding;structural molecule activity	Huntington's disease	Clathrin-mediated endocytosis		116.1
10.8662738800049	10.8771305084229	10.8720588684082	10.9923009872437	11.0104579925537	11.0184087753296	FALSE	12		+	WT_Mock	4.07277128328859	0.0131851851851852	0.135234832763672	16.2180475229847	51729	ENSG00000084463.7	WBP11	Q9Y2W2	WW domain-binding protein 11 OS=Homo sapiens (Human) OX=9606 GN=WBP11 PE=1 SV=1	metabolic process;regulation of biological process	cytoplasm;cytosol;nucleus;spliceosomal complex	DNA binding;enzyme regulator activity;protein binding;RNA binding	Spliceosome	mRNA Splicing - Major Pathway		70
7.70043992996216	7.73538684844971	7.66391372680664	7.85049962997437	7.82400417327881	7.83415508270264	FALSE	7		+	WT_Mock	2.4599102892319	0.0456827586206897	0.136306126912435	6.18719809525266	5395;107984056	ENSG00000122512.14	PMS2;LOC107984056	P54278	Mismatch repair endonuclease PMS2 OS=Homo sapiens (Human) OX=9606 GN=PMS2 PE=1 SV=2	metabolic process;response to stimulus	cytoskeleton;cytosol;membrane;nucleus	catalytic activity;DNA binding;nucleotide binding;protein binding	Fanconi anemia pathway;Mismatch repair	Defective Mismatch Repair Associated With MLH1;Defective Mismatch Repair Associated With PMS2;Mismatch repair (MMR) directed by MSH2:MSH3 (MutSbeta);Mismatch repair (MMR) directed by MSH2:MSH6 (MutSalpha);TP53 Regulates Transcription of DNA Repair Genes		95.7
11.262505531311	11.3067455291748	11.2662010192871	11.4034910202026	11.4316539764404	11.4093379974365	FALSE	18		+	WT_Mock	2.9250532700533	0.0342647058823529	0.136343638102215	8.23012031615898	8731	ENSG00000101654.17	RNMT	O43148	mRNA cap guanine-N7 methyltransferase OS=Homo sapiens (Human) OX=9606 GN=RNMT PE=1 SV=1	metabolic process	nucleus	catalytic activity;protein binding;RNA binding	mRNA surveillance pathway	mRNA Capping;RNA Pol II CTD phosphorylation and interaction with CE;RNA Pol II CTD phosphorylation and interaction with CE during HIV infection	mRNA Processing	54.8
9.61911964416504	9.61120891571045	9.55861186981201	9.7421407699585	9.72519588470459	9.74986934661865	FALSE	6		+	WT_Mock	2.6635293059469	0.0390566037735849	0.142755190531412	7.01892732497136	4907	ENSG00000135318.11	NT5E	P21589	5'-nucleotidase OS=Homo sapiens (Human) OX=9606 GN=NT5E PE=1 SV=1	metabolic process;regulation of biological process	cell surface;cytosol;membrane	catalytic activity;metal ion binding;nucleotide binding	Metabolic pathways;Nicotinate and nicotinamide metabolism;Purine metabolism;Pyrimidine metabolism	Nicotinate metabolism;Purine catabolism;Pyrimidine catabolism	Differentiation Pathway;NAD+ metabolism	63.3
10.2742614746094	10.2783336639404	10.2348175048828	10.4126758575439	10.3885555267334	10.4162693023682	FALSE	1		+	WT_Mock	3.02733254793694	0.0318655462184874	0.143362681070965	8.75289587895179	6146	ENSG00000116251.9	RPL22	P35268	60S ribosomal protein L22 OS=Homo sapiens (Human) OX=9606 GN=RPL22 PE=1 SV=2	cell organization and biogenesis;metabolic process;transport	cytoplasm;cytosol;nucleus;ribosome	protein binding;RNA binding;structural molecule activity	Ribosome	Eukaryotic Translation Termination;Formation of a pool of free 40S subunits;GTP hydrolysis and joining of the 60S ribosomal subunit;L13a-mediated translational silencing of Ceruloplasmin expression;Major pathway of rRNA processing in the nucleolus and cytosol;Nonsense Mediated Decay (NMD) enhanced by the Exon Junction Complex (EJC);Nonsense Mediated Decay (NMD) independent of the Exon Junction Co…	Cytoplasmic Ribosomal Proteins	14.8
10.532356262207	10.5752553939819	10.5556440353394	10.6661348342896	10.7133865356445	10.7160472869873	FALSE	16		+	WT_Mock	2.67313219472157	0.0375502392344498	0.144104321797689	7.06043334761303	6645	ENSG00000168807.16	SNTB2	Q13425	Beta-2-syntrophin OS=Homo sapiens (Human) OX=9606 GN=SNTB2 PE=1 SV=1		cytoplasm;cytoskeleton;membrane	protein binding;RNA binding;structural molecule activity				57.9
8.91677474975586	8.99548435211182	8.9663610458374	9.10276317596436	9.10564708709717	9.10459899902344	FALSE	16;CHR_HSCHR16_3_CTG1		+	WT_Mock	2.48829816189535	0.0436823104693141	0.144796371459961	6.29782464438366	51025	ENSG00000217930.7;ENSG00000282228.1	PAM16	Q9Y3D7	Mitochondrial import inner membrane translocase subunit TIM16 OS=Homo sapiens (Human) OX=9606 GN=PAM16 PE=1 SV=2	regulation of biological process;transport	membrane;mitochondrion;organelle lumen	protein binding		Metabolism of proteins;Mitochondrial protein import		13.8
9.37569141387939	9.43650341033936	9.42773151397705	9.58082389831543	9.53196620941162	9.56319618225098	FALSE	1		+	WT_Mock	2.44224047510552	0.0465284280936455	0.145353317260742	6.11917139923371	23155	ENSG00000121940.15	CLCC1	Q96S66	Chloride channel CLIC-like protein 1 OS=Homo sapiens (Human) OX=9606 GN=CLCC1 PE=1 SV=1	transport	endoplasmic reticulum;Golgi;membrane;nucleus	transporter activity				62
11.3713407516479	11.4093379974365	11.3350553512573	11.5070514678955	11.5330867767334	11.5188989639282	FALSE	15		+	WT_Mock	2.53951552362504	0.0430117647058824	0.147767702738443	6.50167181378825	4644	ENSG00000197535.14	MYO5A	Q9Y4I1	Unconventional myosin-Va OS=Homo sapiens (Human) OX=9606 GN=MYO5A PE=1 SV=2	cell communication;cell differentiation;cell organization and biogenesis;cellular component movement;metabolic process;regulation of biological process;response to stimulus;transport	cytoplasm;cytoskeleton;cytosol;endoplasmic reticulum;endosome;extracellular;Golgi;membrane;vacuole	catalytic activity;metal ion binding;motor activity;nucleotide binding;protein binding;RNA binding		Insulin processing;Regulation of actin dynamics for phagocytic cup formation;Translocation of GLUT4 to the plasma membrane		215.3
6.54380512237549	6.56681537628174	6.50462055206299	6.67807197570801	6.67383909225464	6.70873880386353	FALSE	11		+	WT_Mock	2.65793381802517	0.0396837209302326	0.148469607035318	6.99484093861951	84811	ENSG00000137656.11	BUD13	Q9BRD0	BUD13 homolog OS=Homo sapiens (Human) OX=9606 GN=BUD13 PE=1 SV=1	metabolic process;transport	nucleus	protein binding;RNA binding				70.5
9.98712158203125	9.98555755615234	10.0194520950317	10.1836357116699	10.1478404998779	10.1065626144409	FALSE	4		+	WT_Mock	2.4054531160446	0.0483659305993691	0.148635864257813	5.97955657663422	5356	ENSG00000171566.11	PLRG1	O43660	Pleiotropic regulator 1 OS=Homo sapiens (Human) OX=9606 GN=PLRG1 PE=1 SV=1	cell organization and biogenesis;metabolic process;regulation of biological process	membrane;nucleus;spliceosomal complex	catalytic activity;protein binding	Spliceosome	mRNA Splicing - Major Pathway		57.2
9.23481750488281	9.24579048156738	9.19253921508789	9.35645198822021	9.37090492248535	9.39424800872803	FALSE	20		+	WT_Mock	2.79812306983576	0.0344852071005917	0.14948590596517	7.62077094207268	55245	ENSG00000101019.21	UQCC;UQCC1	Q9NVA1	Ubiquinol-cytochrome-c reductase complex assembly factor 1 OS=Homo sapiens (Human) OX=9606 GN=UQCC1 PE=1 SV=3	cell organization and biogenesis;regulation of biological process	membrane;mitochondrion	protein binding				34.6
10.0091285705566	10.083080291748	10.0750780105591	10.2121315002441	10.2096967697144	10.1947565078735	FALSE	2		+	WT_Mock	2.47008938602433	0.0447859649122807	0.149765968322754	6.2266750822554	80856	ENSG00000144320.13	KIAA1715;LNPK	Q9C0E8	Endoplasmic reticulum junction formation protein lunapark OS=Homo sapiens (Human) OX=9606 GN=LNPK PE=1 SV=2	cell organization and biogenesis;coagulation;development;regulation of biological process	endoplasmic reticulum;membrane	metal ion binding;protein binding				47.7
9.47086238861084	9.49065017700195	9.44480800628662	9.63172245025635	9.61047172546387	9.61378955841064	FALSE	9;CHR_HG2030_PATCH		+	WT_Mock	3.26873349531317	0.0289014084507042	0.149887720743816	10.1104309681014	57109	ENSG00000280706.2;ENSG00000148300.11	REXO4	Q9GZR2	RNA exonuclease 4 OS=Homo sapiens (Human) OX=9606 GN=REXO4 PE=1 SV=2	metabolic process;regulation of biological process	nucleus	catalytic activity;RNA binding				46.6
10.1288967132568	10.1348114013672	10.0960559844971	10.2782173156738	10.3014965057373	10.24436378479	FALSE	X		+	WT_Mock	2.78241763357478	0.0325586592178771	0.154771169026693	7.5482619280465	84061	ENSG00000102158.19	MAGT1	Q9H0U3	Magnesium transporter protein 1 OS=Homo sapiens (Human) OX=9606 GN=MAGT1 PE=1 SV=1	metabolic process;transport	endoplasmic reticulum;membrane	catalytic activity;transporter activity		Asparagine N-linked glycosylation;Miscellaneous transport and binding events;Neutrophil degranulation		38
8.25313854217529	8.28540229797363	8.22641181945801	8.40215969085693	8.42710304260254	8.40087985992432	FALSE	14		+	WT_Mock	2.90497011163514	0.0341714285714286	0.155063311258951	8.13087208482772	5587	ENSG00000184304.14	PRKD1	Q15139	Serine/threonine-protein kinase D1 OS=Homo sapiens (Human) OX=9606 GN=PRKD1 PE=1 SV=2	cell communication;cell death;cell differentiation;cell organization and biogenesis;cell proliferation;defense response;metabolic process;regulation of biological process;response to stimulus;transport	cytoplasm;cytosol;Golgi;membrane	catalytic activity;metal ion binding;nucleotide binding;protein binding	Aldosterone synthesis and secretion;Rap1 signaling pathway	Sphingolipid de novo biosynthesis	Apoptosis Modulation and Signaling;Calcium Regulation in the Cardiac Cell;Cardiac Hypertrophic Response;G Protein Signaling Pathways;miRs in Muscle Cell Differentiation;Myometrial Relaxation and Contraction Pathways;VEGFA-VEGFR2 Signaling Pathway;Wnt Signaling Pathway;Wnt Signaling Pathway and Pluripotency	101.6
14.4670705795288	14.5339317321777	14.5329160690308	14.6642913818359	14.6462097167969	14.6996812820435	FALSE	10		+	WT_Mock	2.37128954853228	0.0488308605341246	0.15875466664632	5.8522884858171	26509	ENSG00000138119.16	MYOF	Q9NZM1	Myoferlin OS=Homo sapiens (Human) OX=9606 GN=MYOF PE=1 SV=1	cell organization and biogenesis;regulation of biological process;response to stimulus	membrane;nucleus	protein binding			Aryl Hydrocarbon Receptor Pathway;Hepatitis C and Hepatocellular Carcinoma	234.6
12.5256433486938	12.5815534591675	12.5058612823486	12.7078332901001	12.667444229126	12.7140522003174	FALSE	17		+	WT_Mock	2.38076039177804	0.0482409638554217	0.158757209777832	5.88734235752321	4641	ENSG00000197879.14	MYO1C	O00159	Unconventional myosin-Ic OS=Homo sapiens (Human) OX=9606 GN=MYO1C PE=1 SV=4	cell organization and biogenesis;regulation of biological process;response to stimulus;transport	cytoplasm;cytosol;membrane;nucleus	catalytic activity;motor activity;nucleotide binding;protein binding		Regulation of actin dynamics for phagocytic cup formation;Translocation of GLUT4 to the plasma membrane	Insulin Signaling	121.6
12.5943250656128	12.6055030822754	12.5505781173706	12.7753839492798	12.713472366333	12.7392110824585	FALSE	19;CHR_HSCHR19_4_CTG3_1;CHR_HSCHR19LRC_COX1_CTG3_1;CHR_HSCHR19LRC_COX2_CTG3_1;CHR_HSCHR19LRC_LRC_I_CTG3_1;CHR_HSCHR19LRC_LRC_J_CTG3_1;CHR_HSCHR19LRC_LRC_S_CTG3_1;CHR_HSCHR19LRC_LRC_T_CTG3_1;CHR_HSCHR19LRC_PGF1_CTG3_1;CHR_HSCHR19LRC_PGF2_CTG3_1		+	WT_Mock	2.53471111899283	0.04315953307393	0.159220377604166	6.48231368389284	6203	ENSG00000274005.3;ENSG00000275323.3;ENSG00000277079.3;ENSG00000278081.3;ENSG00000277359.3;ENSG00000170889.13;ENSG00000274950.4;ENSG00000274626.3;ENSG00000278270.4;ENSG00000274646.4	RPS9	P46781	40S ribosomal protein S9 OS=Homo sapiens (Human) OX=9606 GN=RPS9 PE=1 SV=3	cell organization and biogenesis;metabolic process;regulation of biological process;transport	cytoplasm;cytosol;membrane;nucleus;ribosome	protein binding;RNA binding;structural molecule activity;translation regulator activity	Ribosome	Eukaryotic Translation Termination;Formation of a pool of free 40S subunits;Formation of the ternary complex, and subsequently, the 43S complex;GTP hydrolysis and joining of the 60S ribosomal subunit;L13a-mediated translational silencing of Ceruloplasmin expression;Major pathway of rRNA processing in the nucleolus and cytosol;Nonsense Mediated Decay (NMD) enhanced by the Exon Junction Complex (EJ…	Cytoplasmic Ribosomal Proteins	22.6
11.0794849395752	11.1184215545654	11.1401271820068	11.2470970153809	11.3127126693726	11.2619771957397	FALSE	6		+	WT_Mock	2.42543520947909	0.047700325732899	0.161251068115234	6.05505750508769	23345	ENSG00000131018.22	SYNE1	Q8NF91	Nesprin-1 OS=Homo sapiens (Human) OX=9606 GN=SYNE1 PE=1 SV=4	cell differentiation;cell organization and biogenesis	cytoplasm;cytoskeleton;Golgi;membrane;nucleus	protein binding;RNA binding		Meiotic synapsis		1010.5
11.0184087753296	11.0798177719116	11.0302534103394	11.2062206268311	11.1961107254028	11.2115230560303	FALSE	1		+	WT_Mock	2.95172850757984	0.0354108527131783	0.161791483561197	8.36364599916626	6814	ENSG00000116266.10	STXBP3	O00186	Syntaxin-binding protein 3 OS=Homo sapiens (Human) OX=9606 GN=STXBP3 PE=1 SV=2	cell organization and biogenesis;regulation of biological process;response to stimulus;transport	cytoplasm;cytosol;membrane	protein binding		Disinhibition of SNARE formation;Translocation of GLUT4 to the plasma membrane	Insulin Signaling	67.7
9.80703258514404	9.81985950469971	9.79992961883545	9.92718505859375	10.0173654556274	9.97384071350098	FALSE	14		+	WT_Mock	2.44788168284302	0.0461632653061224	0.163856506347656	6.14082060980695	8650	ENSG00000133961.19	NUMB	P49757	Protein numb homolog OS=Homo sapiens (Human) OX=9606 GN=NUMB PE=1 SV=2	cell differentiation;cell division;cell organization and biogenesis;cell proliferation;development;regulation of biological process	cytoplasm;endosome;membrane;nucleus	protein binding	Notch signaling pathway	Activated NOTCH1 Transmits Signal to the Nucleus;Degradation of GLI1 by the proteasome;Hedgehog 'on' state;Recycling pathway of L1	Notch Signaling Pathway	70.8
8.62826347351074	8.70942878723145	8.64745807647705	8.841721534729	8.82273006439209	8.82591247558594	FALSE	7		+	WT_Mock	2.5848115738139	0.0407763713080169	0.168404579162598	6.68663600575738	56257	ENSG00000146834.13	MEPCE	Q7L2J0	7SK snRNA methylphosphate capping enzyme OS=Homo sapiens (Human) OX=9606 GN=MEPCE PE=1 SV=1	metabolic process;regulation of biological process		catalytic activity;RNA binding				74.3
12.1873207092285	12.2388820648193	12.2041130065918	12.3518781661987	12.3815975189209	12.4102926254272	FALSE	17		+	WT_Mock	2.78116003729044	0.0337777777777778	0.171150843302408	7.54248254126823	23164	ENSG00000133030.20	MPRIP	Q6WCQ1	Myosin phosphatase Rho-interacting protein OS=Homo sapiens (Human) OX=9606 GN=MPRIP PE=1 SV=3		cytoplasm;cytoskeleton;cytosol	protein binding		Signaling by BRAF and RAF fusions		116.5
10.7150182723999	10.689736366272	10.6582117080688	10.8220129013062	10.8610095977783	10.8949689865112	FALSE	3		+	WT_Mock	2.52007461735403	0.0424980842911877	0.171675046284994	6.42364330292687	2720		GLB1	P16278	Beta-galactosidase OS=Homo sapiens (Human) OX=9606 GN=GLB1 PE=1 SV=2	metabolic process;response to stimulus;transport	cytoplasm;extracellular;Golgi;organelle lumen;vacuole	catalytic activity;protein binding	Galactose metabolism;Glycosaminoglycan degradation;Glycosphingolipid biosynthesis - ganglio series;Lysosome;Metabolic pathways;Other glycan degradation;Sphingolipid metabolism	Glycosphingolipid metabolism;HS-GAG degradation;Keratan sulfate degradation;MPS IV - Morquio syndrome B;Neutrophil degranulation;Sialic acid metabolism	Ectoderm Differentiation	76
11.0618438720703	11.1371192932129	11.1263818740845	11.2767057418823	11.2653217315674	11.3007526397705	FALSE	13		+	WT_Mock	2.58930771112298	0.0409491525423729	0.172478357950846	6.70524076034412	23047	ENSG00000083642.18	PDS5B	Q9NTI5	Sister chromatid cohesion protein PDS5 homolog B OS=Homo sapiens (Human) OX=9606 GN=PDS5B PE=1 SV=1	cell division;cell organization and biogenesis;cell proliferation;metabolic process;regulation of biological process;response to stimulus	chromosome;cytosol;nucleus	DNA binding;nucleotide binding;protein binding		Cohesin Loading onto Chromatin;Establishment of Sister Chromatid Cohesion;Resolution of Sister Chromatid Cohesion;Separation of Sister Chromatids		164.6
12.01416015625	12.0127992630005	12.0042200088501	12.1275110244751	12.2257795333862	12.203989982605	FALSE	7		+	WT_Mock	2.37168373563711	0.0489761904761905	0.17536703745524	5.85374401248052	51593	ENSG00000087087.18	SRRT	Q9BXP5	Serrate RNA effector molecule homolog OS=Homo sapiens (Human) OX=9606 GN=SRRT PE=1 SV=1	cell proliferation;metabolic process;regulation of biological process;response to stimulus	cytoplasm;nucleus	DNA binding;protein binding;RNA binding		mRNA Splicing - Major Pathway;RNA polymerase II transcribes snRNA genes		100.6
9.14974689483643	9.1415958404541	9.12799453735352	9.37264728546143	9.29324150085449	9.28100299835205	FALSE	14		+	WT_Mock	2.40491406313722	0.0482138364779874	0.175851504007975	5.97753074468159	10490	ENSG00000100568.10	VTI1B	Q9UEU0	Vesicle transport through interaction with t-SNAREs homolog 1B OS=Homo sapiens (Human) OX=9606 GN=VTI1B PE=1 SV=3	cell organization and biogenesis;cell proliferation;regulation of biological process;transport	cytosol;endosome;extracellular;Golgi;membrane;organelle lumen;vacuole	protein binding	SNARE interactions in vesicular transport	Platelet degranulation		26.7
9.67472171783447	9.73741626739502	9.6933126449585	9.86124229431152	9.89557552337646	9.87851047515869	FALSE	12		+	WT_Mock	2.95567886806711	0.0359685039370079	0.176625887552897	8.38358656249275	9904	ENSG00000122965.10	RBM19	Q9Y4C8	Probable RNA-binding protein 19 OS=Homo sapiens (Human) OX=9606 GN=RBM19 PE=1 SV=3	development;regulation of biological process	chromosome;cytoplasm;membrane;nucleus	RNA binding				107.3
10.7318277359009	10.7662801742554	10.6867628097534	10.8759794235229	10.9330263137817	10.9099683761597	FALSE	7		+	WT_Mock	2.48288533712784	0.0433691756272401	0.17803446451823	6.2766028258015	57488		ESYT2	A0FGR8	Extended synaptotagmin-2 OS=Homo sapiens (Human) OX=9606 GN=ESYT2 PE=1 SV=1	metabolic process;transport	endoplasmic reticulum;membrane	metal ion binding;protein binding		Glycosphingolipid metabolism		102.3
10.6953153610229	10.7335233688354	10.6855373382568	10.8861541748047	10.8586025238037	10.9199810028076	FALSE	8		+	WT_Mock	2.87264838559188	0.0327058823529412	0.183453877766928	7.97341480093829	10940	ENSG00000104356.10	POP1	Q99575	Ribonucleases P/MRP protein subunit POP1 OS=Homo sapiens (Human) OX=9606 GN=POP1 PE=1 SV=2	metabolic process	Golgi;mitochondrion;nucleus	catalytic activity;protein binding;RNA binding	Ribosome biogenesis in eukaryotes;RNA transport	tRNA processing in the nucleus		114.6
11.18772315979	11.2722797393799	11.1899480819702	11.3949451446533	11.414421081543	11.3944625854492	FALSE	17		+	WT_Mock	2.52868745442067	0.0428262548262548	0.184625943501789	6.45811259416765	10672	ENSG00000120063.9	GNA13	Q14344	Guanine nucleotide-binding protein subunit alpha-13 OS=Homo sapiens (Human) OX=9606 GN=GNA13 PE=1 SV=2	cell differentiation;cellular component movement;cellular homeostasis;regulation of biological process;response to stimulus	cytoplasm;cytosol;membrane;nucleus	catalytic activity;metal ion binding;nucleotide binding;protein binding;signal transducer activity	cGMP-PKG signaling pathway;Long-term depression;Pathways in cancer;Phospholipase D signaling pathway;Platelet activation;Regulation of actin cytoskeleton;Sphingolipid signaling pathway;Vascular smooth muscle contraction	G alpha (12/13) signalling events;NRAGE signals death through JNK;Rho GTPase cycle;Signalling by NGF;Thrombin signalling through proteinase activated receptors (PARs);Thromboxane signalling through TP receptor	G Protein Signaling Pathways;G13 Signaling Pathway;Human Thyroid Stimulating Hormone (TSH) signaling pathway;Regulation of Actin Cytoskeleton	44
10.6674661636353	10.7096872329712	10.7216119766235	10.8801956176758	10.8831014633179	10.8977699279785	FALSE	7		+	WT_Mock	3.3850410506944	0.031037037037037	0.18743387858073	10.832487083018	26608	ENSG00000106638.15	TBL2	Q9Y4P3	Transducin beta-like protein 2 OS=Homo sapiens (Human) OX=9606 GN=TBL2 PE=1 SV=1	cell communication;regulation of biological process;response to stimulus	endoplasmic reticulum	protein binding;RNA binding				49.8
8.39788818359375	8.35358810424805	8.4047155380249	8.57553958892822	8.53566455841064	8.60733032226563	FALSE	1		+	WT_Mock	2.69445594913378	0.0370485436893204	0.187447547912598	7.15337080089095	200205	ENSG00000181873.12	IBA57	Q5T440	Putative transferase CAF17, mitochondrial OS=Homo sapiens (Human) OX=9606 GN=IBA57 PE=1 SV=1	cell organization and biogenesis;metabolic process	mitochondrion;organelle lumen	catalytic activity;RNA binding				38.1
11.2191076278687	11.2233381271362	11.2351169586182	11.4480133056641	11.378457069397	11.4136810302734	FALSE	20		+	WT_Mock	3.08932576600433	0.0322692307692308	0.187529563903809	9.08439228229499	6714	ENSG00000197122.11	SRC	P12931	Proto-oncogene tyrosine-protein kinase Src OS=Homo sapiens (Human) OX=9606 GN=SRC PE=1 SV=3	cell communication;cell organization and biogenesis;cell proliferation;cellular component movement;defense response;metabolic process;regulation of biological process;response to stimulus;transport	cytoplasm;cytoskeleton;cytosol;endosome;membrane;mitochondrion;nucleus;vacuole	catalytic activity;nucleotide binding;protein binding	Adherens junction;Axon guidance;Bacterial invasion of epithelial cells;Bladder cancer;Chemokine signaling pathway;EGFR tyrosine kinase inhibitor resistance;Endocrine resistance;Endocytosis;Epithelial cell signaling in Helicobacter pylori infection;ErbB signaling pathway;Estrogen signaling pathway;Focal adhesion;GABAergic synapse;Gap junction;GnRH signaling pathway;Hepatitis B;Inflammatory mediato…	ADP signalling through P2Y purinoceptor 1;CD28 co-stimulation;CLEC7A (Dectin-1) signaling;CTLA4 inhibitory signaling;Cyclin D associated events in G1;DCC mediated attractive signaling;Downstream signal transduction;EPHA-mediated growth cone collapse;EPHB-mediated forward signaling;EPH-ephrin mediated repulsion of cells;Ephrin signaling;FCGR activation;GAB1 signalosome;GP1b-IX-V activation signall…	AGE/RAGE pathway;Alpha 6 Beta 4 signaling pathway;Amplification and Expansion of Oncogenic Pathways as Metastatic Traits;Androgen receptor signaling pathway;Angiogenesis;Aryl Hydrocarbon Receptor;Aryl Hydrocarbon Receptor Pathway;Association Between Physico-Chemical Features and Toxicity Associated Pathways;Brain-Derived Neurotrophic Factor (BDNF) signaling pathway;EGF/EGFR Signaling Pathway;EPO …	59.8
11.2829141616821	11.3209133148193	11.2663764953613	11.4871864318848	11.4740610122681	11.4716243743896	FALSE	9		+	WT_Mock	3.43074183519852	0.0322307692307692	0.187555948893229	11.1293041683308	23196	ENSG00000048828.16	FAM120A	Q9NZB2	Constitutive coactivator of PPAR-gamma-like protein 1 OS=Homo sapiens (Human) OX=9606 GN=FAM120A PE=1 SV=2		cytoplasm;cytosol;membrane;nucleus	RNA binding				121.8
11.6116247177124	11.6398830413818	11.6152620315552	11.8194608688354	11.7729330062866	11.837233543396	FALSE	5		+	WT_Mock	3.05156710119195	0.0330357142857143	0.187619209289551	8.88113679786061	94081	ENSG00000164466.12	SFXN1	Q9H9B4	Sideroflexin-1 OS=Homo sapiens (Human) OX=9606 GN=SFXN1 PE=1 SV=4	cell differentiation;transport	membrane;mitochondrion	transporter activity				35.6
9.8970890045166	9.97999668121338	9.93663787841797	10.1112661361694	10.1154336929321	10.1512699127197	FALSE	9		+	WT_Mock	2.64518140352591	0.0396330275229358	0.188082059224447	6.9402167015317	92399	ENSG00000148187.17	MRRF	Q96E11	Ribosome-recycling factor, mitochondrial OS=Homo sapiens (Human) OX=9606 GN=MRRF PE=1 SV=1	cell organization and biogenesis;metabolic process	mitochondrion;organelle lumen			Mitochondrial translation termination		29.3
11.1105489730835	11.1479682922363	11.068510055542	11.2781009674072	11.322998046875	11.2907104492188	FALSE	21		+	WT_Mock	2.67947919819236	0.0372884615384615	0.188260714213053	7.08798462841861	539	ENSG00000241837.6	ATP5O	P48047	ATP synthase subunit O, mitochondrial OS=Homo sapiens (Human) OX=9606 GN=ATP5PO PE=1 SV=1	cell organization and biogenesis;metabolic process;transport	membrane;mitochondrion;nucleus	catalytic activity;protein binding;transporter activity	Alzheimer's disease;Huntington's disease;Metabolic pathways;Oxidative phosphorylation;Parkinson's disease	Cristae formation;Formation of ATP by chemiosmotic coupling	Electron Transport Chain;Oxidative phosphorylation	23.3
9.47674655914307	9.56453037261963	9.46331977844238	9.70199966430664	9.68964862823486	9.68999767303467	FALSE	17		+	WT_Mock	2.41401600957945	0.0481414790996785	0.192349751790365	6.01181396114683	25979	ENSG00000109016.17	DHRS7B	Q6IAN0	Dehydrogenase/reductase SDR family member 7B OS=Homo sapiens (Human) OX=9606 GN=DHRS7B PE=1 SV=2	metabolic process	endoplasmic reticulum;membrane	catalytic activity				35.1
11.5333299636841	11.56800365448	11.5110607147217	11.7017393112183	11.7549295425415	11.7383880615234	FALSE	13		+	WT_Mock	2.97955939226839	0.034816	0.194220860799154	8.5050557514948	8803	ENSG00000136143.14	SUCLA2	Q9P2R7	Succinate--CoA ligase [ADP-forming] subunit beta, mitochondrial OS=Homo sapiens (Human) OX=9606 GN=SUCLA2 PE=1 SV=3	metabolic process	mitochondrion;organelle lumen	catalytic activity;metal ion binding;nucleotide binding;protein binding	Carbon metabolism;Citrate cycle (TCA cycle);Metabolic pathways;Propanoate metabolism	Citric acid cycle (TCA cycle)		50.3
10.8026781082153	10.8623275756836	10.8508901596069	11.026385307312	11.0033073425293	11.0724678039551	FALSE	X	Acetyl [N-Term]	+	WT_Mock	2.69330723523198	0.0368695652173913	0.195421536763508	7.14833698422914	2010	ENSG00000102119.10	EMD	P50402	Emerin OS=Homo sapiens (Human) OX=9606 GN=EMD PE=1 SV=1	cell differentiation;cell organization and biogenesis;regulation of biological process;response to stimulus	cytoplasm;endoplasmic reticulum;membrane;nucleus	protein binding	Arrhythmogenic right ventricular cardiomyopathy (ARVC);Dilated cardiomyopathy;Hypertrophic cardiomyopathy (HCM)	Clearance of Nuclear Envelope Membranes from Chromatin;Depolymerisation of the Nuclear Lamina;Initiation of Nuclear Envelope Reformation	Arrhythmogenic Right Ventricular Cardiomyopathy	29
9.89193534851074	9.93943214416504	9.87912368774414	10.1372470855713	10.048623085022	10.1127004623413	FALSE	19		+	WT_Mock	2.43588232985312	0.0472450331125828	0.196026484171549	6.09484773369631	51079	ENSG00000186010.18	NDUFA13	Q9P0J0	NADH dehydrogenase [ubiquinone] 1 alpha subcomplex subunit 13 OS=Homo sapiens (Human) OX=9606 GN=NDUFA13 PE=1 SV=3	cell death;cell organization and biogenesis;metabolic process;regulation of biological process;response to stimulus;transport	cytoplasm;membrane;mitochondrion;nucleus	catalytic activity;nucleotide binding;protein binding	Alzheimer's disease;Huntington's disease;Metabolic pathways;Non-alcoholic fatty liver disease (NAFLD);Oxidative phosphorylation;Parkinson's disease	Complex I biogenesis	EGF/EGFR Signaling Pathway;Nucleotide-binding Oligomerization Domain (NOD) pathway	16.7
8.88600158691406	8.86263751983643	8.82972240447998	9.08640193939209	9.04056358337402	9.04028987884521	FALSE	4		+	WT_Mock	3.03000267798482	0.032135593220339	0.196297963460287	8.76694144048667	79441	ENSG00000214367.7	HAUS3	Q68CZ6	HAUS augmin-like complex subunit 3 OS=Homo sapiens (Human) OX=9606 GN=HAUS3 PE=1 SV=1	cell division;cell organization and biogenesis;regulation of biological process	cytoplasm;cytoskeleton;cytosol;mitochondrion	protein binding		Anchoring of the basal body to the plasma membrane;AURKA Activation by TPX2;Loss of Nlp from mitotic centrosomes;Recruitment of mitotic centrosome proteins and complexes;Recruitment of NuMA to mitotic centrosomes;Regulation of PLK1 Activity at G2/M Transition		69.6
10.998872756958	11.0390558242798	10.9296283721924	11.1720523834229	11.1851234436035	11.2037153244019	FALSE	5		+	WT_Mock	2.39698553683356	0.0488224299065421	0.197778065999348	5.94780029646457	55299	ENSG00000113460.12	BRIX1	Q8TDN6	Ribosome biogenesis protein BRX1 homolog OS=Homo sapiens (Human) OX=9606 GN=BRIX1 PE=1 SV=2	cell organization and biogenesis	nucleus	RNA binding			Gastric cancer network 2	41.4
11.9703578948975	12.0495080947876	12.0315637588501	12.1890830993652	12.2342185974121	12.2289390563965	FALSE	5		+	WT_Mock	2.70155090891099	0.0366048780487805	0.200270334879557	7.18453106242654	3295	ENSG00000133835.14	HSD17B4	P51659	Peroxisomal multifunctional enzyme type 2 OS=Homo sapiens (Human) OX=9606 GN=HSD17B4 PE=1 SV=3	cell differentiation;metabolic process	membrane;mitochondrion;organelle lumen	catalytic activity;protein binding	Metabolic pathways;Peroxisome;Primary bile acid biosynthesis	alpha-linolenic acid (ALA) metabolism;Beta-oxidation of pristanoyl-CoA;Beta-oxidation of very long chain fatty acids;Synthesis of bile acids and bile salts via 7alpha-hydroxycholesterol	Steroid Biosynthesis	79.6
16.4369449615479	16.3903636932373	16.4076652526855	16.5579566955566	16.647928237915	16.6303462982178	FALSE	11		+	WT_Mock	2.54582643081202	0.0435238095238095	0.200419108072914	6.52717528706479	79026	ENSG00000124942.13	AHNAK	Q09666	Neuroblast differentiation-associated protein AHNAK OS=Homo sapiens (Human) OX=9606 GN=AHNAK PE=1 SV=2	cell organization and biogenesis;regulation of biological process	cytoplasm;cytoskeleton;cytosol;membrane;nucleus	protein binding;RNA binding;structural molecule activity				628.7
9.98598384857178	10.0551471710205	9.98996257781982	10.1841316223145	10.2523107528687	10.1968479156494	FALSE	2		+	WT_Mock	2.55005970643888	0.0431004016064257	0.200732231140137	6.54433074273906	10651	ENSG00000128654.13	MTX2	O75431	Metaxin-2 OS=Homo sapiens (Human) OX=9606 GN=MTX2 PE=1 SV=1	transport	membrane;mitochondrion	protein binding		Cristae formation;Metabolism of proteins;Mitochondrial protein import		29.7
12.4800577163696	12.5855026245117	12.5021600723267	12.701132774353	12.7297267913818	12.7471017837524	FALSE	12		+	WT_Mock	2.36984446992981	0.0484	0.203413645426432	5.84695512724642	1431	ENSG00000062485.18	CS	O75390	Citrate synthase, mitochondrial OS=Homo sapiens (Human) OX=9606 GN=CS PE=1 SV=2	metabolic process	mitochondrion;nucleus;organelle lumen	catalytic activity;RNA binding	2-Oxocarboxylic acid metabolism;Biosynthesis of amino acids;Carbon metabolism;Citrate cycle (TCA cycle);Glyoxylate and dicarboxylate metabolism;Metabolic pathways	Citric acid cycle (TCA cycle);Metabolism of proteins;Mitochondrial protein import	Amino Acid metabolism;TCA Cycle;TCA Cycle and Deficiency of Pyruvate Dehydrogenase complex (PDHc)	51.7
11.6162271499634	11.6912202835083	11.6016778945923	11.823844909668	11.8421936035156	11.8544788360596	FALSE	12		+	WT_Mock	2.6579410652399	0.0398691588785047	0.203797340393066	6.99487208820025	4704	ENSG00000139180.10	NDUFA9	Q16795	NADH dehydrogenase [ubiquinone] 1 alpha subcomplex subunit 9, mitochondrial OS=Homo sapiens (Human) OX=9606 GN=NDUFA9 PE=1 SV=2	cell organization and biogenesis;metabolic process;transport	membrane;mitochondrion;nucleus;organelle lumen	catalytic activity;protein binding	Alzheimer's disease;Huntington's disease;Metabolic pathways;Non-alcoholic fatty liver disease (NAFLD);Oxidative phosphorylation;Parkinson's disease	Complex I biogenesis	Electron Transport Chain;Oxidative phosphorylation	42.5
9.07547950744629	9.10669422149658	9.04494094848633	9.28123474121094	9.31582927703857	9.25337505340576	FALSE	2		+	WT_Mock	2.91631486033008	0.0346666666666667	0.207774798075357	8.18680211439265	60526	ENSG00000118961.14	C2orf43;LDAH	Q9H6V9	Lipid droplet-associated hydrolase OS=Homo sapiens (Human) OX=9606 GN=LDAH PE=1 SV=1	metabolic process	endoplasmic reticulum	catalytic activity				37.3
10.9646301269531	10.9614496231079	11.0014085769653	11.1817111968994	11.1703634262085	11.2116451263428	FALSE	15		+	WT_Mock	3.54845152681378	0.0281818181818182	0.212077140808105	11.929769182489	6627	ENSG00000131876.16	SNRPA1	P09661	U2 small nuclear ribonucleoprotein A' OS=Homo sapiens (Human) OX=9606 GN=SNRPA1 PE=1 SV=2	metabolic process;regulation of biological process;response to stimulus	nucleus;spliceosomal complex	protein binding;RNA binding	Spliceosome	Gene and protein expression by JAK-STAT signaling after Interleukin-12 stimulation;Interleukin-12 family signaling;mRNA Splicing - Major Pathway	mRNA Processing	28.4
9.20163345336914	9.30583381652832	9.22737503051758	9.42752265930176	9.4916524887085	9.45512199401855	FALSE	9		+	WT_Mock	2.37105919093461	0.0486863905325444	0.213151613871256	5.85143803440271	55848	ENSG00000107020.9	PLGRKT	Q9HBL7	Plasminogen receptor (KT) OS=Homo sapiens (Human) OX=9606 GN=PLGRKT PE=1 SV=1	defense response;regulation of biological process;response to stimulus	membrane;mitochondrion	protein binding				17.2
11.9791040420532	12.0862693786621	12.0226802825928	12.2175941467285	12.2419834136963	12.2738246917725	FALSE	20		+	WT_Mock	2.44395107118541	0.0464242424242424	0.215116182963053	6.1257293465464	10528	ENSG00000101361.16	NOP56	O00567	Nucleolar protein 56 OS=Homo sapiens (Human) OX=9606 GN=NOP56 PE=1 SV=4	metabolic process	cytoplasm;membrane;nucleus	protein binding;RNA binding	Ribosome biogenesis in eukaryotes	Association of TriC/CCT with target proteins during biosynthesis;Major pathway of rRNA processing in the nucleolus and cytosol;rRNA modification in the nucleus and cytosol		66
10.3395156860352	10.3658847808838	10.3585414886475	10.5463161468506	10.5432252883911	10.6215028762817	FALSE	2		+	WT_Mock	2.88987478013527	0.0345103448275862	0.215700785319012	8.05698788694134	5899	ENSG00000144118.13	RALB	P11234	Ras-related protein Ral-B OS=Homo sapiens (Human) OX=9606 GN=RALB PE=1 SV=1	cell communication;cell death;cell division;regulation of biological process;response to stimulus	membrane;vacuole	catalytic activity;nucleotide binding;protein binding	Pancreatic cancer;Pathways in cancer;Phospholipase D signaling pathway;Rap1 signaling pathway;Ras signaling pathway	p38MAPK events	EGF/EGFR Signaling Pathway	23.4
10.8658876419067	10.8812665939331	10.818902015686	11.0600881576538	11.0717306137085	11.0853395462036	FALSE	19		+	WT_Mock	3.3773243553122	0.0304727272727273	0.217034022013348	10.7831137483406	8175	ENSG00000104897.9	SF3A2	Q15428	Splicing factor 3A subunit 2 OS=Homo sapiens (Human) OX=9606 GN=SF3A2 PE=1 SV=2	cell organization and biogenesis;metabolic process;regulation of biological process	nucleus;spliceosomal complex	metal ion binding;protein binding;RNA binding	Spliceosome	mRNA Splicing - Major Pathway	mRNA Processing	49.2
9.60214233398438	9.69435787200928	9.60009860992432	9.86557865142822	9.83447074890137	9.85844707489014	FALSE	22		+	WT_Mock	2.6104693012807	0.0412982456140351	0.220632553100586	6.79340925867376	706	ENSG00000100300.17	TSPO	P30536	Translocator protein OS=Homo sapiens (Human) OX=9606 GN=TSPO PE=1 SV=3	cell death;cell organization and biogenesis;cell proliferation;cellular component movement;metabolic process;regulation of biological process;response to stimulus;transport	membrane;mitochondrion	protein binding;receptor activity;signal transducer activity;transporter activity	HTLV-I infection;Neuroactive ligand-receptor interaction	Pregnenolone biosynthesis		18.8
9.81778335571289	9.81265830993652	9.72792053222656	10.0294256210327	10.0238933563232	9.96737003326416	FALSE	19		+	WT_Mock	2.4797171223049	0.0437872340425532	0.220775604248047	6.26420949869646	10025	ENSG00000175221.14	MED16	Q9Y2X0	Mediator of RNA polymerase II transcription subunit 16 OS=Homo sapiens (Human) OX=9606 GN=MED16 PE=1 SV=2	metabolic process;regulation of biological process;response to stimulus	membrane;nucleus	catalytic activity;protein binding;receptor activity	Thyroid hormone signaling pathway	Generic Transcription Pathway;PPARA activates gene expression;Transcriptional regulation of white adipocyte differentiation		96.7
9.78447151184082	9.8506555557251	9.84187889099121	10.0419330596924	10.0569086074829	10.0445308685303	FALSE	22		+	WT_Mock	3.32388617546104	0.0290322580645161	0.222122192382813	10.446985906902	6576	ENSG00000100075.9	SLC25A1	P53007	Tricarboxylate transport protein, mitochondrial OS=Homo sapiens (Human) OX=9606 GN=SLC25A1 PE=1 SV=2	metabolic process;transport	membrane;mitochondrion;nucleus	transporter activity		Fatty acyl-CoA biosynthesis;Gluconeogenesis		34
8.91677474975586	8.92659282684326	8.87774467468262	9.0834789276123	9.15532398223877	9.15152359008789	FALSE	8		+	WT_Mock	2.88902751655947	0.0342739726027397	0.223071416219076	8.05285900118644	157506	ENSG00000121039.9	RDH10	Q8IZV5	Retinol dehydrogenase 10 OS=Homo sapiens (Human) OX=9606 GN=RDH10 PE=1 SV=1	metabolic process	cytoplasm;endoplasmic reticulum;membrane;nucleus	catalytic activity	Metabolic pathways;Retinol metabolism	RA biosynthesis pathway;Signaling by GPCR;The canonical retinoid cycle in rods (twilight vision)	Vitamin A and Carotenoid Metabolism	38.1
10.0930213928223	10.1554508209229	10.1107444763184	10.3259801864624	10.3880176544189	10.3227167129517	FALSE	17		+	WT_Mock	2.87873023122138	0.0331390728476821	0.22583262125651	8.00283080563505	79415	ENSG00000178927.17	C17orf62	Q9BQA9	Cytochrome b-245 chaperone 1 OS=Homo sapiens (Human) OX=9606 GN=CYBC1 PE=1 SV=1		membrane	protein binding				20.8
11.4116172790527	11.4579448699951	11.3691606521606	11.6754722595215	11.6549491882324	11.5869331359863	FALSE	1		+	WT_Mock	2.43837999235761	0.0471466666666667	0.226210594177246	6.10439306692414	515	ENSG00000116459.10	ATP5F1	P24539	ATP synthase F(0) complex subunit B1, mitochondrial OS=Homo sapiens (Human) OX=9606 GN=ATP5PB PE=1 SV=2	cell organization and biogenesis;metabolic process;transport	membrane;mitochondrion;nucleus;organelle lumen	catalytic activity;protein binding;transporter activity	Alzheimer's disease;Huntington's disease;Metabolic pathways;Oxidative phosphorylation;Parkinson's disease	Cristae formation;Formation of ATP by chemiosmotic coupling	Electron Transport Chain;Oxidative phosphorylation	28.9
8.41531944274902	8.47532844543457	8.3819751739502	8.65713977813721	8.60473823547363	8.69313812255859	FALSE			+	WT_Mock	2.42913454796117	0.0470326797385621	0.227464358011881	6.06912229491851				P82921	28S ribosomal protein S21, mitochondrial OS=Homo sapiens (Human) OX=9606 GN=MRPS21 PE=1 SV=3							10.7
12.2639150619507	12.3484239578247	12.2402849197388	12.4704551696777	12.5360527038574	12.5318441390991	FALSE	19		+	WT_Mock	2.37057729649071	0.0485427728613569	0.228576024373373	5.84965927108418	9361	ENSG00000196365.11	LONP1	P36776	Lon protease homolog, mitochondrial OS=Homo sapiens (Human) OX=9606 GN=LONP1 PE=1 SV=2	cell organization and biogenesis;metabolic process;response to stimulus	cytosol;membrane;mitochondrion;nucleus;organelle lumen	catalytic activity;DNA binding;nucleotide binding;protein binding;RNA binding				106.4
10.2156543731689	10.2953100204468	10.2296600341797	10.44460105896	10.5019369125366	10.4814968109131	FALSE	22		+	WT_Mock	2.81627493933272	0.0324121212121212	0.22913678487142	7.70534931833489	8563	ENSG00000100296.13	THOC5	Q13769	THO complex subunit 5 homolog OS=Homo sapiens (Human) OX=9606 GN=THOC5 PE=1 SV=2	cell differentiation;metabolic process;regulation of biological process;transport	cytoplasm;nucleus	protein binding;RNA binding	RNA transport	Cleavage of Growing Transcript in the Termination Region;mRNA 3'-end processing;Transport of Mature mRNA derived from an Intron-Containing Transcript		78.5
8.71390151977539	8.7014799118042	8.66035270690918	8.95332336425781	8.94398021697998	8.86820507049561	FALSE	1		+	WT_Mock	2.73077862240306	0.0346395939086294	0.229924837748211	7.31416181959517	23463	ENSG00000116237.15	ICMT	O60725	Protein-S-isoprenylcysteine O-methyltransferase OS=Homo sapiens (Human) OX=9606 GN=ICMT PE=1 SV=1	cell organization and biogenesis;metabolic process;transport	endoplasmic reticulum;membrane	catalytic activity	Terpenoid backbone biosynthesis	Gamma carboxylation, hypusine formation and arylsulfatase activation		31.9
8.62607383728027	8.50064277648926	8.57553958892822	8.79213905334473	8.80154705047607	8.80638885498047	FALSE	16		+	WT_Mock	2.49960181679491	0.0436592592592593	0.232606252034506	6.34233885649579	55282	ENSG00000159708.17	LRRC36	Q1X8D7	Leucine-rich repeat-containing protein 36 OS=Homo sapiens (Human) OX=9606 GN=LRRC36 PE=2 SV=2			protein binding				83.8
9.89844989776611	9.88737297058105	9.82320785522461	10.1618881225586	10.0778837203979	10.0675687789917	FALSE	11		+	WT_Mock	2.44486627911285	0.0465810810810811	0.232769966125488	6.12924042376191	4718;100532726	ENSG00000151366.12	NDUFC2;NDUFC2-KCTD14	O95298	NADH dehydrogenase [ubiquinone] 1 subunit C2 OS=Homo sapiens (Human) OX=9606 GN=NDUFC2 PE=1 SV=1	cell organization and biogenesis;metabolic process;transport	cytoplasm;membrane;mitochondrion	catalytic activity	Alzheimer's disease;Huntington's disease;Metabolic pathways;Non-alcoholic fatty liver disease (NAFLD);Oxidative phosphorylation;Parkinson's disease	Complex I biogenesis;Neutrophil degranulation	Electron Transport Chain;Oxidative phosphorylation	14.2
10.0184783935547	10.0640687942505	9.95011806488037	10.2121315002441	10.2398366928101	10.2864418029785	FALSE	10		+	WT_Mock	2.39587644891642	0.0486708074534162	0.235248247782389	5.94365126389832	6840	ENSG00000197321.14	SVIL	O95425	Supervillin OS=Homo sapiens (Human) OX=9606 GN=SVIL PE=1 SV=2	cell organization and biogenesis;regulation of biological process	cytoplasm;cytoskeleton;cytosol;membrane;nucleus	protein binding				247.6
8.16540908813477	8.22351932525635	8.23074054718018	8.40215969085693	8.4622974395752	8.46107006072998	FALSE	5		+	WT_Mock	2.92088291042231	0.034014598540146	0.235286076863607	8.20942106785817	79810	ENSG00000049883.14	PTCD2	Q8WV60	Pentatricopeptide repeat-containing protein 2, mitochondrial OS=Homo sapiens (Human) OX=9606 GN=PTCD2 PE=1 SV=3	cell organization and biogenesis;metabolic process;regulation of biological process	mitochondrion	protein binding;RNA binding				43.9
8.75722312927246	8.8028392791748	8.78004741668701	8.96607303619385	9.04083728790283	9.04138565063477	FALSE	4		+	WT_Mock	2.94920225998842	0.0351384615384615	0.236062049865723	8.35091669296269	55325	ENSG00000109775.10	UFSP2	Q9NUQ7	Ufm1-specific protease 2 OS=Homo sapiens (Human) OX=9606 GN=UFSP2 PE=1 SV=3	metabolic process;regulation of biological process	cytoplasm;endoplasmic reticulum;nucleus	catalytic activity;protein binding				53.2
10.0536546707153	10.1676692962646	10.0922288894653	10.3169603347778	10.3795948028564	10.3253049850464	FALSE	14		+	WT_Mock	2.43272184876224	0.0473421052631579	0.236102422078451	6.08278726082741	51635	ENSG00000100612.13	DHRS7	Q9Y394	Dehydrogenase/reductase SDR family member 7 OS=Homo sapiens (Human) OX=9606 GN=DHRS7 PE=1 SV=1	metabolic process	membrane	catalytic activity				38.3
12.0109481811523	12.1364784240723	12.0484189987183	12.2950801849365	12.2965145111084	12.3128833770752	FALSE	11		+	WT_Mock	2.48256440805801	0.0432142857142857	0.236210823059082	6.27534648013635	10432;100526737	ENSG00000239306.4	RBM14;RBM14-RBM4	Q96PK6	RNA-binding protein 14 OS=Homo sapiens (Human) OX=9606 GN=RBM14 PE=1 SV=2	cell organization and biogenesis;defense response;metabolic process;regulation of biological process;response to stimulus	cytoplasm;nucleus	protein binding;RNA binding		RUNX2 regulates bone development		69.4
11.8951206207275	11.9893236160278	11.8874111175537	12.1352605819702	12.1826429367065	12.1641216278076	FALSE	13		+	WT_Mock	2.57835305192439	0.0408264462809917	0.236723264058432	6.65998907582186	4008		LMO7	Q8WWI1	LIM domain only protein 7 OS=Homo sapiens (Human) OX=9606 GN=LMO7 PE=1 SV=3	metabolic process;regulation of biological process	cytoplasm;cytosol;nucleus	catalytic activity;metal ion binding;protein binding	Adherens junction	Antigen processing: Ubiquitination & Proteasome degradation;Neddylation		192.6
10.3209133148193	10.4029054641724	10.3878021240234	10.6180181503296	10.57497215271	10.647008895874	FALSE	3		+	WT_Mock	2.75280744980935	0.0354105263157895	0.24279276529948	7.41322680049082	57552		NCEH1	Q6PIU2	Neutral cholesterol ester hydrolase 1 OS=Homo sapiens (Human) OX=9606 GN=NCEH1 PE=1 SV=3	metabolic process	endoplasmic reticulum;membrane	catalytic activity	Bile secretion	LDL clearance		45.8
9.80509853363037	9.86495971679688	9.7414665222168	10.0161113739014	10.0817499160767	10.0467147827148	FALSE	1		+	WT_Mock	2.4242864045168	0.0473915857605178	0.244350433349609	6.0506953379261	64960	ENSG00000116898.11	MRPS15	P82914	28S ribosomal protein S15, mitochondrial OS=Homo sapiens (Human) OX=9606 GN=MRPS15 PE=1 SV=1	cell organization and biogenesis;metabolic process	membrane;mitochondrion;nucleus;ribosome	RNA binding;structural molecule activity	Ribosome	Mitochondrial translation elongation;Mitochondrial translation initiation;Mitochondrial translation termination		29.8
9.03864479064941	9.08161640167236	9.05338287353516	9.23935985565186	9.3056058883667	9.36457252502441	FALSE	16		+	WT_Mock	2.51529050373539	0.0431178707224335	0.245298067728678	6.40456485175822	197322	ENSG00000176715.15	ACSF3	Q4G176	Malonate--CoA ligase ACSF3, mitochondrial OS=Homo sapiens (Human) OX=9606 GN=ACSF3 PE=1 SV=3	metabolic process	mitochondrion;organelle lumen	catalytic activity;nucleotide binding	Valine, leucine and isoleucine degradation	Synthesis of very long-chain fatty acyl-CoAs		64.1
10.3602981567383	10.4331684112549	10.3886632919312	10.6855373382568	10.5763902664185	10.6738386154175	FALSE	11		+	WT_Mock	2.46076796821873	0.045840830449827	0.251212120056152	6.19051620751228	6786	ENSG00000167323.11	STIM1	Q13586	Stromal interaction molecule 1 OS=Homo sapiens (Human) OX=9606 GN=STIM1 PE=1 SV=3	cellular homeostasis;metabolic process;regulation of biological process;response to stimulus;transport	cytoplasm;cytoskeleton;endoplasmic reticulum;membrane	metal ion binding;protein binding;transporter activity	Calcium signaling pathway;Platelet activation	Antigen activates B Cell Receptor (BCR) leading to generation of second messengers;Elevation of cytosolic Ca2+ levels;Ion homeostasis		77.4
6.39574813842773	6.40087938308716	6.30924892425537	6.60139942169189	6.64385604858398	6.61618137359619	FALSE	4		+	WT_Mock	2.83966770573688	0.0306993865030675	0.251853466033936	7.81558697341678	79644	ENSG00000128039.10	SRD5A3	Q9H8P0	Polyprenol reductase OS=Homo sapiens (Human) OX=9606 GN=SRD5A3 PE=1 SV=1	metabolic process	cytoplasm;endoplasmic reticulum;membrane	catalytic activity	Steroid hormone biosynthesis	Androgen biosynthesis;Defective SRD5A3 causes SRD5A3-CDG (CDG-1q) and KHRZ;Synthesis of Dolichyl-phosphate		36.5
7.82336711883545	7.89784526824951	7.79830980300903	8.13699150085449	8.03287220001221	8.10538482666016	FALSE	11		+	WT_Mock	2.37536076350515	0.0487065868263473	0.251908779144288	5.86733578973437	26229	ENSG00000149541.9	B3GAT3	O94766	Galactosylgalactosylxylosylprotein 3-beta-glucuronosyltransferase 3 OS=Homo sapiens (Human) OX=9606 GN=B3GAT3 PE=1 SV=2	metabolic process;regulation of biological process	Golgi;membrane	catalytic activity;enzyme regulator activity;metal ion binding;protein binding	Glycosaminoglycan biosynthesis - chondroitin sulfate / dermatan sulfate;Glycosaminoglycan biosynthesis - heparan sulfate / heparin;Metabolic pathways	A tetrasaccharide linker sequence is required for GAG synthesis;Defective B3GAT3 causes JDSSDHD		37.1
9.87605667114258	9.92466449737549	9.8379430770874	10.1177730560303	10.1498737335205	10.1308279037476	FALSE	14		+	WT_Mock	3.15725100787078	0.0347111111111111	0.253270149230957	9.46089396651735	79944	ENSG00000087299.11	L2HGDH	Q9H9P8	L-2-hydroxyglutarate dehydrogenase, mitochondrial OS=Homo sapiens (Human) OX=9606 GN=L2HGDH PE=1 SV=3	metabolic process	membrane;mitochondrion	catalytic activity	Butanoate metabolism	Interconversion of 2-oxoglutarate and 2-hydroxyglutarate		50.3
9.65463638305664	9.72996044158936	9.65338230133057	9.9457368850708	9.94471168518066	9.91244029998779	FALSE	X		+	WT_Mock	3.11863802517157	0.03356	0.254969914754231	9.24513152486839	79135	ENSG00000184831.13	APOO	Q9BUR5	MICOS complex subunit MIC26 OS=Homo sapiens (Human) OX=9606 GN=APOO PE=1 SV=1	cell organization and biogenesis;transport	cytosol;endoplasmic reticulum;extracellular;Golgi;membrane;mitochondrion	protein binding		Cristae formation		22.3
10.3358373641968	10.3659944534302	10.3584318161011	10.6294479370117	10.5369272232056	10.662935256958	FALSE	17		+	WT_Mock	2.56725445881743	0.0420897959183673	0.256348927815756	6.61441187585507	51651	ENSG00000141378.14	PTRH2	Q9Y3E5	Peptidyl-tRNA hydrolase 2, mitochondrial OS=Homo sapiens (Human) OX=9606 GN=PTRH2 PE=1 SV=1	cell death;regulation of biological process	cytosol;membrane;mitochondrion	catalytic activity;protein binding		Ub-specific processing proteases		19.2
11.8245210647583	11.9031286239624	11.8266677856445	12.0831470489502	12.0959243774414	12.1585464477539	FALSE	5		+	WT_Mock	2.77247550337116	0.0350989010989011	0.261100133260092	7.50267953916813	23530	ENSG00000112992.16	NNT	Q13423	NAD(P) transhydrogenase, mitochondrial OS=Homo sapiens (Human) OX=9606 GN=NNT PE=1 SV=3	metabolic process;transport	membrane;mitochondrion	catalytic activity;nucleotide binding;transporter activity	Metabolic pathways;Nicotinate and nicotinamide metabolism	Citric acid cycle (TCA cycle)		113.8
9.2573881149292	9.32530498504639	9.3266544342041	9.58852767944336	9.5284538269043	9.60640525817871	FALSE	9		+	WT_Mock	2.93138635029928	0.034089552238806	0.27134641011556	8.26164465182081	25934	ENSG00000136783.9	NIPSNAP3A	Q9UFN0	Protein NipSnap homolog 3A OS=Homo sapiens (Human) OX=9606 GN=NIPSNAP3A PE=1 SV=2		cytoplasm;cytosol;mitochondrion;nucleus	protein binding				28.4
8.15329837799072	8.10852432250977	8.1323709487915	8.40556716918945	8.34518337249756	8.46147918701172	FALSE	5;CHR_HSCHR5_2_CTG1_1		+	WT_Mock	2.78878640856168	0.0331136363636364	0.27267869313558	7.57759082171561	92259	ENSG00000278461.4;ENSG00000134056.11	MRPS36	P82909	28S ribosomal protein S36, mitochondrial OS=Homo sapiens (Human) OX=9606 GN=MRPS36 PE=1 SV=2	cell organization and biogenesis;metabolic process	membrane;mitochondrion;ribosome	structural molecule activity		Mitochondrial translation elongation;Mitochondrial translation initiation;Mitochondrial translation termination		11.5
9.12850952148438	9.18115234375	9.12825202941895	9.45265293121338	9.36981582641602	9.46882724761963	FALSE	5		+	WT_Mock	2.88769431203241	0.0340408163265306	0.2844607035319	8.04636589874094	133686	ENSG00000152620.12	NADK2;NADKD1	Q4G0N4	NAD kinase 2, mitochondrial OS=Homo sapiens (Human) OX=9606 GN=NADK2 PE=1 SV=2	metabolic process	mitochondrion;organelle lumen	catalytic activity;nucleotide binding;protein binding	Metabolic pathways;Nicotinate and nicotinamide metabolism	Nicotinate metabolism		49.4
7.91528177261353	7.95361423492432	7.82273006439209	8.15228462219238	8.21480464935303	8.18090343475342	FALSE	MT		+	WT_Mock	2.57895565961025	0.0411666666666667	0.285455544789633	6.66247146338723	4540	ENSG00000198786.2	ND5	P03915	NADH-ubiquinone oxidoreductase chain 5 OS=Homo sapiens (Human) OX=9606 GN=MT-ND5 PE=1 SV=2	cell organization and biogenesis;metabolic process;response to stimulus;transport	membrane;mitochondrion	catalytic activity	Metabolic pathways;Oxidative phosphorylation;Parkinson's disease	Complex I biogenesis	Electron Transport Chain;Oxidative phosphorylation	67
10.8480749130249	10.9257774353027	10.8326530456543	11.1650323867798	11.1498737335205	11.1606273651123	FALSE	14		+	WT_Mock	3.23874853922142	0.0295890410958904	0.289676030476889	9.93175043168945	81542	ENSG00000139921.12	TMX1	Q9H3N1	Thioredoxin-related transmembrane protein 1 OS=Homo sapiens (Human) OX=9606 GN=TMX1 PE=1 SV=1	cellular homeostasis;metabolic process;regulation of biological process;response to stimulus;transport	endoplasmic reticulum;membrane	catalytic activity				31.8
7.6424126625061	7.72178268432617	7.56833600997925	7.95535945892334	7.89724016189575	7.98242330551147	FALSE	17		+	WT_Mock	2.38581698910273	0.0483058103975535	0.300830523173014	5.90612918900967	79736	ENSG00000172171.10	TEFM	Q96QE5	Transcription elongation factor, mitochondrial OS=Homo sapiens (Human) OX=9606 GN=TEFM PE=1 SV=1	cell organization and biogenesis;metabolic process;regulation of biological process	mitochondrion;organelle lumen	catalytic activity;enzyme regulator activity;protein binding;RNA binding				41.7
7.24507713317871	7.40429019927979	7.33181285858154	7.66106557846069	7.64673852920532	7.60510921478271	FALSE	22		+	WT_Mock	2.49902588588134	0.0434981549815498	0.310577710469564	6.34006437280932	85377	ENSG00000100139.13	MICALL1	Q8N3F8	MICAL-like protein 1 OS=Homo sapiens (Human) OX=9606 GN=MICALL1 PE=1 SV=2	cell organization and biogenesis;response to stimulus;transport	endosome;membrane	metal ion binding;protein binding				93.4
8.09328556060791	8.06662750244141	8.08480834960938	8.32418060302734	8.45203495025635	8.42877864837646	FALSE	7		+	WT_Mock	2.8745705037943	0.0329210526315789	0.320090929667154	7.98270093168518	2770	ENSG00000127955.15	GNAI1	P63096	Guanine nucleotide-binding protein G(i) subunit alpha-1 OS=Homo sapiens (Human) OX=9606 GN=GNAI1 PE=1 SV=2	cell division;metabolic process;regulation of biological process;response to stimulus;transport	cytoplasm;cytoskeleton;membrane;nucleus	catalytic activity;metal ion binding;nucleotide binding;protein binding;signal transducer activity	Adrenergic signaling in cardiomyocytes;Alcoholism;Axon guidance;cAMP signaling pathway;cGMP-PKG signaling pathway;Chagas disease (American trypanosomiasis);Chemokine signaling pathway;Cholinergic synapse;Circadian entrainment;Cocaine addiction;Dopaminergic synapse;Estrogen signaling pathway;GABAergic synapse;Gap junction;Gastric acid secretion;Glutamatergic synapse;Leukocyte transendothelial migr…	Adenylate cyclase inhibitory pathway;ADP signalling through P2Y purinoceptor 12;Adrenaline,noradrenaline inhibits insulin secretion;Cooperation of PDCL (PhLP1) and TRiC/CCT in G-protein beta folding;G alpha (s) signalling events;G alpha (z) signalling events;G-protein activation;PLC beta mediated events	Calcium Regulation in the Cardiac Cell;Cell-type Dependent Selectivity of CCK2R Signaling;Chemokine signaling pathway;Common Pathways Underlying Drug Addiction;Corticotropin-releasing hormone signaling pathway;Endothelin Pathways;G Protein Signaling Pathways;Human Thyroid Stimulating Hormone (TSH) signaling pathway;Nicotine Activity on Dopaminergic Neurons;Signal Transduction of S1P Receptor	40.3
7.06824064254761	7.09592437744141	6.97384071350098	7.36544752120972	7.4659743309021	7.33717584609985	FALSE	17		+	WT_Mock	2.51082139269943	0.0436075471698113	0.343530654907227	6.38678628236697	60386	ENSG00000125454.11	SLC25A19	Q9HC21	Mitochondrial thiamine pyrophosphate carrier OS=Homo sapiens (Human) OX=9606 GN=SLC25A19 PE=1 SV=1	metabolic process;transport	membrane;mitochondrion;nucleus	transporter activity		Vitamin B1 (thiamin) metabolism		35.5
6.97154378890991	6.88996028900146	6.9852728843689	7.35138082504272	7.22689390182495	7.33717584609985	FALSE	2		+	WT_Mock	2.71010845630789	0.0361791044776119	0.356224536895752	7.22227388798565	129831	ENSG00000155636.14	RBM45	Q8IUH3	RNA-binding protein 45 OS=Homo sapiens (Human) OX=9606 GN=RBM45 PE=1 SV=1	cell differentiation;development	cytoplasm;nucleus	protein binding;RNA binding				53.5
9.70442199707031	9.79879570007324	9.73250675201416	10.0715961456299	10.110613822937	10.177170753479	FALSE	20		+	WT_Mock	3.07341771723526	0.0337358490566038	0.374552090962727	8.99824199296907	8760	ENSG00000101290.13	CDS2	O95674	Phosphatidate cytidylyltransferase 2 OS=Homo sapiens (Human) OX=9606 GN=CDS2 PE=1 SV=1	metabolic process	endoplasmic reticulum;membrane;mitochondrion	catalytic activity	Glycerophospholipid metabolism;Metabolic pathways;Phosphatidylinositol signaling system	Synthesis of PG		51.4
9.60492420196533	9.6093635559082	9.4346284866333	9.91573047637939	9.90628910064697	9.95099353790283	FALSE	16		+	WT_Mock	2.49886212421768	0.0433382352941176	0.374698956807455	6.3394177669911	51388	ENSG00000132603.13	NIP7	Q9Y221	60S ribosome subunit biogenesis protein NIP7 homolog OS=Homo sapiens (Human) OX=9606 GN=NIP7 PE=1 SV=1	cell organization and biogenesis	cytosol;nucleus	protein binding;RNA binding		Major pathway of rRNA processing in the nucleolus and cytosol		20.4
7.84737062454224	7.96173906326294	7.85112428665161	8.24982452392578	8.26115417480469	8.30697345733643	FALSE	4		+	WT_Mock	3.13313239159811	0.0345979381443299	0.385906060536702	9.32558280783898	8310	ENSG00000087008.15	ACOX3	O15254	Peroxisomal acyl-coenzyme A oxidase 3 OS=Homo sapiens (Human) OX=9606 GN=ACOX3 PE=1 SV=2	metabolic process	membrane;mitochondrion;organelle lumen	catalytic activity;nucleotide binding;protein binding	alpha-Linolenic acid metabolism;Biosynthesis of unsaturated fatty acids;cAMP signaling pathway;Fatty acid degradation;Fatty acid metabolism;Metabolic pathways;Peroxisome;PPAR signaling pathway	Beta-oxidation of pristanoyl-CoA	PPAR signaling pathway	77.6
5.96809053421021	5.84046316146851	5.91169166564941	6.30195331573486	6.34518337249756	6.33984994888306	FALSE	17		+	WT_Mock	3.36892328859332	0.0294035087719298	0.422247091929117	10.7296033825623	284161	ENSG00000153982.10	GDPD1	Q8N9F7	Lysophospholipase D GDPD1 OS=Homo sapiens (Human) OX=9606 GN=GDPD1 PE=1 SV=2	metabolic process	cytoplasm;membrane	catalytic activity;metal ion binding		Glycerophospholipid catabolism		36.1
5.17392683029175	4.98641109466553	5.04439401626587	5.58796501159668	5.46923494338989	5.66106557846069	FALSE	5		+	WT_Mock	2.5163916390834	0.0432824427480916	0.50451119740804	6.40895175315596	114825	ENSG00000170234.12	PWWP2A	Q96N64	PWWP domain-containing protein 2A OS=Homo sapiens (Human) OX=9606 GN=PWWP2A PE=1 SV=2		nucleus	protein binding				81.9
5.25550079345703	5.35755205154419	5.24031448364258	5.6892991065979	5.91169166564941	5.81249809265137	FALSE	1		+	WT_Mock	2.66308028041592	0.0388732394366197	0.520040512084961	7.01699176999521	54665	ENSG00000081019.13	RSBN1	Q5VWQ0	Lysine-specific demethylase 9 OS=Homo sapiens (Human) OX=9606 GN=RSBN1 PE=1 SV=2		nucleus					90
6.4789719581604	6.6892991065979	6.48381567001343	7.17392683029175	6.98754835128784	7.11894130706787	FALSE	22		+	WT_Mock	2.44287627240837	0.0466845637583893	0.542776584625244	6.12160817890886	10478	ENSG00000100372.14	SLC25A17	O43808	Peroxisomal membrane protein PMP34 OS=Homo sapiens (Human) OX=9606 GN=SLC25A17 PE=1 SV=1	metabolic process;transport	cytoplasm;membrane;mitochondrion	protein binding;transporter activity	Peroxisome	Alpha-oxidation of phytanate		34.5
6.24602794647217	6.4902491569519	6.23457813262939	7.00562477111816	7.05202436447144	6.88142013549805	FALSE	1		+	WT_Mock	2.5916394168273	0.0414763948497854	0.656071345011394	6.71490683647162	3725	ENSG00000177606.6	JUN	P05412	Transcription factor AP-1 OS=Homo sapiens (Human) OX=9606 GN=JUN PE=1 SV=2	cell communication;cell differentiation;cell organization and biogenesis;metabolic process;regulation of biological process;response to stimulus;transport	chromosome;cytosol;nucleus	DNA binding;enzyme regulator activity;protein binding;RNA binding	AGE-RAGE signaling pathway in diabetic complications;Amphetamine addiction;Apoptosis;B cell receptor signaling pathway;Breast cancer;cAMP signaling pathway;Chagas disease (American trypanosomiasis);Choline metabolism in cancer;Cocaine addiction;Colorectal cancer;Endocrine resistance;Epithelial cell signaling in Helicobacter pylori infection;Epstein-Barr virus infection;ErbB signaling pathway;Estr…	Activated TLR4 signalling;Activation of anterior HOX genes in hindbrain development during early embryogenesis;Activation of the AP-1 family of transcription factors;Deregulated CDK5 triggers multiple neurodegenerative pathways in Alzheimer's disease models;FCERI mediated MAPK activation;MAPK6/MAPK4 signaling;Oxidative Stress Induced Senescence;Pre-NOTCH Transcription and Translation;Regulation o…	AGE/RAGE pathway;Androgen receptor signaling pathway;Apoptosis;Aryl Hydrocarbon Receptor Pathway;Association Between Physico-Chemical Features and Toxicity Associated Pathways;ATM Signaling Pathway;B Cell Receptor Signaling Pathway;BMP Signaling Pathway in Eyelid Development;Brain-Derived Neurotrophic Factor (BDNF) signaling pathway;Copper homeostasis;DNA Damage Response (only ATM dependent);EGF/…	35.7
3.536052942276	3.01792192459106	3.66675662994385	4.7655348777771	5.27426147460938	5.37155914306641	FALSE	1		+	WT_Mock	2.49811709089843	0.0431794871794872	1.73020799954732	6.33647674308532	27185		DISC1	Q9NRI5	Disrupted in schizophrenia 1 protein OS=Homo sapiens (Human) OX=9606 GN=DISC1 PE=1 SV=3	cell organization and biogenesis;cell proliferation;cellular component movement;cellular homeostasis;development;regulation of biological process;response to stimulus	cytoplasm;cytoskeleton;cytosol;endoplasmic reticulum;membrane;mitochondrion;nucleus	protein binding;structural molecule activity				93.6
6.97842454910278	6.9080924987793	6.94134092330933	8.83731269836426	9.15253829956055	8.78135967254639	FALSE	19		+	WT_Mock	4.1422708978176	0.0062	1.9811175664266	16.8882480436672	2354	ENSG00000125740.13	FOSB	P53539	Protein fosB OS=Homo sapiens (Human) OX=9606 GN=FOSB PE=1 SV=1	metabolic process;regulation of biological process;response to stimulus	nucleus	DNA binding;protein binding	Alcoholism;Amphetamine addiction;Cocaine addiction;Osteoclast differentiation		Corticotropin-releasing hormone signaling pathway;EGF/EGFR Signaling Pathway;Preimplantation Embryo;TGF-beta Signaling Pathway	35.9
4.3362832069397	4.57288980484009	4.39231729507446	7.79506540298462	8.10800170898438	8.02347755432129	FALSE	14		+	WT_Mock	5.14010957214328	0	3.54168478647868	30.1140188091519	2353	ENSG00000170345.9	FOS	P01100	Proto-oncogene c-Fos OS=Homo sapiens (Human) OX=9606 GN=FOS PE=1 SV=1	cell communication;cell differentiation;defense response;metabolic process;regulation of biological process;response to stimulus	cytoplasm;cytosol;endoplasmic reticulum;membrane;nucleus	DNA binding;protein binding	Amphetamine addiction;Apoptosis;B cell receptor signaling pathway;Breast cancer;cAMP signaling pathway;Chagas disease (American trypanosomiasis);Choline metabolism in cancer;Cholinergic synapse;Circadian entrainment;Colorectal cancer;Dopaminergic synapse;Endocrine resistance;Estrogen signaling pathway;Hepatitis B;Herpes simplex infection;HTLV-I infection;Leishmaniasis;MAPK signaling pathway;Osteo…	Activated TLR4 signalling;Activation of the AP-1 family of transcription factors;FCERI mediated MAPK activation;Interleukin-4 and 13 signaling;Oxidative Stress Induced Senescence;Senescence-Associated Secretory Phenotype (SASP);TP53 Regulates Transcription of DNA Repair Genes	Brain-Derived Neurotrophic Factor (BDNF) signaling pathway;Corticotropin-releasing hormone signaling pathway;EGF/EGFR Signaling Pathway;ESC Pluripotency Pathways;Estrogen signaling pathway;Human Thyroid Stimulating Hormone (TSH) signaling pathway;IL-2 Signaling Pathway;IL-3 Signaling Pathway;IL-4 Signaling Pathway;IL-5 Signaling Pathway;Insulin Signaling;Kit receptor signaling pathway;MAPK Signal…	40.7
