# Supplementary material for: The aryl hydrocarbon receptor and FOS mediate cytotoxicity induced by Acinetobacter baumannii
Source: Nat Commun. 2024 Sep 11;15:7939. doi: 10.1038/s41467-024-52118-7 (PMC11390868; doi:10.1038/s41467-024-52118-7)
Supplement: Supplementary file 5 — Supplementary Data 2 [file 41467_2024_52118_MOESM5_ESM.xlsx]

## Sheet: Sheet1
Supplementary Data 2. Proteomic comparison of OMV and mock-treated A549 cells. Related to figure 3. Only statistically significant results are shown. PBS=Control (PBS-treated for 3 hours). 3h=OMV-treated for 3 hours. Abundence and difference are presented in Log2 scale.
pbs 1	pbs 2	pbs 3	pbs 4	pbs 5	3h 1	3h 2	3h 3	3h 4	3h5	Contaminant	Modifications	Student's T-test Significant 3h_PBS	Student's T-test significant	-Log Student's T-test p-value 3h_PBS	Student's T-test q-value 3h_PBS	Student's T-test Difference 3h_PBS	Student's T-test Test statistic 3h_PBS	Gene ID	Description	Accession	Entrez Gene ID	Ensembl Gene ID	Gene Symbol	KEGG Pathways	Reactome Pathways	WikiPathways	Biological Process	Cellular Component	Molecular Function
6.7866	6.71973	7.0917	6.68089	6.59694	8.94222	9.23506	8.70598	9.05311	9.03782	FALSE		+	3h_PBS	7.09329	0.000153846	2.21967	18.3322	D3DQL9;hsa:1843;P28562;Q2V508	Dual specificity protein phosphatase 1 OS=Homo sapiens (Human) OX=9606 GN=DUSP1 PE=1 SV=3	P28562	1843	ENSG00000120129	DUSP1	MAPK signaling pathway;Serotonergic synapse;Parkinson disease;Fluid shear stress and atherosclerosis	Negative regulation of MAPK pathway;RAF-independent MAPK1/3 activation	MAPK signaling pathway;Vitamin D in inflammatory diseases	cell cycle OR cell proliferation;protein metabolism;other metabolic processes;stress response;developmental processes;signal transduction;other biological processes	nucleus;other cell component	other molecular function
5.50462	5.72247	5.6893	5.8505	5.64962	8.12774	7.93664	7.96867	7.73742	7.51333	FALSE		+	3h_PBS	7.05752	0.000142857	2.17346	18.1404	B4DKQ3;hsa:23645;O75807;Q6IA96;Q9NVU6	Protein phosphatase 1 regulatory subunit 15A OS=Homo sapiens (Human) OX=9606 GN=PPP1R15A PE=1 SV=1	O75807	23645	ENSG00000087074	PPP1R15A	Protein processing in endoplasmic reticulum	Downregulation of TGF-beta receptor signaling;Response of EIF2AK1 (HRI) to heme deficiency	Photodynamic therapy-induced unfolded protein response;Unfolded protein response	cell organization and biogenesis;protein metabolism;other metabolic processes;stress response;signal transduction;other biological processes	other membranes;cytosol;mitochondrion;ER/Golgi;other cell component	enzyme regulator activity;other molecular function
7.51491	7.91588	7.4271	7.77479	7.47816	9.63662	9.51491	9.60047	9.31786	9.2854	FALSE		+	3h_PBS	6.52881	7.40741e-05	1.84889	15.5191	hsa:467;P18847;Q5VTZ2;Q6ICQ9;Q7Z566;Q8WYM6	Cyclic AMP-dependent transcription factor ATF-3 OS=Homo sapiens (Human) OX=9606 GN=ATF3 PE=1 SV=2	P18847	467	ENSG00000162772	ATF3		Response of EIF2AK4 (GCN2) to amino acid deficiency;Response of EIF2AK1 (HRI) to heme deficiency;ATF4 activates genes in response to endoplasmic reticulum stress	Myometrial relaxation and contraction pathways;Photodynamic therapy-induced unfolded protein response;TGF-beta signaling pathway;lncRNA in canonical Wnt signaling and colorectal cancer;IL-18 signaling pathway;Malignant pleural mesothelioma;CCL18 signaling pathway;Hypertrophy model	other metabolic processes;stress response;developmental processes;signal transduction;other biological processes	nucleus;other cell component	nucleic acid binding activity;other molecular function
5.82528	5.61471	5.68089	5.62644	5.47573	7.48382	7.49745	7.31651	7.14771	7.01123	FALSE		+	3h_PBS	6.40086	6.77966e-05	1.64673	14.9409	A8K4E2;B4DQ65;hsa:2353;P01100;P18849	Proto-oncogene c-Fos OS=Homo sapiens (Human) OX=9606 GN=FOS PE=1 SV=1	P01100	2353	ENSG00000170345	FOS	Endocrine resistance;MAPK signaling pathway;cAMP signaling pathway;Apoptosis;Osteoclast differentiation;Toll-like receptor signaling pathway;IL-17 signaling pathway;Th1 and Th2 cell differentiation;Th17 cell differentiation;T cell receptor signaling pathway;B cell receptor signaling pathway;TNF signaling pathway;Circadian entrainment;Cholinergic synapse;Dopaminergic synapse;Estrogen signaling pat…	Estrogen-dependent gene expression;Oxidative Stress Induced Senescence;NGF-stimulated transcription;TP53 Regulates Transcription of DNA Repair Genes;FCERI mediated MAPK activation;Interleukin-4 and Interleukin-13 signaling;Senescence-Associated Secretory Phenotype (SASP);Estrogen-dependent nuclear events downstream of ESR-membrane signaling;Activation of the AP-1 family of transcription factors	IL-5 signaling pathway;Regulation of toll-like receptor signaling pathway;Physiological and pathological hypertrophy of the heart;RANKL/RANK signaling pathway;Thyroid stimulating hormone (TSH) signaling pathway;Prolactin signaling pathway;Corticotropin-releasing hormone signaling pathway;Oncostatin M signaling pathway;Brain-derived neurotrophic factor (BDNF) signaling pathway;Spinal cord injury;I…	DNA metabolism;RNA metabolism OR transcription;other metabolic processes;stress response;developmental processes;signal transduction;other biological processes	other membranes;cytosol;ER/Golgi;nucleus;other cell component	nucleic acid binding activity;other molecular function
5.09592	5.73606	5.6893	6.2817	4.79181	6.98071	6.4446	6.76818	7.01903	6.58797	FALSE		+	3h_PBS	2.62547	0.0111064	1.24114	4.37367	B5MD54;hsa:55628;Q96MY0;Q9C0G0;Q9H8A1;Q9NXD4;Q9NXD7	Zinc finger protein 407 OS=Homo sapiens (Human) OX=9606 GN=ZNF407 PE=1 SV=2	Q9C0G0	55628	ENSG00000215421	ZNF407				other biological processes	nucleus	nucleic acid binding activity;other molecular function
8.20261	7.24793	7.81378	7.10014	8.40514	8.35931	8.71321	8.76885	9.0031	9.63118	FALSE		+	3h_PBS	2.05389	0.0223271	1.14121	3.43929	B2R6N4;hsa:10945;P24390;Q54A39;Q8NBW7	ER lumen protein-retaining receptor 1 OS=Homo sapiens (Human) OX=9606 GN=KDELR1 PE=1 SV=1	P24390	10945	ENSG00000105438	KDELR1	Vibrio cholerae infection	COPI-dependent Golgi-to-ER retrograde traffic;COPI-mediated anterograde transport		transport;developmental processes;other biological processes	other membranes;ER/Golgi	other molecular function
6.34873	5.56072	5.65535	5.61176	6.21723	6.61324	6.74551	6.732	6.88631	7.42543	FALSE		+	3h_PBS	2.73111	0.00997382	1.00174	4.55696	hsa:4540;P03915;Q34773;Q8WCY3	NADH-ubiquinone oxidoreductase chain 5 OS=Homo sapiens (Human) OX=9606 GN=MT-ND5 PE=1 SV=2	P03915	4540	ENSG00000198786	MT-ND5	Oxidative phosphorylation;Metabolic pathways;Thermogenesis;Retrograde endocannabinoid signaling;Alzheimer disease;Parkinson disease;Amyotrophic lateral sclerosis;Huntington disease;Prion disease;Pathways of neurodegeneration;Chemical carcinogenesis;Diabetic cardiomyopathy	Complex I biogenesis	Electron transport chain: OXPHOS system in mitochondria;Oxidative phosphorylation	cell organization and biogenesis;other metabolic processes;stress response;transport;other biological processes	other membranes;mitochondrion;other cell component	transporter activity;other molecular function
7.49585	6.4545	6.94017	6.31651	7.41532	7.54998	7.65964	7.94369	8.00731	8.40514	FALSE		+	3h_PBS	2.08551	0.0215125	0.98868	3.4888	B4DE85;E5RFC5;hsa:9791;P48651;Q9BUQ5	Phosphatidylserine synthase 1 OS=Homo sapiens (Human) OX=9606 GN=PTDSS1 PE=1 SV=1	P48651	9791	ENSG00000156471	PTDSS1	Glycerophospholipid metabolism;Metabolic pathways	Synthesis of PS	Kennedy pathway from sphingolipids;Glycerolipids and glycerophospholipids	other metabolic processes	other membranes;ER/Golgi	other molecular function
5.40939	4.93546	5.44294	5.49506	5.86542	5.88509	6.02237	6.55152	6.46923	6.96232	FALSE		+	3h_PBS	2.33703	0.0155014	0.94845	3.89107	B7WNR8;B7WNY5;hsa:492;Q12995;Q16720;Q16858	Plasma membrane calcium-transporting ATPase 3 OS=Homo sapiens (Human) OX=9606 GN=ATP2B3 PE=1 SV=3	Q16720	492	ENSG00000067842	ATP2B3	Calcium signaling pathway;cGMP-PKG signaling pathway;cAMP signaling pathway;Adrenergic signaling in cardiomyocytes;Aldosterone synthesis and secretion;Endocrine and other factor-regulated calcium reabsorption;Salivary secretion;Pancreatic secretion;Mineral absorption	Ion homeostasis;Ion transport by P-type ATPases;Reduction of cytosolic Ca++ levels	Vitamin D-sensitive calcium signaling in depression;Calcium regulation in cardiac cells	transport;other biological processes	plasma membrane;other membranes;other cell component	transporter activity;other molecular function
5.14975	4.46597	4.22497	4.56682	5.2555	5.50144	5.39575	5.45286	5.69209	6.15987	FALSE		+	3h_PBS	2.23172	0.018235	0.907801	3.72075	A8K6B6;D3DWL8;G1UCY1;hsa:79581;Q86UT1;Q9HAB3	Solute carrier family 52, riboflavin transporter, member 2 OS=Homo sapiens (Human) OX=9606 GN=SLC52A2 PE=1 SV=1	Q9HAB3	79581	ENSG00000185803;ENSG00000285112	SLC52A2		Vitamin B2 (riboflavin) metabolism		other metabolic processes;transport;other biological processes	plasma membrane;other membranes	transporter activity;other molecular function
5.41616	5.30378	5.25927	5.63517	5.64097	6.08534	6.31832	6.36457	6.52042	6.48382	FALSE		+	3h_PBS	4.40522	0.00240724	0.903422	8.11681	F6MDH7;F6MDH8;F6MDH9;hsa:580;O43574;Q53SS5;Q99728	BRCA1-associated RING domain protein 1 OS=Homo sapiens (Human) OX=9606 GN=BARD1 PE=1 SV=2	Q99728	580	ENSG00000138376	BARD1	Homologous recombination	Recruitment and ATM-mediated phosphorylation of repair and signaling proteins at DNA double strand breaks;Regulation of TP53 Activity through Phosphorylation;G2/M DNA damage checkpoint;HDR through Single Strand Annealing (SSA);UCH proteinases;Processing of DNA double-strand break ends;Presynaptic phase of homologous DNA pairing and strand exchange;Resolution of D-loop Structures through Holliday …	Integrated breast cancer pathway;Retinoblastoma gene in cancer;Malignant pleural mesothelioma	protein metabolism;DNA metabolism;other metabolic processes;stress response;other biological processes	nucleus;other cell component	nucleic acid binding activity;other molecular function
8.76487	7.82337	8.35359	7.83542	8.79961	8.88813	8.98527	9.06851	9.2884	9.71459	FALSE		+	3h_PBS	2.01017	0.0237187	0.873612	3.37118	hsa:201562;Q6Y1H2	Very-long-chain (3R)-3-hydroxyacyl-CoA dehydratase 2 OS=Homo sapiens (Human) OX=9606 GN=HACD2 PE=1 SV=1	Q6Y1H2	201562	ENSG00000206527	HACD2	Fatty acid elongation;Biosynthesis of unsaturated fatty acids;Metabolic pathways;Fatty acid metabolism	Synthesis of very long-chain fatty acyl-CoAs		protein metabolism;other metabolic processes	other membranes;ER/Golgi	other molecular function
4.38543	4.19377	3.94486	3.59694	3.848	4.81762	4.79181	4.58496	4.91169	5.1819	FALSE		+	3h_PBS	3.0578	0.00721528	0.863799	5.14901	B7Z4D6;hsa:55248;Q6IA87;Q9H813;Q9NV85	Proton-activated chloride channel OS=Homo sapiens (Human) OX=9606 GN=PACC1 PE=1 SV=1	Q9H813	55248	ENSG00000065600	PACC1				transport	plasma membrane;other membranes	transporter activity
4.47249	4.38543	4.07039	4.39917	4.56072	4.77083	4.82782	5.36807	5.23649	5.8505	FALSE		+	3h_PBS	2.34294	0.0153503	0.833103	3.90072	A0A0J9YVZ6;hsa:80022;Q96JP2	Unconventional myosin-XVB OS=Homo sapiens (Human) OX=9606 GN=MYO15B PE=1 SV=3	Q96JP2	80022	ENSG00000266714	MYO15B					cytoskeleton;other cell component	cytoskeletal activity;other molecular function
4.41278	3.9542	3.98185	2.96347	4.23266	4.55459	4.64386	4.72247	4.69488	5.04876	FALSE		+	3h_PBS	1.84226	0.0287016	0.823917	3.11304	D3DTN7;hsa:23399;O95476;Q96GQ9	CTD nuclear envelope phosphatase 1 OS=Homo sapiens (Human) OX=9606 GN=CTDNEP1 PE=1 SV=2	O95476	23399	ENSG00000175826;ENSG00000288307	CTDNEP1		Depolymerisation of the Nuclear Lamina	Development of ureteric collection system	cell cycle OR cell proliferation;cell organization and biogenesis;protein metabolism;other metabolic processes;other biological processes	other membranes;ER/Golgi;nucleus;other cell component	other molecular function
7.21723	5.91648	6.24222	6.39232	6.94603	6.97154	7.19476	7.23266	7.46189	7.92065	FALSE	Acetyl [N-Term]	+	3h_PBS	1.66072	0.0365726	0.813445	2.83913	B4DZJ2;F6SH78;hsa:60481;Q59EL3;Q5TGH5;Q6NXE7;Q7L2S5;Q8NCG4;Q9NYP7;Q9UI22	Elongation of very long chain fatty acids protein 5 OS=Homo sapiens (Human) OX=9606 GN=ELOVL5 PE=1 SV=1	Q9NYP7	60481	ENSG00000012660	ELOVL5	Fatty acid elongation;Biosynthesis of unsaturated fatty acids;Metabolic pathways;Fatty acid metabolism	alpha-linolenic acid (ALA) metabolism;Linoleic acid (LA) metabolism;Synthesis of very long-chain fatty acyl-CoAs	Cholesterol metabolism with Bloch and Kandutsch-Russell pathways;Omega-3 / omega-6 fatty acid synthesis;Omega-9 fatty acid synthesis;Linoleic acid metabolism affected by coronavirus infection	other metabolic processes;other biological processes	other membranes;ER/Golgi;other cell component	other molecular function
7.88387	7.19081	7.7879	7.27891	7.75087	8.00282	8.08428	8.29967	8.6319	8.93399	FALSE		+	3h_PBS	2.16138	0.0197759	0.812056	3.60853	B2R7D0;B4E2P2;D3DNK5;hsa:6747;Q549M4;Q9UNL2	Translocon-associated protein subunit gamma OS=Homo sapiens (Human) OX=9606 GN=SSR3 PE=1 SV=1	Q9UNL2	6747	ENSG00000114850	SSR3	Protein processing in endoplasmic reticulum	SRP-dependent cotranslational protein targeting to membrane	VEGFA-VEGFR2 signaling pathway	transport	other membranes;ER/Golgi
9.16717	8.40045	8.91767	8.29646	8.96405	9.22713	9.30606	9.45882	9.67243	10.0892	FALSE		+	3h_PBS	2.08775	0.0214385	0.801565	3.49232	B2R592;hsa:4259;O14880;Q6ICN4	Microsomal glutathione S-transferase 3 OS=Homo sapiens (Human) OX=9606 GN=MGST3 PE=1 SV=1	O14880	4259	ENSG00000143198	MGST3	Glutathione metabolism;Metabolism of xenobiotics by cytochrome P450;Drug metabolism;Drug metabolism;Metabolic pathways;Platinum drug resistance;Pathways in cancer;Chemical carcinogenesis;Chemical carcinogenesis;Chemical carcinogenesis;Hepatocellular carcinoma;Fluid shear stress and atherosclerosis	Aflatoxin activation and detoxification;Glutathione conjugation	Nuclear receptors meta-pathway;NRF2 pathway;Metapathway biotransformation Phase I and II	other metabolic processes;other biological processes	other membranes;ER/Golgi;nucleus;other cell component	other molecular function
9.39575	8.4446	8.97728	8.77347	9.37851	9.32148	9.71819	9.6566	9.88478	10.2958	FALSE		+	3h_PBS	1.92276	0.0264545	0.781442	3.23615	D3DS65;hsa:10548;O15321;Q86SZ6;Q96FI8	Transmembrane 9 superfamily member 1 OS=Homo sapiens (Human) OX=9606 GN=TM9SF1 PE=2 SV=2	O15321	10548	ENSG00000100926;ENSG00000285465	TM9SF1				other metabolic processes;other biological processes	other membranes;other cytoplasmic organelle;other cell component
3.85798	2.926	3.27798	3.08746	3.40599	3.44626	3.97269	4.08746	4.03562	4.91648	FALSE		+	3h_PBS	1.59526	0.0401963	0.780618	2.7414	hsa:92579;Q8WU15;Q9BUM1	Glucose-6-phosphatase 3 OS=Homo sapiens (Human) OX=9606 GN=G6PC3 PE=1 SV=2	Q9BUM1	92579	ENSG00000141349	G6PC3	Glycolysis / Gluconeogenesis;Galactose metabolism;Starch and sucrose metabolism;Metabolic pathways;FoxO signaling pathway;PI3K-Akt signaling pathway;AMPK signaling pathway;Insulin signaling pathway;Adipocytokine signaling pathway;Glucagon signaling pathway;Insulin resistance;Carbohydrate digestion and absorption	Gluconeogenesis;Severe congenital neutropenia type 4 (G6PC3)	PI3K-Akt signaling pathway	other metabolic processes;transport	other membranes;ER/Golgi	other molecular function
10.9756	10.1461	10.502	10.4357	10.9919	10.9602	11.1471	11.3339	11.4538	12.0472	FALSE		+	3h_PBS	1.86742	0.0278984	0.778211	3.15139	B2R5P3;hsa:3930;Q14739;Q14740;Q53GU7;Q59FE6	Delta(14)-sterol reductase LBR OS=Homo sapiens (Human) OX=9606 GN=LBR PE=1 SV=2	Q14739	3930	ENSG00000143815	LBR	Steroid biosynthesis;Metabolic pathways	RHOA GTPase cycle;CDC42 GTPase cycle;RAC1 GTPase cycle;RAC3 GTPase cycle;RHOC GTPase cycle;RHOD GTPase cycle;Cholesterol biosynthesis;RHOG GTPase cycle;RAC2 GTPase cycle;Initiation of Nuclear Envelope (NE) Reformation;Regulation of MECP2 expression and activity	Gastric cancer network 2;ATM signaling in development and disease;Envelope proteins and their potential roles in EDMD physiopathology;Cholesterol metabolism with Bloch and Kandutsch-Russell pathways;Cholesterol biosynthesis with skeletal dysplasias	other metabolic processes;developmental processes	other membranes;ER/Golgi;nucleus;other cell component	nucleic acid binding activity;other molecular function
8.05365	7.38284	7.84109	7.63952	8.08215	8.22593	8.36938	8.5672	8.69975	8.97757	FALSE		+	3h_PBS	2.49033	0.0129737	0.768112	4.14446	B3KXP3;hsa:63897;Q6AI08;Q6MZX1;Q6MZY2;Q8TDM9;Q9H6B3;Q9H6M7	HEAT repeat-containing protein 6 OS=Homo sapiens (Human) OX=9606 GN=HEATR6 PE=1 SV=1	Q6AI08	63897	ENSG00000068097	HEATR6
7.64169	7.8857	7.57592	7.78005	7.59544	8.64818	8.40769	8.47086	8.35226	8.39361	FALSE		+	3h_PBS	4.9428	0.00121951	0.758762	9.61076	hsa:3280;Q14469;Q6FHB2	Transcription factor HES-1 OS=Homo sapiens (Human) OX=9606 GN=HES1 PE=1 SV=1	Q14469	3280	ENSG00000114315	HES1	Fanconi anemia pathway;Notch signaling pathway;Maturity onset diabetes of the young;Human papillomavirus infection;Epstein-Barr virus infection;Pathways in cancer;Breast cancer	Constitutive Signaling by NOTCH1 PEST Domain Mutants;Constitutive Signaling by NOTCH1 HD+PEST Domain Mutants;Regulation of gene expression in late stage (branching morphogenesis) pancreatic bud precursor cells;NOTCH1 Intracellular Domain Regulates Transcription;RUNX2 regulates osteoblast differentiation;NOTCH3 Intracellular Domain Regulates Transcription;NOTCH2 intracellular domain regulates tran…	Neural crest differentiation;Notch signaling;Gene regulatory network modelling somitogenesis;Aryl hydrocarbon receptor pathway;Nuclear receptors meta-pathway;MicroRNA for targeting cancer growth and vascularization in glioblastoma;Canonical and non-canonical Notch signaling;PTF1A related regulatory pathway;Breast cancer pathway;22q11.2 copy number variation syndrome;Influence of laminopathies on …	cell adhesion;cell-cell signaling;cell organization and biogenesis;developmental processes;signal transduction;other biological processes	nucleus;other cell component	nucleic acid binding activity;other molecular function
6.91528	5.8679	6.1639	6.09381	6.48382	6.71149	6.93428	6.88874	7.07895	7.51333	FALSE		+	3h_PBS	1.88616	0.0274772	0.720419	3.18003	hsa:10559;P78382;Q5W1L8	CMP-sialic acid transporter OS=Homo sapiens (Human) OX=9606 GN=SLC35A1 PE=1 SV=1	P78382	10559	ENSG00000164414	SLC35A1		Sialic acid metabolism;Transport of nucleotide sugars;Defective SLC35A1 causes congenital disorder of glycosylation 2F (CDG2F);Defective SLC35A1 causes congenital disorder of glycosylation 2F (CDG2F)		protein metabolism;other metabolic processes;transport	plasma membrane;other membranes;ER/Golgi	transporter activity
8.32373	7.69209	8.13134	7.68089	8.25125	8.47816	8.60103	8.62972	8.81153	9.15937	FALSE		+	3h_PBS	2.37886	0.0149402	0.720103	3.95955	B2REA0;hsa:54499;J9JIE6;O75545;Q9BZS3;Q9BZU8;Q9UM00	Calcium load-activated calcium channel OS=Homo sapiens (Human) OX=9606 GN=TMCO1 PE=1 SV=2	Q9UM00	54499	ENSG00000143183	TMCO1				stress response;transport;signal transduction;other biological processes	other membranes;ER/Golgi;other cell component	transporter activity;translation activity
8.46393	7.49105	7.84109	7.7252	8.32193	8.32012	8.62388	8.62388	8.7705	9.0983	FALSE		+	3h_PBS	1.91635	0.0266212	0.718696	3.2263	A8K7Q0;hsa:79850;Q7Z464;Q8TBR7;Q96D97;Q9H6H3	TLC domain-containing protein 3A OS=Homo sapiens (Human) OX=9606 GN=TLCD3A PE=1 SV=2	Q8TBR7	79850	ENSG00000167695	TLCD3A				other biological processes	plasma membrane;other membranes;ER/Golgi
6.02459	5.19771	5.73877	5.1416	5.8125	6.03342	6.42122	6.05528	6.24031	6.75622	FALSE		+	3h_PBS	1.93643	0.0259196	0.718262	3.25717	B2RA76;hsa:123606;Q5HYA9;Q7KZB0;Q7RTP0;Q86XW4	Magnesium transporter NIPA1 OS=Homo sapiens (Human) OX=9606 GN=NIPA1 PE=1 SV=1	Q7RTP0	123606	ENSG00000170113;ENSG00000288478	NIPA1		Miscellaneous transport and binding events	Prader-Willi and Angelman syndrome;15q11.2 copy number variation syndrome	transport	plasma membrane;other membranes;other cytoplasmic organelle	transporter activity
7.66534	6.69349	7.01569	6.97613	7.46025	7.59694	7.90869	7.74551	7.80219	8.32553	FALSE		+	3h_PBS	1.9803	0.0243911	0.713591	3.32487	hsa:4536;P03891;Q34769;Q9TGI0;Q9TGI1;Q9TGI2;Q9TGI3;Q9TGI4	NADH-ubiquinone oxidoreductase chain 2 OS=Homo sapiens (Human) OX=9606 GN=MT-ND2 PE=1 SV=2	P03891	4536	ENSG00000198763	MT-ND2	Oxidative phosphorylation;Metabolic pathways;Thermogenesis;Retrograde endocannabinoid signaling;Alzheimer disease;Parkinson disease;Amyotrophic lateral sclerosis;Huntington disease;Prion disease;Pathways of neurodegeneration;Chemical carcinogenesis;Diabetic cardiomyopathy	Complex I biogenesis	Electron transport chain: OXPHOS system in mitochondria;Oxidative phosphorylation	cell organization and biogenesis;other metabolic processes;transport	other membranes;mitochondrion;other cell component	signal transduction activity or receptor binding;transporter activity;other molecular function
6.19967	5.8679	6.00225	6.15785	6.36107	6.53138	6.50144	6.81634	6.8505	7.43713	FALSE		+	3h_PBS	2.26069	0.0175878	0.70961	3.76731	B9EGU3;hsa:55362;Q5T3F8;Q5T3F9;Q6AHX4;Q6P5A0;Q8N219;Q8NDE1;Q9NSG5	CSC1-like protein 2 OS=Homo sapiens (Human) OX=9606 GN=TMEM63B PE=1 SV=1	Q5T3F8	55362	ENSG00000137216	TMEM63B				transport	plasma membrane;other membranes;cytoskeleton	transporter activity
8.78986	7.79896	8.11061	7.82464	8.61361	8.60511	8.83004	8.80219	8.9257	9.50124	FALSE		+	3h_PBS	1.62427	0.0384903	0.705322	2.78465	B4E0K2;hsa:23471;Q15629	Translocating chain-associated membrane protein 1 OS=Homo sapiens (Human) OX=9606 GN=TRAM1 PE=1 SV=3	Q15629	23471	ENSG00000067167	TRAM1	Protein processing in endoplasmic reticulum	SRP-dependent cotranslational protein targeting to membrane	TLR4 signaling and tolerance	cell organization and biogenesis;stress response;transport	other membranes;ER/Golgi	other molecular function
5.45615	4.99095	5.32193	4.49825	5.47573	5.47573	5.87036	5.91648	5.82018	6.18587	FALSE		+	3h_PBS	1.93565	0.0258939	0.705121	3.25597	A8K8D4;B1AP21;hsa:5664;P49810;Q96P32	Presenilin-2 OS=Homo sapiens (Human) OX=9606 GN=PSEN2 PE=1 SV=1	P49810	5664	ENSG00000143801	PSEN2	Notch signaling pathway;Neurotrophin signaling pathway;Alzheimer disease;Pathways of neurodegeneration	Nuclear signaling by ERBB4;Activated NOTCH1 Transmits Signal to the Nucleus;Constitutive Signaling by NOTCH1 PEST Domain Mutants;Constitutive Signaling by NOTCH1 HD+PEST Domain Mutants;NOTCH2 Activation and Transmission of Signal to the Nucleus;EPH-ephrin mediated repulsion of cells;NOTCH4 Activation and Transmission of Signal to the Nucleus;NRIF signals cell death from the nucleus;Regulated prot…	Alzheimer's disease and miRNA effects;Notch signaling;Canonical and non-canonical Notch signaling;Inclusion body myositis;Alzheimer's disease;Notch signaling pathway (Netpath)	cell organization and biogenesis;protein metabolism;other metabolic processes;transport;signal transduction;other biological processes	plasma membrane;other membranes;cytoskeleton;mitochondrion;ER/Golgi;nucleus;other cytoplasmic organelle;other cell component	other molecular function
8.35403	7.90869	8.39318	7.97327	8.46066	8.51333	8.46271	8.87713	9.18264	9.56186	FALSE		+	3h_PBS	1.74349	0.0326921	0.70157	2.96343	B3KWJ2;hsa:283464;Q4G148;Q8IXV1;Q96BH4	Glucoside xylosyltransferase 1 OS=Homo sapiens (Human) OX=9606 GN=GXYLT1 PE=1 SV=2	Q4G148	283464	ENSG00000151233	GXYLT1	Other types of O-glycan biosynthesis		Genotoxicity pathway	protein metabolism;other metabolic processes	other membranes	other molecular function
5.25927	5.0045	5.35403	5.26679	5.0917	6.09381	5.73877	5.76022	6.12309	5.75221	FALSE		+	3h_PBS	3.69272	0.00412465	0.698363	6.42844	A8K6I3;B9A6M1;hsa:128637;Q5JWQ7;Q6ZSY8;Q96BZ9;Q96NE1;Q9BYM7;Q9H140	TBC1 domain family member 20 OS=Homo sapiens (Human) OX=9606 GN=TBC1D20 PE=1 SV=1	Q96BZ9	128637	ENSG00000125875	TBC1D20		COPII-mediated vesicle transport;TBC/RABGAPs		cell organization and biogenesis;transport;developmental processes;other biological processes	other membranes;ER/Golgi;nucleus	enzyme regulator activity;other molecular function
7.76951	6.95652	7.1819	6.89482	7.63008	7.81378	7.79636	7.89421	8.05311	8.35799	FALSE		+	3h_PBS	2.02595	0.0232808	0.696526	3.39572	A6NEZ0;hsa:91289;Q13392;Q6ZNR2;Q8WU74;Q96C62;Q9BU23	Lipase maturation factor 2 OS=Homo sapiens (Human) OX=9606 GN=LMF2 PE=1 SV=2	Q9BU23	91289	ENSG00000100258	LMF2		Assembly of active LPL and LIPC lipase complexes		protein metabolism;other metabolic processes	other membranes;ER/Golgi
7.84862	6.75221	7.09698	7.04658	7.65607	7.66391	7.98868	7.90026	7.96116	8.36326	FALSE		+	3h_PBS	1.7583	0.0321766	0.695364	2.98577	hsa:79644;Q4W5Q6;Q9H8P0	Polyprenol reductase OS=Homo sapiens (Human) OX=9606 GN=SRD5A3 PE=1 SV=1	Q9H8P0	79644	ENSG00000128039	SRD5A3	Steroid hormone biosynthesis;N-Glycan biosynthesis;Metabolic pathways	Synthesis of Dolichyl-phosphate;Androgen biosynthesis;Defective SRD5A3 causes SRD5A3-CDG (CDG-1q) and KHRZ		protein metabolism;other metabolic processes	other membranes;ER/Golgi	other molecular function
9.6339	8.62352	9.12386	8.85829	9.57611	9.46128	9.7418	9.80896	9.95942	10.3194	FALSE		+	3h_PBS	1.68023	0.0355927	0.695046	2.86834	A9C4B6;B0V3I5;B4DQ87;hsa:79143;Q05DF0;Q7L5N2;Q96N66;Q99908;Q9BPV2;Q9BRE9	Lysophospholipid acyltransferase 7 OS=Homo sapiens (Human) OX=9606 GN=MBOAT7 PE=1 SV=2	Q96N66	79143	ENSG00000125505;ENSG00000273592;ENSG00000274194;ENSG00000275118;ENSG00000276935;ENSG00000277025;ENSG00000277733;ENSG00000277923;ENSG00000278322;ENSG00000278519	MBOAT7	Glycerophospholipid metabolism	Acyl chain remodelling of PI		other metabolic processes;developmental processes;other biological processes	other membranes;ER/Golgi;other cell component	other molecular function
5.4822	4.62644	4.94017	4.7866	5.04002	5.14568	5.75221	5.54844	5.84549	6.0045	FALSE		+	3h_PBS	1.96601	0.0248865	0.68418	3.30277	D3DSS3;hsa:9583;O15092;Q9Y227	Ectonucleoside triphosphate diphosphohydrolase 4 OS=Homo sapiens (Human) OX=9606 GN=ENTPD4 PE=1 SV=1	Q9Y227	9583	ENSG00000197217	ENTPD4	Purine metabolism;Pyrimidine metabolism;Metabolic pathways;Lysosome	Phosphate bond hydrolysis by NTPDase proteins		other metabolic processes	other membranes;ER/Golgi;other cytoplasmic organelle;other cell component	other molecular function
5.1127	5.32553	5.27053	5.23649	5.78136	5.75756	5.64386	6.40259	6.27426	6.06393	FALSE		+	3h_PBS	2.21321	0.0186957	0.683117	3.6911	H3BMX2;H3BQY8;H3BUT6;hsa:4123;Q13358;Q68EM8;Q9NTJ4;Q9UL64	Alpha-mannosidase 2C1 OS=Homo sapiens (Human) OX=9606 GN=MAN2C1 PE=1 SV=1	Q9NTJ4	4123	ENSG00000140400	MAN2C1	Other glycan degradation	Lysosomal oligosaccharide catabolism		other metabolic processes	cytosol;nucleus	other molecular function
6.94134	6.90207	6.926	7.1918	7.0607	7.50859	7.71081	7.61618	7.73809	7.85922	FALSE		+	3h_PBS	4.55369	0.00196	0.682197	8.50868	E1P5P1;hsa:63935;Q54AB9;Q9H4Z3;Q9NT85	mRNA (2'-O-methyladenosine-N(6)-)-methyltransferase OS=Homo sapiens (Human) OX=9606 GN=PCIF1 PE=1 SV=1	Q9H4Z3	63935	ENSG00000100982	PCIF1				RNA metabolism OR transcription;other metabolic processes;other biological processes	non-structural extracellular;cytoskeleton;nucleus	other molecular function
6.8716	6.14975	6.54071	6.44791	7.01903	6.91049	6.97039	7.30925	7.41109	7.79507	FALSE		+	3h_PBS	1.78125	0.031304	0.673458	3.02044	hsa:79796;Q6ZMD5;Q7Z4R4;Q96GS7;Q96PB9;Q9H068;Q9H6U8	Alpha-1,2-mannosyltransferase ALG9 OS=Homo sapiens (Human) OX=9606 GN=ALG9 PE=1 SV=2	Q9H6U8	79796	ENSG00000086848	ALG9	N-Glycan biosynthesis;Various types of N-glycan biosynthesis;Metabolic pathways	Biosynthesis of the N-glycan precursor (dolichol lipid-linked oligosaccharide, LLO) and transfer to a nascent protein;Defective ALG9 causes CDG-1l		protein metabolism;other metabolic processes	other membranes;ER/Golgi	other molecular function
6.32373	5.30012	6.19967	5.49506	6.0268	6.38543	6.42626	6.29094	6.56072	7.04876	FALSE		+	3h_PBS	1.62974	0.0382061	0.673346	2.79282	A0PK00;A0PK01;B3KX33;hsa:144404	Transmembrane protein 120B OS=Homo sapiens (Human) OX=9606 GN=TMEM120B PE=1 SV=1	A0PK00	144404	ENSG00000188735	TMEM120B				cell organization and biogenesis;transport;other biological processes	other membranes;nucleus
5.24793	4.17792	4.48543	4.59096	4.95884	5.24793	5.19771	5.4363	5.42962	5.49185	FALSE		+	3h_PBS	2.04111	0.0226958	0.668465	3.41933	B3KRU5;B3KT47;G5E9H2;Q3ZCX3;Q5HYA8;Q7Z5T8;Q8IZ06	Meckelin OS=Homo sapiens (Human) OX=9606 GN=TMEM67 PE=1 SV=2	Q5HYA8	91147	ENSG00000164953	TMEM67		Anchoring of the basal body to the plasma membrane	Genes related to primary cilium development (based on CRISPR);Joubert syndrome;Ciliopathies	cell organization and biogenesis;protein metabolism;other metabolic processes;stress response;other biological processes	plasma membrane;other membranes;cytoskeleton;ER/Golgi;other cell component	cytoskeletal activity;other molecular function
9.4822	8.60622	8.91916	8.85362	9.52982	9.44522	9.66889	9.60918	9.83763	10.1483	FALSE		+	3h_PBS	1.79642	0.0305337	0.663647	3.04342	D3DV06;hsa:29956;Q5SZE5;Q96G23;Q9HD96;Q9NW79	Ceramide synthase 2 OS=Homo sapiens (Human) OX=9606 GN=CERS2 PE=1 SV=1	Q96G23	29956	ENSG00000143418	CERS2	Sphingolipid metabolism;Metabolic pathways;Sphingolipid signaling pathway	Sphingolipid de novo biosynthesis	Sphingolipid pathway;Sphingolipid metabolism overview;Sphingolipid metabolism: integrated pathway;Sphingolipid metabolism in senescence	other metabolic processes;developmental processes;other biological processes	other membranes;ER/Golgi	nucleic acid binding activity;other molecular function
5.54226	5.45286	5.70874	5.64674	5.87036	6.00899	6.40599	6.17991	6.28725	6.65249	FALSE		+	3h_PBS	3.0352	0.00734694	0.662734	5.10673	A2A2I5;hsa:57325;Q96GW6;Q96IH3;Q9H8E8;Q9HBF0;Q9UIY5	Cysteine-rich protein 2-binding protein OS=Homo sapiens (Human) OX=9606 GN=KAT14 PE=1 SV=3	Q9H8E8	57325	ENSG00000149474	KAT14		HATs acetylate histones		protein metabolism;other metabolic processes	nucleus;other cell component	other molecular function
7.37678	6.85674	7.14975	6.99661	7.26772	7.53761	7.90749	7.5345	7.78725	8.18339	FALSE		+	3h_PBS	2.58684	0.0115709	0.660527	4.30757	hsa:84129;Q08AF0;Q658N9;Q658Y2;Q6ZND2;Q709F0;Q8WUT6;Q9H9R3	Acyl-CoA dehydrogenase family member 11 OS=Homo sapiens (Human) OX=9606 GN=ACAD11 PE=1 SV=3	Q709F0	84129	ENSG00000240303	ACAD11		Mitochondrial Fatty Acid Beta-Oxidation	p53 transcriptional gene network	other metabolic processes	other membranes;mitochondrion;nucleus;other cytoplasmic organelle	other molecular function
5.94251	5.31832	5.39232	5.29278	5.80219	5.86542	6.44128	6.17792	6.13545	6.42962	FALSE		+	3h_PBS	2.30959	0.0163398	0.660314	3.84641	B0UXF6;hsa:7922;Q5STP8;Q92504;Q9UIQ0	Zinc transporter SLC39A7 OS=Homo sapiens (Human) OX=9606 GN=SLC39A7 PE=1 SV=2	Q92504	7922	ENSG00000112473;ENSG00000206288;ENSG00000224399;ENSG00000226614;ENSG00000227402;ENSG00000229802	SLC39A7	Alzheimer disease;Parkinson disease	Zinc influx into cells by the SLC39 gene family	Nuclear receptors meta-pathway;NRF2 pathway;Zinc homeostasis	transport;other biological processes	other membranes;ER/Golgi;nucleus	transporter activity
4.57289	3.99095	3.74416	3.59694	4.27798	4.47897	4.76553	4.6893	4.62644	4.90689	FALSE		+	3h_PBS	2.05606	0.0222523	0.656842	3.44268	B3KMU2;hsa:29929;Q5SXR9;Q9H3I0;Q9Y672	Dolichyl pyrophosphate Man9GlcNAc2 alpha-1,3-glucosyltransferase OS=Homo sapiens (Human) OX=9606 GN=ALG6 PE=1 SV=2	Q9Y672	29929	ENSG00000088035	ALG6	N-Glycan biosynthesis;Metabolic pathways	Biosynthesis of the N-glycan precursor (dolichol lipid-linked oligosaccharide, LLO) and transfer to a nascent protein;Defective ALG6 causes CDG-1c	GPCRs, other	protein metabolism;other metabolic processes	other membranes;ER/Golgi	other molecular function
5.2555	4.87283	5.07895	4.53605	5.32553	5.57894	5.62352	5.61176	5.55459	5.96809	FALSE		+	3h_PBS	2.42655	0.0139504	0.653606	4.03822	hsa:4071;P30408;Q6IB51	Transmembrane 4 L6 family member 1 OS=Homo sapiens (Human) OX=9606 GN=TM4SF1 PE=1 SV=1	P30408	4071	ENSG00000169908	TM4SF1					plasma membrane;other membranes
11.0645	10.5637	10.8768	10.7687	11.2911	11.241	11.4619	11.4754	11.6935	11.9566	FALSE		+	3h_PBS	2.25445	0.0176321	0.652709	3.75726	B2RCV1;hsa:292;O43350;P05141	ADP/ATP translocase 2 OS=Homo sapiens (Human) OX=9606 GN=SLC25A5 PE=1 SV=7	P05141	292	ENSG00000005022	SLC25A5	Calcium signaling pathway;cGMP-PKG signaling pathway;Necroptosis;Cellular senescence;Neutrophil extracellular trap formation;Alzheimer disease;Parkinson disease;Huntington disease;Spinocerebellar ataxia;Prion disease;Pathways of neurodegeneration;Influenza A;Human T-cell leukemia virus 1 infection;Chemical carcinogenesis;Diabetic cardiomyopathy	Transport of nucleosides and free purine and pyrimidine bases across the plasma membrane;Vpr-mediated induction of apoptosis by mitochondrial outer membrane permeabilization	Electron transport chain: OXPHOS system in mitochondria;Alzheimer's disease and miRNA effects;Alzheimer's disease	cell organization and biogenesis;other metabolic processes;transport;developmental processes;other biological processes	plasma membrane;other membranes;cytoskeleton;mitochondrion	transporter activity;other molecular function
7.853	7.51649	7.76686	7.57137	7.8716	8.09592	8.23936	8.23888	8.47897	8.78463	FALSE		+	3h_PBS	2.7621	0.00970572	0.651691	4.61144	hsa:51478;P56937;Q5T246;Q7Z4V9;Q8WWS2;Q9UF00	3-keto-steroid reductase OS=Homo sapiens (Human) OX=9606 GN=HSD17B7 PE=1 SV=1	P56937	51478	ENSG00000132196	HSD17B7	Steroid biosynthesis;Steroid hormone biosynthesis;Metabolic pathways;Ovarian steroidogenesis	Cholesterol biosynthesis	Cholesterol metabolism with Bloch and Kandutsch-Russell pathways;Steroid biosynthesis	other metabolic processes	other membranes;ER/Golgi	other molecular function
9.48603	8.46923	8.79181	8.55727	9.21699	9.33316	9.458	9.38414	9.53897	10.0475	FALSE		+	3h_PBS	1.61925	0.0388611	0.648089	2.77716	B2RDH0;B7Z3N3;hsa:10162;Q6P1A2;Q7KZS1;Q92980;Q9BW40	Lysophospholipid acyltransferase 5 OS=Homo sapiens (Human) OX=9606 GN=LPCAT3 PE=1 SV=1	Q6P1A2	10162	ENSG00000111684	LPCAT3	Glycerophospholipid metabolism;Ferroptosis	Acyl chain remodelling of PC;Acyl chain remodelling of PS;Acyl chain remodelling of PE	Ferroptosis	cell organization and biogenesis;other metabolic processes;other biological processes	other membranes;ER/Golgi	other molecular function
10.9999	10.0885	10.5256	10.2172	10.878	10.8926	11.0459	11.139	11.2371	11.6326	FALSE		+	3h_PBS	1.75508	0.0322363	0.647587	2.98091	B4DJ24;E9PNQ1;hsa:3703;P46977;Q86XU9;Q8TE35;Q8WUB4	Dolichyl-diphosphooligosaccharide--protein glycosyltransferase subunit STT3A OS=Homo sapiens (Human) OX=9606 GN=STT3A PE=1 SV=2	P46977	3703	ENSG00000134910	STT3A	N-Glycan biosynthesis;Various types of N-glycan biosynthesis;Metabolic pathways;Protein processing in endoplasmic reticulum	Maturation of spike protein;Asparagine N-linked glycosylation		protein metabolism;other metabolic processes	other membranes;ER/Golgi	other molecular function
6.96463	6.64674	6.96694	6.87774	7.03672	7.31651	7.29094	7.49905	7.54148	8.08268	FALSE		+	3h_PBS	2.46123	0.013351	0.647578	4.09584	hsa:55151;Q5JR63;Q5SVN5;Q5SVN6;Q5VTE2;Q6IA97;Q9NVV0	Trimeric intracellular cation channel type B OS=Homo sapiens (Human) OX=9606 GN=TMEM38B PE=1 SV=1	Q9NVV0	55151	ENSG00000095209	TMEM38B			Type I collagen synthesis in the context of osteogenesis imperfecta	cell organization and biogenesis;other metabolic processes;transport;developmental processes;signal transduction;other biological processes	other membranes;cytosol;ER/Golgi;nucleus	transporter activity;other molecular function
3.76553	3.39232	3.45943	2.70044	3.41954	3.7866	3.91648	3.72247	3.8679	4.66676	FALSE		+	3h_PBS	1.51808	0.0448973	0.644586	2.62669	hsa:142891;Q5JSC5;Q5JSC8;Q66K52;Q96LT4	Sphingomyelin synthase-related protein 1 OS=Homo sapiens (Human) OX=9606 GN=SAMD8 PE=1 SV=2	Q96LT4	142891	ENSG00000156671	SAMD8		Sphingolipid de novo biosynthesis		other metabolic processes;other biological processes	plasma membrane;other membranes;cytosol;ER/Golgi	other molecular function
14.757	13.9177	14.3243	14.0687	14.6352	14.6944	14.9151	14.9019	14.9743	15.4338	FALSE		+	3h_PBS	1.89574	0.0273089	0.643315	3.19469	hsa:5591;P78527;P78528;Q13327;Q13337;Q14175;Q59H99;Q7Z611;Q96SE6;Q9UME3	DNA-dependent protein kinase catalytic subunit OS=Homo sapiens (Human) OX=9606 GN=PRKDC PE=1 SV=3	P78527	5591	ENSG00000253729	PRKDC	Non-homologous end-joining;Cell cycle	Nonhomologous End-Joining (NHEJ);E3 ubiquitin ligases ubiquitinate target proteins;Cytosolic sensors of pathogen-associated DNA;IRF3-mediated induction of type I IFN	miRNA regulation of DNA damage response;Cell cycle;Retinoblastoma gene in cancer;Fas ligand pathway and stress induction of heat shock proteins;Pathways affected in adenoid cystic carcinoma;ATM signaling in development and disease;Non-homologous end joining;Osteoblast differentiation and related diseases;DNA repair pathways, full network;DNA damage response	cell cycle OR cell proliferation;cell organization and biogenesis;protein metabolism;DNA metabolism;RNA metabolism OR transcription;other metabolic processes;stress response;developmental processes;signal transduction;other biological processes	cytosol;nucleus;other cell component	nucleic acid binding activity;kinase activity;other molecular function
6.40259	5.85549	5.96809	5.80478	6.37851	6.34341	6.66107	6.70736	6.98982	6.92244	FALSE		+	3h_PBS	2.24387	0.0179584	0.642927	3.74025	B2RDS0;hsa:84888;Q8TAW1;Q8TCT8;Q96SZ8	Signal peptide peptidase-like 2A OS=Homo sapiens (Human) OX=9606 GN=SPPL2A PE=1 SV=2	Q8TCT8	84888	ENSG00000138600	SPPL2A		Regulation of TNFR1 signaling		protein metabolism;other biological processes	plasma membrane;other membranes;ER/Golgi;other cytoplasmic organelle;other cell component	other molecular function
3.08746	3.23266	2.926	3.26303	3.20163	3.56071	3.23266	4.10434	3.848	4.16993	FALSE		+	3h_PBS	2.06846	0.0219945	0.640969	3.46209	A8K4B8;D3DSB6;hsa:60485;Q6IA58;Q9H4B6;Q9H949;Q9HAK9	Protein salvador homolog 1 OS=Homo sapiens (Human) OX=9606 GN=SAV1 PE=1 SV=2	Q9H4B6	60485	ENSG00000151748	SAV1	Hippo signaling pathway;Hippo signaling pathway	Signaling by Hippo	Mechanoregulation and pathology of YAP/TAZ via Hippo and non-Hippo mechanisms;Hippo-Yap signaling pathway;Hippo-Merlin signaling dysregulation;Overview of leukocyte-intrinsic Hippo pathway functions;Malignant pleural mesothelioma	developmental processes;signal transduction;other biological processes	plasma membrane;other membranes;cytosol;nucleus;other cell component	signal transduction activity or receptor binding;other molecular function
12.966	12.1226	12.5466	12.29	12.7585	12.8966	13.1575	13.0522	13.1956	13.5827	FALSE		+	3h_PBS	2.00392	0.0238856	0.640215	3.36148	hsa:10514;Q86VM3;Q9BQG0;Q9BW49;Q9P0V5;Q9UF99	Myb-binding protein 1A OS=Homo sapiens (Human) OX=9606 GN=MYBBP1A PE=1 SV=2	Q9BQG0	10514	ENSG00000132382	MYBBP1A		B-WICH complex positively regulates rRNA expression	Energy metabolism	other metabolic processes;stress response;signal transduction;other biological processes	nucleus;other cell component	nucleic acid binding activity;other molecular function
8.74282	7.90629	8.32103	8.24317	8.68089	8.76188	8.99067	8.93103	9.00282	9.39682	FALSE		+	3h_PBS	2.05616	0.0222742	0.637806	3.44284	hsa:23250;P98196;Q5VXT2	Probable phospholipid-transporting ATPase IH OS=Homo sapiens (Human) OX=9606 GN=ATP11A PE=1 SV=3	P98196	23250	ENSG00000068650	ATP11A		Neutrophil degranulation;Ion transport by P-type ATPases	Lung fibrosis;Complement system in neuronal development and plasticity	cell organization and biogenesis;transport;developmental processes;other biological processes	plasma membrane;other membranes;ER/Golgi;other cytoplasmic organelle;other cell component	transporter activity;other molecular function
4.07039	4.0268	3.94486	4.51728	4.27798	4.93546	4.83289	4.70044	4.59694	4.95884	FALSE		+	3h_PBS	3.04665	0.00727835	0.637452	5.12812	A1L3V4;B7Z5K7;D6W5F7;E9PEP0;hsa:200734;Q2NKX6;Q7Z698	Sprouty-related, EVH1 domain-containing protein 2 OS=Homo sapiens (Human) OX=9606 GN=SPRED2 PE=1 SV=2	Q7Z698	200734	ENSG00000198369	SPRED2		Regulation of RAS by GAPs;RAS signaling downstream of NF1 loss-of-function variants;FGFRL1 modulation of FGFR1 signaling	Imatinib and chronic myeloid leukemia	other biological processes	plasma membrane;other membranes;cytosol;ER/Golgi	signal transduction activity or receptor binding;enzyme regulator activity;other molecular function
8.08746	7.29646	7.88448	7.29921	7.91169	8.13443	8.19081	8.24555	8.32463	8.76752	FALSE		+	3h_PBS	1.8775	0.0276559	0.63673	3.16679	hsa:23341;Q68D57;Q86X32;Q8N5P4;Q9Y2G8	DnaJ homolog subfamily C member 16 OS=Homo sapiens (Human) OX=9606 GN=DNAJC16 PE=2 SV=3	Q9Y2G8	23341	ENSG00000116138	DNAJC16					other membranes
6.38888	5.67243	5.93546	5.76022	6.32912	6.4446	6.56072	6.50938	6.6893	7.06286	FALSE		+	3h_PBS	2.07894	0.0216515	0.636148	3.4785	E1P5Y3;E1P5Y4;hsa:10079;O75110;Q5TFW5;Q5TFW6;Q5TFW9;Q6ZMF3;Q9NQK6;Q9NQK7	Probable phospholipid-transporting ATPase IIA OS=Homo sapiens (Human) OX=9606 GN=ATP9A PE=1 SV=3	O75110	10079	ENSG00000054793	ATP9A		Ion transport by P-type ATPases		cell organization and biogenesis;transport;other biological processes	plasma membrane;other membranes;ER/Golgi;other cytoplasmic organelle;other cell component	transporter activity;other molecular function
5.06609	4.848	5.19771	5.05745	5.20945	5.50779	5.62644	5.57894	5.82273	6.01792	FALSE		+	3h_PBS	3.28981	0.00595708	0.635025	5.59523	hsa:120406;Q2NKI8;Q96DL1	NXPE family member 2 OS=Homo sapiens (Human) OX=9606 GN=NXPE2 PE=1 SV=2	Q96DL1	120406	ENSG00000204361	NXPE2					other membranes
4.76022	5.1375	4.70598	5.07039	4.76553	5.26679	5.72792	5.45943	5.47249	5.67807	FALSE		+	3h_PBS	3.07634	0.00716163	0.633014	5.18384	hsa:92715;Q96AB7;Q9BTV6	Diphthine methyltransferase OS=Homo sapiens (Human) OX=9606 GN=DPH7 PE=1 SV=2	Q9BTV6	92715	ENSG00000148399	DPH7		Synthesis of diphthamide-EEF2		protein metabolism;other metabolic processes		other molecular function
8.98726	8.2588	8.732	8.52317	9.06717	9.02514	9.25692	9.21965	9.36326	9.86388	FALSE		+	3h_PBS	1.82494	0.0292978	0.632089	3.08669	B2RNX5;hsa:472;O15429;Q12758;Q13315;Q16551;Q93007;Q9NP02;Q9UCX7	Serine-protein kinase ATM OS=Homo sapiens (Human) OX=9606 GN=ATM PE=1 SV=4	Q13315	472	ENSG00000149311	ATM	Platinum drug resistance;Homologous recombination;NF-kappa B signaling pathway;FoxO signaling pathway;Cell cycle;p53 signaling pathway;Apoptosis;Cellular senescence;Shigellosis;Human papillomavirus infection;Human T-cell leukemia virus 1 infection;Human immunodeficiency virus 1 infection;Transcriptional misregulation in cancer;MicroRNAs in cancer	TP53 Regulates Transcription of DNA Repair Genes;TP53 Regulates Transcription of Caspase Activators and Caspases;Regulation of TP53 Degradation;Resolution of D-loop Structures through Holliday Junction Intermediates;Presynaptic phase of homologous DNA pairing and strand exchange;Resolution of D-loop Structures through Synthesis-Dependent Strand Annealing (SDSA);Defective HDR through Homologous Re…	miRNA regulation of DNA damage response;miRNAs involved in DNA damage response;TP53 network;Cell cycle;Homologous recombination;Glioblastoma signaling pathways;ATM signaling pathway;DDX1 as a regulatory component of the Drosha microprocessor;Ovarian infertility;Pathways affected in adenoid cystic carcinoma;Hematopoietic stem cell gene regulation by GABP alpha/beta complex;ATM signaling in develop…	cell cycle OR cell proliferation;cell organization and biogenesis;protein metabolism;DNA metabolism;RNA metabolism OR transcription;other metabolic processes;stress response;developmental processes;signal transduction;other biological processes	cytosol;cytoskeleton;nucleus;other cytoplasmic organelle;other cell component	nucleic acid binding activity;kinase activity;other molecular function
7.9472	7.1127	7.20848	7.25644	7.78202	7.86481	7.97671	7.91169	8.2484	8.46271	FALSE		+	3h_PBS	1.83896	0.0287696	0.631495	3.10802	B0YJ80;B0YJ81;hsa:9200;Q6JIC5;Q96FW7;Q9HB93;Q9UHX2	Very-long-chain (3R)-3-hydroxyacyl-CoA dehydratase 1 OS=Homo sapiens (Human) OX=9606 GN=HACD1 PE=1 SV=1	B0YJ81	9200	ENSG00000165996	HACD1	Fatty acid elongation;Biosynthesis of unsaturated fatty acids;Metabolic pathways;Fatty acid metabolism	Synthesis of very long-chain fatty acyl-CoAs		cell organization and biogenesis;other metabolic processes;developmental processes;other biological processes	other membranes;ER/Golgi	other molecular function
5.57289	4.57289	4.95884	4.77083	5.1416	5.61176	5.50144	5.32912	5.52356	6.1918	FALSE		+	3h_PBS	1.62287	0.0385527	0.628128	2.78255	B3KUE0;G5E9M6;hsa:54929;Q7L2Y1;Q9NX61	Transmembrane protein 161A OS=Homo sapiens (Human) OX=9606 GN=TMEM161A PE=1 SV=1	Q9NX61	54929	ENSG00000064545	TMEM161A				stress response;other biological processes	other membranes
6.732	5.85549	6.24603	6.13545	6.72928	6.80607	6.88874	6.84925	6.96694	7.32193	FALSE		+	3h_PBS	1.90629	0.0270235	0.626935	3.21087	A8MYP9;hsa:116238;Q96CP7	TLC domain-containing protein 1 OS=Homo sapiens (Human) OX=9606 GN=TLCD1 PE=2 SV=1	Q96CP7	116238	ENSG00000160606	TLCD1				cell organization and biogenesis;other biological processes	plasma membrane;other membranes
5.31832	4.79181	4.79701	4.9542	5.30378	5.36807	5.52356	5.59991	5.81762	5.98868	FALSE		+	3h_PBS	2.34496	0.0153333	0.626546	3.90402	B2R9H4;hsa:55529;Q68CU2;Q8N4L2	Type 2 phosphatidylinositol 4,5-bisphosphate 4-phosphatase OS=Homo sapiens (Human) OX=9606 GN=PIP4P2 PE=1 SV=1	Q8N4L2	55529	ENSG00000155099	PIP4P2	Phosphatidylinositol signaling system			other metabolic processes;other biological processes	plasma membrane;other membranes;other cytoplasmic organelle	other molecular function
6.81634	5.95884	6.41954	6.09381	6.86047	6.77215	6.97499	6.80219	7.14568	7.57818	FALSE		+	3h_PBS	1.54185	0.0432865	0.624837	2.66197	A8K560;B4DDH6;hsa:54982;Q6IAB1;Q96SR0;Q9NWW5	Ceroid-lipofuscinosis neuronal protein 6 OS=Homo sapiens (Human) OX=9606 GN=CLN6 PE=1 SV=1	Q9NWW5	54982	ENSG00000128973	CLN6				cell organization and biogenesis;protein metabolism;other metabolic processes;other biological processes	other membranes;ER/Golgi;nucleus;other cytoplasmic organelle;other cell component	other molecular function
5.75221	5.97499	5.56072	6.1639	5.89966	6.33092	6.36807	6.53916	6.62498	6.60585	FALSE		+	3h_PBS	3.11193	0.00692449	0.623499	5.25109	A8K6T6;hsa:9697;Q15035	Translocating chain-associated membrane protein 2 OS=Homo sapiens (Human) OX=9606 GN=TRAM2 PE=1 SV=1	Q15035	9697	ENSG00000065308	TRAM2				cell organization and biogenesis;other metabolic processes;transport	other membranes;ER/Golgi
7.39403	6.48864	7.12825	6.91169	7.28817	7.34873	7.8125	7.50303	7.73539	7.926	FALSE		+	3h_PBS	1.92977	0.0261535	0.62297	3.24691	B3KPC5;B3KQM0;hsa:4247;Q10469	Alpha-1,6-mannosyl-glycoprotein 2-beta-N-acetylglucosaminyltransferase OS=Homo sapiens (Human) OX=9606 GN=MGAT2 PE=1 SV=1	Q10469	4247	ENSG00000168282	MGAT2	N-Glycan biosynthesis;Various types of N-glycan biosynthesis;Metabolic pathways	Maturation of spike protein;Reactions specific to the complex N-glycan synthesis pathway;Defective MGAT2 causes CDG-2a		protein metabolism;other metabolic processes;other biological processes	other membranes;ER/Golgi	other molecular function
10.2155	9.48018	9.78152	9.63499	10.1511	10.3108	10.3628	10.4106	10.4556	10.8379	FALSE		+	3h_PBS	2.17713	0.0194312	0.622884	3.63356	A6H8Z7;hsa:253558;Q6UWP7;Q8N1Q7	Lysocardiolipin acyltransferase 1 OS=Homo sapiens (Human) OX=9606 GN=LCLAT1 PE=1 SV=1	Q6UWP7	253558	ENSG00000172954	LCLAT1	Glycerolipid metabolism;Glycerophospholipid metabolism;Metabolic pathways	Acyl chain remodeling of CL;Synthesis of PA		other metabolic processes	other membranes;cytosol;ER/Golgi;other cell component	other molecular function
7.69279	7.23266	7.39403	7.25456	7.70252	7.95942	8.05257	7.98641	7.98641	8.38802	FALSE		+	3h_PBS	2.84494	0.00905263	0.619254	4.75875	A6NKF9;A6NN37;B2RUV3;B3KMN3;hsa:51463;hsa:653519;P0CG08;Q53FQ9;Q5T2V8;Q5T5P5;Q659E2;Q6NVY5;Q9P0S4;Q9Y302	Golgi pH regulator B OS=Homo sapiens (Human) OX=9606 GN=GPR89B PE=1 SV=1	P0CG08	51463;653519	ENSG00000188092	GPR89B				transport;developmental processes;other biological processes	other membranes;ER/Golgi	transporter activity
7.62205	6.46761	6.85798	6.91886	7.42122	7.41785	7.71631	7.52748	7.71836	8.00394	FALSE		+	3h_PBS	1.56258	0.0419569	0.619242	2.69277	hsa:10227;Q07706;Q14728	Major facilitator superfamily domain-containing protein 10 OS=Homo sapiens (Human) OX=9606 GN=MFSD10 PE=1 SV=1	Q14728	10227	ENSG00000109736	MFSD10				transport;other biological processes	plasma membrane;other membranes;nucleus	transporter activity
5.90207	5.57592	5.98185	5.61471	5.81762	6.17792	6.40939	6.29646	6.43296	6.67101	FALSE		+	3h_PBS	3.20175	0.00632335	0.619112	5.42317	hsa:6610;O60906;Q5TED1;Q9BWR3	Sphingomyelin phosphodiesterase 2 OS=Homo sapiens (Human) OX=9606 GN=SMPD2 PE=1 SV=2	O60906	6610	ENSG00000135587	SMPD2	Sphingolipid metabolism;Metabolic pathways;Sphingolipid signaling pathway	Glycosphingolipid metabolism;Ceramide signalling;TNFR1-mediated ceramide production	TNF-alpha signaling pathway;S1P receptor signal transduction	other metabolic processes;signal transduction;other biological processes	plasma membrane;other membranes;ER/Golgi;other cell component	other molecular function
6.80219	6.61912	6.50779	6.91767	6.77742	7.19967	7.30287	7.25739	7.41363	7.52356	FALSE		+	3h_PBS	3.79017	0.00390214	0.614584	6.64217	A6NJU8;A8KAH8;hsa:55744;Q9GZY4;Q9HAB7;Q9NVD2	Cytochrome c oxidase assembly factor 1 homolog OS=Homo sapiens (Human) OX=9606 GN=COA1 PE=1 SV=1	Q9GZY4	55744	ENSG00000106603	COA1	Thermogenesis	Complex I biogenesis		cell organization and biogenesis	other membranes;cytosol;mitochondrion
8.17343	7.5812	8.2114	7.60955	8.08481	8.26959	8.41066	8.36938	8.68895	8.99265	FALSE		+	3h_PBS	1.9051	0.0270532	0.614171	3.20904	D6W555;hsa:4358;P39210;Q53SY2;Q96B08	Protein Mpv17 OS=Homo sapiens (Human) OX=9606 GN=MPV17 PE=1 SV=1	P39210	4358	ENSG00000115204	MPV17	Peroxisome	Peroxisomal protein import		cell organization and biogenesis;stress response;transport;developmental processes;other biological processes	other membranes;cytosol;mitochondrion;other cytoplasmic organelle;other cell component	transporter activity
9.89527	9.11088	9.27496	9.26983	9.91349	9.80832	10.0347	10.0053	10.1407	10.5398	FALSE		+	3h_PBS	1.72112	0.0335014	0.612888	2.92975	A8K399;hsa:9375;Q2TAY5;Q99805	Transmembrane 9 superfamily member 2 OS=Homo sapiens (Human) OX=9606 GN=TM9SF2 PE=1 SV=1	Q99805	9375	ENSG00000125304	TM9SF2				other biological processes	plasma membrane;other membranes;cytoskeleton;ER/Golgi;other cytoplasmic organelle
10.6329	9.90704	10.3318	10.1152	10.5213	10.5841	10.7797	10.8477	10.932	11.4169	FALSE		+	3h_PBS	1.89057	0.0274523	0.610436	3.18678	B4DYV2;hsa:54881;Q5T722;Q5T723;Q8NCN8;Q8TDY0;Q9NXF1	Testis-expressed protein 10 OS=Homo sapiens (Human) OX=9606 GN=TEX10 PE=1 SV=2	Q9NXF1	54881	ENSG00000136891	TEX10		Major pathway of rRNA processing in the nucleolus and cytosol			mitochondrion;nucleus
6.8125	5.90448	6.19377	6.24222	6.46597	6.72656	6.82909	6.81634	7.0607	7.2384	FALSE		+	3h_PBS	2.04522	0.0226277	0.610428	3.42575	hsa:2055;Q86U71;Q96I95;Q9UBY8	Protein CLN8 OS=Homo sapiens (Human) OX=9606 GN=CLN8 PE=1 SV=3	Q9UBY8	2055	ENSG00000182372;ENSG00000278220	CLN8			Synaptic vesicle pathway	cell organization and biogenesis;protein metabolism;other metabolic processes;stress response;transport;developmental processes;other biological processes	other membranes;mitochondrion;ER/Golgi;other cell component	other molecular function
7.6872	6.82146	7.33092	7.04111	7.5306	7.59246	7.84046	7.75622	7.88081	8.385	FALSE		+	3h_PBS	1.73355	0.0330953	0.608733	2.94846	B3KSW8;hsa:55298;Q6IA57;Q6P449;Q96DB4;Q9H920	RING finger protein 121 OS=Homo sapiens (Human) OX=9606 GN=RNF121 PE=1 SV=1	Q9H920	55298	ENSG00000137522	RNF121				protein metabolism;other metabolic processes;stress response;signal transduction	other membranes;ER/Golgi	other molecular function
10.3252	9.3374	9.81538	9.50799	10.2198	10.1794	10.4204	10.309	10.4588	10.8805	FALSE		+	3h_PBS	1.56149	0.0420008	0.608479	2.69115	hsa:29927;P38378;P57726;P61619;Q5JPF8;Q8N0Z4;Q8N3U3;Q8NC71;Q9BU16;Q9Y2R3	Protein transport protein Sec61 subunit alpha isoform 1 OS=Homo sapiens (Human) OX=9606 GN=SEC61A1 PE=1 SV=2	P61619	29927	ENSG00000058262	SEC61A1	Protein export;Protein processing in endoplasmic reticulum;Phagosome;Vibrio cholerae infection	ER-Phagosome pathway;SRP-dependent cotranslational protein targeting to membrane		cell organization and biogenesis;stress response;transport;developmental processes	other membranes;ER/Golgi	transporter activity;translation activity;other molecular function
9.19476	8.49586	8.80445	8.67596	9.11608	9.19623	9.28633	9.42038	9.55497	9.86913	FALSE		+	3h_PBS	2.05436	0.0223367	0.607988	3.44003	hsa:11079;O15258;O95322	Protein RER1 OS=Homo sapiens (Human) OX=9606 GN=RER1 PE=1 SV=1	O15258	11079	ENSG00000157916	RER1				cell organization and biogenesis;transport;other biological processes	plasma membrane;other membranes;ER/Golgi;other cell component	signal transduction activity or receptor binding
12.6868	11.8195	12.2974	12.0325	12.4831	12.5809	12.8513	12.7387	12.8594	13.3273	FALSE		+	3h_PBS	1.80636	0.0300291	0.607649	3.05849	hsa:55127;Q5T3Q8;Q6P197;Q9H583;Q9NW23	HEAT repeat-containing protein 1 OS=Homo sapiens (Human) OX=9606 GN=HEATR1 PE=1 SV=3	Q9H583	55127	ENSG00000119285	HEATR1	Ribosome biogenesis in eukaryotes	Major pathway of rRNA processing in the nucleolus and cytosol;rRNA modification in the nucleus and cytosol		RNA metabolism OR transcription;other metabolic processes;other biological processes	mitochondrion;nucleus;other cell component	nucleic acid binding activity
6.71973	5.64386	6.23649	5.78921	6.53605	6.57592	6.94837	6.48543	6.83668	7.11478	FALSE		+	3h_PBS	1.46724	0.0487441	0.607167	2.5514	A8K7T7;B8ZZ26;hsa:11015;O43731;O95557;Q4V750;Q4V767;Q53FP4;Q53GK1	ER lumen protein-retaining receptor 3 OS=Homo sapiens (Human) OX=9606 GN=KDELR3 PE=2 SV=1	O43731	11015	ENSG00000100196	KDELR3	Vibrio cholerae infection	COPI-dependent Golgi-to-ER retrograde traffic;COPI-mediated anterograde transport;XBP1(S) activates chaperone genes		transport;other biological processes	other membranes;ER/Golgi	other molecular function
12.02	11.2602	11.7365	11.4107	11.9369	11.9826	12.3499	12.1575	12.2563	12.6534	FALSE		+	3h_PBS	1.95683	0.0252055	0.607074	3.2886	B3KS34;hsa:5250;Q00325;Q7Z7N7;Q96A03	Phosphate carrier protein, mitochondrial OS=Homo sapiens (Human) OX=9606 GN=SLC25A3 PE=1 SV=2	Q00325	5250	ENSG00000075415	SLC25A3				transport	plasma membrane;other membranes;mitochondrion	transporter activity;other molecular function
7.35403	6.75756	7.08534	6.74685	7.04767	7.41109	7.51333	7.40173	7.54689	8.1533	FALSE		+	3h_PBS	2.00898	0.023689	0.60698	3.36933	B3KSQ8;F5H2P2;hsa:84187;Q5U3C3	Transmembrane protein 164 OS=Homo sapiens (Human) OX=9606 GN=TMEM164 PE=2 SV=1	Q5U3C3	84187	ENSG00000157600	TMEM164					other membranes
4.45286	4.53605	4.848	4.81762	4.59694	4.72792	5.14568	5.54535	5.49825	5.36457	FALSE		+	3h_PBS	2.15527	0.0198918	0.606061	3.59885	B2R7H4;hsa:2002;O75606;O95058;P19419;Q969X8;Q9UJM4	ETS domain-containing protein Elk-1 OS=Homo sapiens (Human) OX=9606 GN=ELK1 PE=1 SV=2	P19419	2002	ENSG00000126767	ELK1	MAPK signaling pathway;ErbB signaling pathway;Ras signaling pathway;Focal adhesion;Insulin signaling pathway;GnRH signaling pathway;Oxytocin signaling pathway;Leishmaniasis;Hepatitis B;Human cytomegalovirus infection;Human T-cell leukemia virus 1 infection;Pathways in cancer;Proteoglycans in cancer;Endometrial cancer;Hepatocellular carcinoma	HCMV Early Events;NGF-stimulated transcription;Estrogen-dependent nuclear events downstream of ESR-membrane signaling;ERK/MAPK targets	IL-5 signaling pathway;SRF and miRs in smooth muscle differentiation and proliferation;Leptin signaling pathway;Prolactin signaling pathway;B cell receptor signaling pathway;Corticotropin-releasing hormone signaling pathway;Brain-derived neurotrophic factor (BDNF) signaling pathway;Interleukin-1 (IL-1) structural pathway;Focal adhesion;Hepatocyte growth factor receptor signaling;Physico-chemical …	other metabolic processes;developmental processes;other biological processes	mitochondrion;nucleus;other cell component	nucleic acid binding activity;other molecular function
5.72792	5.86047	5.71973	5.80478	5.87036	5.91648	6.58346	6.60288	6.66391	6.24413	FALSE		+	3h_PBS	2.5025	0.012887	0.60552	4.16487	A7M872;E1P5R9;E9KL28;hsa:140823;P60602;Q3MHD5;Q5QP16;Q9CQ98;Q9H1N2	Reactive oxygen species modulator 1 OS=Homo sapiens (Human) OX=9606 GN=ROMO1 PE=1 SV=1	P60602	140823	ENSG00000125995	ROMO1				cell organization and biogenesis;stress response;transport;other biological processes	other membranes;mitochondrion
7.75087	7.21723	7.76951	7.48301	7.76421	7.92659	8.18933	8.10538	8.30287	8.48824	FALSE		+	3h_PBS	2.5223	0.0125484	0.605517	4.19818	A2RUM4;A8MQ12;B6ZDF5;hsa:7410;P52735;Q5SYV3;Q5SYV4;Q5SYV5;Q6N012;Q6PIJ9;Q6Q317	Guanine nucleotide exchange factor VAV2 OS=Homo sapiens (Human) OX=9606 GN=VAV2 PE=1 SV=2	P52735	7410	ENSG00000160293	VAV2	Rap1 signaling pathway;cAMP signaling pathway;Chemokine signaling pathway;Focal adhesion;Natural killer cell mediated cytotoxicity;T cell receptor signaling pathway;B cell receptor signaling pathway;Fc epsilon RI signaling pathway;Fc gamma R-mediated phagocytosis;Leukocyte transendothelial migration;Regulation of actin cytoskeleton;Yersinia infection;Proteoglycans in cancer;Lipid and atherosclero…	RHOA GTPase cycle;CDC42 GTPase cycle;RAC1 GTPase cycle;RAC2 GTPase cycle;RAC3 GTPase cycle;RHOC GTPase cycle;RHOB GTPase cycle;RHOG GTPase cycle;EPH-ephrin mediated repulsion of cells;Regulation of actin dynamics for phagocytic cup formation;FCGR3A-mediated phagocytosis;VEGFR2 mediated vascular permeability;FCERI mediated MAPK activation;Signal transduction by L1;GPVI-mediated activation cascade;…	Integrin-mediated cell adhesion;Prolactin signaling pathway;B cell receptor signaling pathway;Brain-derived neurotrophic factor (BDNF) signaling pathway;Focal adhesion;Hepatitis C and hepatocellular carcinoma;VEGFA-VEGFR2 signaling pathway;Chemokine signaling pathway;Microglia pathogen phagocytosis pathway;Ebola virus pathway in host;EGF/EGFR signaling pathway;16p11.2 distal deletion syndrome	cell organization and biogenesis;stress response;transport;developmental processes;signal transduction;other biological processes	plasma membrane;other membranes;cytosol	signal transduction activity or receptor binding;enzyme regulator activity;other molecular function
9.70131	8.94017	9.24508	9.12205	9.58177	9.64926	9.86419	9.81346	9.93148	10.346	FALSE		+	3h_PBS	1.95629	0.0252065	0.602794	3.28777	hsa:545;Q13535;Q59HB2;Q7KYL3;Q93051;Q9BXK4	Serine/threonine-protein kinase ATR OS=Homo sapiens (Human) OX=9606 GN=ATR PE=1 SV=3	Q13535	545	ENSG00000175054	ATR	Fanconi anemia pathway;Cell cycle;p53 signaling pathway;Cellular senescence;Human papillomavirus infection;Human T-cell leukemia virus 1 infection;Human immunodeficiency virus 1 infection	Regulation of HSF1-mediated heat shock response;Regulation of TP53 Activity through Phosphorylation;Activation of ATR in response to replication stress;Processing of DNA double-strand break ends;Presynaptic phase of homologous DNA pairing and strand exchange;G2/M DNA damage checkpoint;HDR through Single Strand Annealing (SSA);TP53 Regulates Transcription of DNA Repair Genes;Meiotic synapsis;Fanco…	miRNA regulation of DNA damage response;Cell cycle;ATR signaling;ATM signaling in development and disease;Breast cancer pathway;DNA repair pathways, full network;NIPBL role in DNA damage - Cornelia de Lange syndrome;DNA damage response	cell organization and biogenesis;protein metabolism;DNA metabolism;other metabolic processes;stress response;developmental processes;signal transduction;other biological processes	ER/Golgi;nucleus;other cell component	nucleic acid binding activity;kinase activity;other molecular function
7.30743	6.75622	6.47897	6.39232	7.12412	7.30378	7.44874	7.31198	7.37938	7.60733	FALSE		+	3h_PBS	1.90543	0.0270458	0.598428	3.20955	A8KAP8;A8MQ44;D3DSH9;hsa:7485;O00258;O60740	Tail-anchored protein insertion receptor WRB OS=Homo sapiens (Human) OX=9606 GN=WRB PE=1 SV=2	O00258	7485	ENSG00000182093	GET1		Insertion of tail-anchored proteins into the endoplasmic reticulum membrane		cell organization and biogenesis;other biological processes	other membranes;ER/Golgi;nucleus
6.2891	5.47573	5.98868	5.73606	5.99322	6.1334	6.67807	6.30561	6.52982	6.82146	FALSE		+	3h_PBS	1.92	0.0264878	0.597111	3.23191	B3KUD5;hsa:57143;Q6PD65;Q86TW2;Q9UIE6	AarF domain-containing protein kinase 1 OS=Homo sapiens (Human) OX=9606 GN=ADCK1 PE=1 SV=2	Q86TW2	57143	ENSG00000063761	ADCK1				cell organization and biogenesis;protein metabolism;other metabolic processes;other biological processes	non-structural extracellular;other membranes;mitochondrion	kinase activity;other molecular function
6.73606	6.10014	6.19967	6.06609	6.79961	6.74551	6.96924	6.87036	6.98185	7.31651	FALSE		+	3h_PBS	1.90241	0.0271644	0.596381	3.20492	D3DUM1;hsa:55625;Q8WV42;Q9NVD8;Q9NXF8	Palmitoyltransferase ZDHHC7 OS=Homo sapiens (Human) OX=9606 GN=ZDHHC7 PE=1 SV=2	Q9NXF8	55625	ENSG00000153786	ZDHHC7		Extra-nuclear estrogen signaling	IL-18 signaling pathway	protein metabolism;other metabolic processes;transport;other biological processes	other membranes;ER/Golgi;nucleus	other molecular function
12.5568	11.6935	12.0981	11.8744	12.35	12.4319	12.6509	12.6001	12.71	13.1576	FALSE		+	3h_PBS	1.77881	0.0313029	0.595577	3.01676	hsa:27340;O75691;Q9H3H4	Small subunit processome component 20 homolog OS=Homo sapiens (Human) OX=9606 GN=UTP20 PE=1 SV=3	O75691	27340	ENSG00000120800	UTP20		rRNA modification in the nucleus and cytosol;Major pathway of rRNA processing in the nucleolus and cytosol		RNA metabolism OR transcription;other metabolic processes;other biological processes	plasma membrane;other membranes;nucleus;other cell component
5.49185	5.49825	5.79181	5.22497	5.54535	5.94486	5.93074	6.11894	6.10434	6.42459	FALSE		+	3h_PBS	2.80793	0.00933523	0.594245	4.69263	B4DKE8;B4DYN1;B4DZJ8;B7Z7Z2;hsa:2581;J3KN25;J3KPP8;P54803;Q8J030	Galactocerebrosidase OS=Homo sapiens (Human) OX=9606 GN=GALC PE=1 SV=3	P54803	2581	ENSG00000054983	GALC	Sphingolipid metabolism;Metabolic pathways;Lysosome	Glycosphingolipid metabolism		other metabolic processes;developmental processes	other cytoplasmic organelle	other molecular function
5.42291	5.59096	5.23649	5.36107	5.69488	5.94486	5.89239	5.90207	6.2817	6.2384	FALSE		+	3h_PBS	2.97133	0.00797407	0.590624	4.98838	hsa:222950;Q6U9Y3;Q6ZVC0;Q8N1V0	Neuronal tyrosine-phosphorylated phosphoinositide-3-kinase adapter 1 OS=Homo sapiens (Human) OX=9606 GN=NYAP1 PE=2 SV=1	Q6ZVC0	222950	ENSG00000166924	NYAP1				cell organization and biogenesis;developmental processes;signal transduction
8.33985	7.60807	7.97269	7.9431	8.16189	8.27752	8.63481	8.45738	8.69905	8.90749	FALSE		+	3h_PBS	2.17408	0.0194439	0.590131	3.6287	D3DT29;hsa:55144;Q6UWB2;Q7L1W4;Q9NVW3	Volume-regulated anion channel subunit LRRC8D OS=Homo sapiens (Human) OX=9606 GN=LRRC8D PE=1 SV=1	Q7L1W4	55144	ENSG00000171492	LRRC8D		Miscellaneous transport and binding events	Neuroinflammation and glutamatergic signaling	cell organization and biogenesis;stress response;transport;other biological processes	plasma membrane;other membranes;ER/Golgi;other cell component	transporter activity
5.24031	4.47897	4.44626	4.23266	4.94017	4.89239	5.34696	5.27053	5.31107	5.46597	FALSE		+	3h_PBS	1.65963	0.0365815	0.58971	2.83749	B2RDB2;hsa:55343;Q96A29;Q9BV76;Q9NUJ8	GDP-fucose transporter 1 OS=Homo sapiens (Human) OX=9606 GN=SLC35C1 PE=1 SV=1	Q96A29	55343	ENSG00000181830	SLC35C1		Transport of nucleotide sugars;GDP-fucose biosynthesis;Defective SLC35C1 causes congenital disorder of glycosylation 2C (CDG2C)		protein metabolism;other metabolic processes;transport;other biological processes	other membranes;ER/Golgi	transporter activity
4.54226	4.00899	3.926	4.10434	4.15381	4.59096	4.65535	4.54226	4.90207	4.98185	FALSE		+	3h_PBS	2.56289	0.0120045	0.587422	4.26682	B3KWD8;hsa:5192;O60683;Q5T095;Q9BW90	Peroxisome biogenesis factor 10 OS=Homo sapiens (Human) OX=9606 GN=PEX10 PE=1 SV=1	O60683	5192	ENSG00000157911	PEX10	Peroxisome	Peroxisomal protein import;E3 ubiquitin ligases ubiquitinate target proteins	Male infertility	cell organization and biogenesis;transport	other membranes;other cytoplasmic organelle	other molecular function
9.67136	8.8805	9.25267	9.10093	9.40535	9.55305	9.86388	9.72161	9.91677	10.1857	FALSE		+	3h_PBS	2.05198	0.0223893	0.586049	3.4363	hsa:84803;Q53EU6;Q68CJ4;Q6GPI6;Q96NA3	Glycerol-3-phosphate acyltransferase 3 OS=Homo sapiens (Human) OX=9606 GN=GPAT3 PE=1 SV=2	Q53EU6	84803	ENSG00000138678	GPAT3	Glycerolipid metabolism;Glycerophospholipid metabolism;Metabolic pathways	Synthesis of PA	HIF1A and PPARG regulation of glycolysis;Congenital generalized lipodystrophy (CGL)	other metabolic processes;other biological processes	other membranes;ER/Golgi	other molecular function
5.6837	4.69488	5.22497	5.17393	5.65535	5.49506	5.78136	5.76818	6.03562	6.2817	FALSE		+	3h_PBS	1.4995	0.0462113	0.58582	2.59916	hsa:147991;Q68DC7;Q6ZPD9;Q6ZTB7;Q6ZTS2	Probable C-mannosyltransferase DPY19L3 OS=Homo sapiens (Human) OX=9606 GN=DPY19L3 PE=2 SV=1	Q6ZPD9	147991	ENSG00000178904	DPY19L3				protein metabolism;other metabolic processes	other membranes;nucleus	other molecular function
7.66249	7.11478	7.24793	7.1467	7.73132	7.75889	7.85985	7.94486	7.97039	8.29324	FALSE		+	3h_PBS	2.20154	0.0189412	0.584802	3.67244	hsa:83862;Q86TE9;Q8N6P1;Q9BXJ8	Transmembrane protein 120A OS=Homo sapiens (Human) OX=9606 GN=TMEM120A PE=1 SV=1	Q9BXJ8	83862	ENSG00000189077	TMEM120A				cell organization and biogenesis;transport;other biological processes	plasma membrane;other membranes;nucleus	transporter activity
10.9848	10.1126	10.4822	10.3318	10.8482	10.857	10.9678	11.068	11.2724	11.5051	FALSE		+	3h_PBS	1.72434	0.0333975	0.582139	2.93459	hsa:56889;Q5TB57;Q6UWE7;Q9HD45;Q9NWL8;Q9P0G9;Q9UHW8	Transmembrane 9 superfamily member 3 OS=Homo sapiens (Human) OX=9606 GN=TM9SF3 PE=1 SV=2	Q9HD45	56889	ENSG00000077147	TM9SF3				other biological processes	other membranes
12.1085	11.4572	11.8243	11.5073	12.0662	12.1478	12.375	12.2488	12.3724	12.7288	FALSE		+	3h_PBS	2.07365	0.0218117	0.581861	3.47021	hsa:293;P12236;Q96C49	ADP/ATP translocase 3 OS=Homo sapiens (Human) OX=9606 GN=SLC25A6 PE=1 SV=4	P12236	293	ENSG00000169100	SLC25A6	Calcium signaling pathway;cGMP-PKG signaling pathway;Necroptosis;Cellular senescence;Neutrophil extracellular trap formation;Alzheimer disease;Parkinson disease;Huntington disease;Spinocerebellar ataxia;Prion disease;Pathways of neurodegeneration;Influenza A;Human T-cell leukemia virus 1 infection;Chemical carcinogenesis;Diabetic cardiomyopathy	Mitochondrial protein import;Transport of nucleosides and free purine and pyrimidine bases across the plasma membrane;Influenza Virus Induced Apoptosis;Vpr-mediated induction of apoptosis by mitochondrial outer membrane permeabilization	Electron transport chain: OXPHOS system in mitochondria;Alzheimer's disease and miRNA effects;Alzheimer's disease	transport;other biological processes	other membranes;mitochondrion	transporter activity
9.37265	8.49265	8.97154	8.78921	9.13443	9.28263	9.49265	9.43671	9.60659	9.8505	FALSE		+	3h_PBS	1.95325	0.0252232	0.58172	3.28307	B7Z932;B9EGJ9;D3DP34;E9PB97;hsa:1182;O14918;P51790;Q86Z21	H(+)/Cl(-) exchange transporter 3 OS=Homo sapiens (Human) OX=9606 GN=CLCN3 PE=1 SV=2	P51790	1182	ENSG00000109572	CLCN3	Neutrophil extracellular trap formation	Stimuli-sensing channels		cell-cell signaling;cell organization and biogenesis;transport;other biological processes	plasma membrane;other membranes;ER/Golgi;other cytoplasmic organelle;other cell component	transporter activity;other molecular function
8.6319	7.82273	8.29232	7.90809	8.44832	8.52709	8.6872	8.69905	8.85237	9.23577	FALSE		+	3h_PBS	1.73449	0.0330733	0.579623	2.94987	hsa:23333;O94954;Q2PZI1;Q4G151	Probable C-mannosyltransferase DPY19L1 OS=Homo sapiens (Human) OX=9606 GN=DPY19L1 PE=2 SV=1	Q2PZI1	23333	ENSG00000173852	DPY19L1				protein metabolism;other metabolic processes	other membranes;nucleus	other molecular function
11.0283	10.2465	10.4346	10.4046	11.0133	10.9358	11.1732	11.1335	11.2441	11.5371	FALSE		+	3h_PBS	1.78631	0.0310221	0.579279	3.02811	B2RD55;hsa:9524;O75350;Q6IBB2;Q9BWK3;Q9NZ01;Q9Y6P0	Very-long-chain enoyl-CoA reductase OS=Homo sapiens (Human) OX=9606 GN=TECR PE=1 SV=1	Q9NZ01	9524	ENSG00000099797	TECR	Fatty acid elongation;Biosynthesis of unsaturated fatty acids;Metabolic pathways;Fatty acid metabolism	Synthesis of very long-chain fatty acyl-CoAs	Fragile X syndrome	other metabolic processes	other membranes;ER/Golgi	other molecular function
12.7311	11.919	12.3081	12.0649	12.5384	12.6187	12.8992	12.7722	12.9068	13.2562	FALSE		+	3h_PBS	1.88156	0.0275083	0.578299	3.17299	B4DK00;E9PCK7;hsa:23223;Q5JTH8;Q5JTH9;Q69YK4;Q96E87;Q9BUH3;Q9Y4C7	RRP12-like protein OS=Homo sapiens (Human) OX=9606 GN=RRP12 PE=1 SV=2	Q5JTH9	23223	ENSG00000052749	RRP12				RNA metabolism OR transcription;other metabolic processes	plasma membrane;other membranes;cytosol;nucleus;other cell component
6.29278	5.62644	5.848	5.8679	6.2211	6.24413	6.21335	6.58797	6.65392	7.03782	FALSE		+	3h_PBS	1.72863	0.0332858	0.576192	2.94104	hsa:91869;Q96AA3;Q96J03	Protein RFT1 homolog OS=Homo sapiens (Human) OX=9606 GN=RFT1 PE=1 SV=1	Q96AA3	91869	ENSG00000163933	RFT1		Biosynthesis of the N-glycan precursor (dolichol lipid-linked oligosaccharide, LLO) and transfer to a nascent protein;Defective RFT1 causes CDG-1n		cell organization and biogenesis;protein metabolism;other metabolic processes;transport	other membranes;ER/Golgi	transporter activity
10.1551	9.69262	10.0625	9.70977	10.1898	10.397	10.2998	10.4626	10.684	10.8421	FALSE		+	3h_PBS	2.35196	0.015264	0.575151	3.91546	hsa:84154;Q5VXN1;Q8N4A1;Q9H7B2	Ribosome production factor 2 homolog OS=Homo sapiens (Human) OX=9606 GN=RPF2 PE=1 SV=2	Q9H7B2	84154	ENSG00000197498	RPF2				cell organization and biogenesis;RNA metabolism OR transcription;other metabolic processes;other biological processes	nucleus;other cell component	nucleic acid binding activity
6.08534	5.42626	5.67243	5.18587	5.67525	6.11894	5.83794	6.1819	6.12309	6.64674	FALSE		+	3h_PBS	1.68957	0.0350928	0.572692	2.88235	hsa:55244;Q53HF5;Q6PD77;Q86VL4;Q96FL8;Q9NVA3	Multidrug and toxin extrusion protein 1 OS=Homo sapiens (Human) OX=9606 GN=SLC47A1 PE=1 SV=1	Q96FL8	55244	ENSG00000142494	SLC47A1		Transport of bile salts and organic acids, metal ions and amine compounds	Proximal tubule transport	transport	plasma membrane;other membranes;other cell component	transporter activity
7.2724	6.19377	7.06717	6.74281	7.17891	7.30834	7.52591	7.30469	7.49985	7.67596	FALSE		+	3h_PBS	1.59887	0.0399984	0.571937	2.74677	A6NKT7;B8ZZM4;hsa:653489	RanBP2-like and GRIP domain-containing protein 3 OS=Homo sapiens (Human) OX=9606 GN=RGPD3 PE=3 SV=2	A6NKT7	653489	ENSG00000153165	RGPD3				transport;other biological processes	nucleus;other cell component
7.83857	6.8125	7.4446	7.3672	7.59842	7.77281	7.95478	7.87283	7.98755	8.32643	FALSE		+	3h_PBS	1.72682	0.0332926	0.57062	2.93832	D6R9Y8;D6RBQ4;E1P529;hsa:253714;Q5THT2;Q68CQ6;Q68D32;Q6ZRQ5	Protein MMS22-like OS=Homo sapiens (Human) OX=9606 GN=MMS22L PE=1 SV=3	Q6ZRQ5	253714	ENSG00000146263	MMS22L				DNA metabolism;other metabolic processes;stress response	cytosol;nucleus
5.24031	4.54844	4.71699	4.80735	5.36807	5.27798	5.66676	5.1127	5.52042	5.9542	FALSE		+	3h_PBS	1.53213	0.0440073	0.570179	2.64753	A6NCL9;hsa:123920;Q8IUU8;Q8IWQ6;Q8IYE2;Q8IZ39;Q8IZ59;Q96MX0	CKLF-like MARVEL transmembrane domain-containing protein 3 OS=Homo sapiens (Human) OX=9606 GN=CMTM3 PE=1 SV=1	Q96MX0	123920	ENSG00000140931	CMTM3				developmental processes;signal transduction;other biological processes	non-structural extracellular;other membranes;cytosol;nucleus;other cell component	signal transduction activity or receptor binding
10.2394	9.33985	9.8173	9.5932	10.0807	10.125	10.3155	10.2719	10.4252	10.783	FALSE		+	3h_PBS	1.70376	0.0344607	0.570051	2.90365	hsa:286410;Q5JT69;Q5JT70;Q5JT71;Q5JT72;Q5JT73;Q6ZND5;Q6ZU50;Q6ZUP7;Q70IJ9;Q70IK0;Q8NB49;Q8WX24	Phospholipid-transporting ATPase IG OS=Homo sapiens (Human) OX=9606 GN=ATP11C PE=1 SV=3	Q8NB49	286410	ENSG00000101974	ATP11C		Ion transport by P-type ATPases	Complement system in neuronal development and plasticity	cell organization and biogenesis;transport	plasma membrane;other membranes;ER/Golgi;other cytoplasmic organelle	transporter activity;other molecular function
9.87391	8.86913	9.28008	9.27146	9.81538	9.65285	9.96852	9.92199	9.99195	10.421	FALSE		+	3h_PBS	1.45329	0.049968	0.569272	2.53077	B4DDM2;B4DDU9;F5H7Y9;hsa:347734;Q2VY06;Q53GA3;Q5T9W1;Q5T9W2;Q7Z2G3;Q8NBK6;Q8TB61;Q96AR6	Adenosine 3'-phospho 5'-phosphosulfate transporter 1 OS=Homo sapiens (Human) OX=9606 GN=SLC35B2 PE=1 SV=1	Q8TB61	347734	ENSG00000157593	SLC35B2		Transport and synthesis of PAPS;Transport of nucleotide sugars	Proteoglycan biosynthesis	other metabolic processes;transport	other membranes;ER/Golgi	transporter activity
11.5195	10.5792	11.0322	10.7951	11.3934	11.3435	11.5749	11.527	11.6533	12.06	FALSE		+	3h_PBS	1.5464	0.0429643	0.567844	2.66872	B3KPJ2;B3KTA7;hsa:57130;Q6NT90;Q6ZMG7;Q9H6C6;Q9HD20	Manganese-transporting ATPase 13A1 OS=Homo sapiens (Human) OX=9606 GN=ATP13A1 PE=1 SV=2	Q9HD20	57130	ENSG00000105726	ATP13A1		Ion transport by P-type ATPases		transport;other biological processes	other membranes;ER/Golgi	transporter activity;other molecular function
10.5333	9.73573	10.2007	9.91019	10.3235	10.4641	10.7905	10.5787	10.7505	10.9574	FALSE		+	3h_PBS	2.03275	0.022985	0.567585	3.4063	F5GY65;hsa:8402;O75537;Q02978;Q969P7	Mitochondrial 2-oxoglutarate/malate carrier protein OS=Homo sapiens (Human) OX=9606 GN=SLC25A11 PE=1 SV=3	Q02978	8402	ENSG00000108528	SLC25A11		Gluconeogenesis	VEGFA-VEGFR2 signaling pathway	transport	plasma membrane;other membranes;mitochondrion	transporter activity
8.73302	7.73539	8.12877	7.99039	8.51294	8.51017	8.74483	8.66676	8.81442	9.19623	FALSE		+	3h_PBS	1.54128	0.0433136	0.566384	2.66113	B2R5Q2;D3DNK4;hsa:9197;O00400	Acetyl-coenzyme A transporter 1 OS=Homo sapiens (Human) OX=9606 GN=SLC33A1 PE=1 SV=1	O00400	9197	ENSG00000169359	SLC33A1	Glycosphingolipid biosynthesis;Metabolic pathways	Transport of vitamins, nucleosides, and related molecules;Defective SLC33A1 causes spastic paraplegia 42 (SPG42)	Ganglio sphingolipid metabolism	transport;signal transduction	plasma membrane;other membranes;ER/Golgi	transporter activity
9.45039	8.61287	9.03645	8.73944	9.27216	9.45183	9.59227	9.35887	9.6248	9.90599	FALSE		+	3h_PBS	1.82773	0.0292558	0.564489	3.09093	B4DS02;hsa:27346;Q07823;Q5BJF2	Sigma intracellular receptor 2 OS=Homo sapiens (Human) OX=9606 GN=TMEM97 PE=1 SV=1	Q5BJF2	27346	ENSG00000109084	TMEM97				other biological processes	plasma membrane;other membranes;ER/Golgi;nucleus;other cytoplasmic organelle
11.9274	11.1037	11.5198	11.2412	11.7103	11.7738	12.0699	11.9732	12.0563	12.4495	FALSE		+	3h_PBS	1.78831	0.03091	0.564045	3.03113	D3DT46;hsa:5825;P28288;Q15271;Q6NUN5;Q96DA3;Q9H529	ATP-binding cassette sub-family D member 3 OS=Homo sapiens (Human) OX=9606 GN=ABCD3 PE=1 SV=1	P28288	5825	ENSG00000117528	ABCD3	ABC transporters;Peroxisome	RHOA GTPase cycle;RHOC GTPase cycle;Class I peroxisomal membrane protein import;ABC transporters in lipid homeostasis	Nuclear receptors in lipid metabolism and toxicity;Fragile X syndrome	cell organization and biogenesis;other metabolic processes;transport;other biological processes	other membranes;cytosol;mitochondrion;other cytoplasmic organelle;other cell component	transporter activity;other molecular function
10.2058	9.32868	9.71716	9.47513	10.0278	10.0066	10.2164	10.2548	10.3538	10.7416	FALSE		+	3h_PBS	1.61149	0.0392166	0.56374	2.76558	A0PJA1;B4DRF4;hsa:51495;Q280Z3;Q6PD63;Q8IUI5;Q8NC86;Q8NCB1;Q96T12;Q9NQA7;Q9P035	Very-long-chain (3R)-3-hydroxyacyl-CoA dehydratase 3 OS=Homo sapiens (Human) OX=9606 GN=HACD3 PE=1 SV=2	Q9P035	51495	ENSG00000074696	HACD3	Fatty acid elongation;Biosynthesis of unsaturated fatty acids;Metabolic pathways;Fatty acid metabolism	Synthesis of very long-chain fatty acyl-CoAs		other metabolic processes;signal transduction;other biological processes	other membranes;ER/Golgi;nucleus	enzyme regulator activity;other molecular function
9.77923	8.85393	9.29852	9.14211	9.62333	9.6632	9.87098	9.75989	9.89224	10.3243	FALSE		+	3h_PBS	1.63545	0.0379769	0.562697	2.80134	B4DHA3;B4DQQ5;G3XA81;hsa:55706;Q8NB76;Q9BTX1;Q9H9T6;Q9NSG3;Q9NSG4;Q9NVZ7	Nucleoporin NDC1 OS=Homo sapiens (Human) OX=9606 GN=NDC1 PE=1 SV=2	Q9BTX1	55706	ENSG00000058804	NDC1	Nucleocytoplasmic transport;Amyotrophic lateral sclerosis	ISG15 antiviral mechanism;NS1 Mediated Effects on Host Pathways;Nuclear import of Rev protein;HCMV Late Events;HCMV Early Events;Transcriptional regulation by small RNAs;SUMOylation of DNA replication proteins;SUMOylation of DNA damage response and repair proteins;SUMOylation of ubiquitinylation proteins;Regulation of HSF1-mediated heat shock response;Transport of Mature mRNA derived from an Intr…		cell cycle OR cell proliferation;cell organization and biogenesis;transport;other biological processes	plasma membrane;other membranes;cytoskeleton;nucleus;other cell component	other molecular function
4.05311	3.54844	3.57289	3.24793	3.73335	4.1375	4.36457	4.07895	4.20945	4.17792	FALSE		+	3h_PBS	2.4156	0.0140876	0.562536	4.0201	hsa:51714;O95904;P62341;Q8IY80;Q9CZ45;Q9NZJ3	Thioredoxin reductase-like selenoprotein T OS=Homo sapiens (Human) OX=9606 GN=SELENOT PE=1 SV=2	P62341	51714	ENSG00000198843	SELENOT			Selenium micronutrient network	cell-cell signaling;protein metabolism;other metabolic processes;transport;developmental processes;other biological processes	other membranes;ER/Golgi	other molecular function
7.46271	6.80478	7.09908	6.59694	7.26772	7.31288	7.54226	7.5691	7.62425	7.99095	FALSE		+	3h_PBS	1.73407	0.0330857	0.561643	2.94924	B2R949;D3DT61;hsa:148867;Q8NEW0;Q8TCH2	Zinc transporter 7 OS=Homo sapiens (Human) OX=9606 GN=SLC30A7 PE=2 SV=1	Q8NEW0	148867	ENSG00000162695	SLC30A7		Insulin processing;Zinc efflux and compartmentalization by the SLC30 family	Zinc homeostasis	transport;other biological processes	other membranes;ER/Golgi;other cell component	transporter activity
6.2211	5.44626	5.83289	5.76553	5.89239	6.2555	6.26866	6.15987	6.6014	6.68089	FALSE		+	3h_PBS	2.07486	0.0217824	0.561628	3.47211	B2RA35;hsa:90809;Q86T03;Q86U09;Q8WUC0;Q9BU67;Q9NSU8	Type 1 phosphatidylinositol 4,5-bisphosphate 4-phosphatase OS=Homo sapiens (Human) OX=9606 GN=PIP4P1 PE=1 SV=1	Q86T03	90809	ENSG00000165782	PIP4P1	Phosphatidylinositol signaling system	PI5P Regulates TP53 Acetylation;Synthesis of PIPs in the nucleus		cell organization and biogenesis;other metabolic processes;stress response;other biological processes	plasma membrane;other membranes;nucleus;other cytoplasmic organelle	other molecular function
9.7502	9.14873	9.44108	9.24222	9.80768	9.84659	9.92437	9.94031	10.1064	10.3791	FALSE		+	3h_PBS	2.06342	0.0220854	0.561369	3.4542	B1APW5;B1APW6;hsa:493;P23634;Q13450;Q13452;Q13455;Q16817;Q7Z3S1	Plasma membrane calcium-transporting ATPase 4 OS=Homo sapiens (Human) OX=9606 GN=ATP2B4 PE=1 SV=2	P23634	493	ENSG00000058668	ATP2B4	Calcium signaling pathway;cGMP-PKG signaling pathway;cAMP signaling pathway;Adrenergic signaling in cardiomyocytes;Aldosterone synthesis and secretion;Endocrine and other factor-regulated calcium reabsorption;Salivary secretion;Pancreatic secretion;Mineral absorption	Ion homeostasis;Ion transport by P-type ATPases;Reduction of cytosolic Ca++ levels	Vitamin D-sensitive calcium signaling in depression	stress response;transport;developmental processes;other biological processes	plasma membrane;other membranes;cytoskeleton;other cell component	transporter activity;enzyme regulator activity;other molecular function
9.37547	8.64962	8.94339	8.95391	9.25644	9.28031	9.38866	9.56777	9.73995	9.99845	FALSE		+	3h_PBS	1.82801	0.0292338	0.55926	3.09135	B0QYT7;hsa:9777;Q92544;Q9NUA3	Transmembrane 9 superfamily member 4 OS=Homo sapiens (Human) OX=9606 GN=TM9SF4 PE=1 SV=2	Q92544	9777	ENSG00000101337	TM9SF4				cell adhesion;cell organization and biogenesis;stress response;transport;other biological processes	other membranes;ER/Golgi;other cytoplasmic organelle
8.54805	7.7252	8.05528	8.02459	8.34917	8.55689	8.63227	8.65893	8.70287	8.94281	FALSE		+	3h_PBS	2.13843	0.0202232	0.558294	3.57218	hsa:113178;Q8N2N1;Q8NAV0;Q969E2	Secretory carrier-associated membrane protein 4 OS=Homo sapiens (Human) OX=9606 GN=SCAMP4 PE=1 SV=1	Q969E2	113178	ENSG00000227500	SCAMP4				transport	other membranes;ER/Golgi;other cytoplasmic organelle
9.00366	8.19623	8.53916	8.40599	8.83983	8.9431	9.12309	9.02956	9.17168	9.50561	FALSE		+	3h_PBS	1.89524	0.027316	0.557633	3.19393	A8K8K3;A8MV74;B3KTZ1;B3KY93;B4DJ83;B4DNK2;B7WP12;C9JHS1;hsa:55129;Q8IXX9;Q9NW15	Anoctamin-10 OS=Homo sapiens (Human) OX=9606 GN=ANO10 PE=1 SV=2	Q9NW15	55129	ENSG00000160746	ANO10		Stimuli-sensing channels		transport	plasma membrane;other membranes;other cell component	transporter activity
3.91648	3.49825	3.87774	3.91648	4.19377	4.3147	4.51728	4.62059	4.10434	4.63227	FALSE		+	3h_PBS	2.22638	0.0182824	0.557289	3.71218	B3KQG3;hsa:29914;Q53GX3;Q5THD4;Q9Y5Z9	UbiA prenyltransferase domain-containing protein 1 OS=Homo sapiens (Human) OX=9606 GN=UBIAD1 PE=1 SV=1	Q9Y5Z9	29914	ENSG00000120942	UBIAD1		Metabolism of vitamin K	7q11.23 copy number variation syndrome	other metabolic processes;other biological processes	other membranes;mitochondrion;ER/Golgi;nucleus;other cell component	other molecular function
7.26772	6.44791	6.81121	6.75355	6.98071	7.26491	7.33718	7.38629	7.40173	7.65678	FALSE		+	3h_PBS	2.22282	0.0183779	0.557158	3.70648	A6NEJ7;A8K5T9;A8K7X1;B3KPN3;E9PDB9;hsa:1186;P51798;Q9NYX5	H(+)/Cl(-) exchange transporter 7 OS=Homo sapiens (Human) OX=9606 GN=CLCN7 PE=1 SV=2	P51798	1186	ENSG00000103249	CLCN7		Stimuli-sensing channels	Autosomal recessive osteopetrosis pathways	transport;other biological processes	other membranes;nucleus;other cell component	transporter activity;other molecular function
9.20921	8.35843	8.70252	8.53294	9.26983	9.09249	9.38608	9.3199	9.39103	9.66764	FALSE		+	3h_PBS	1.588	0.0405167	0.556842	2.73058	hsa:374882;Q6UW68	Transmembrane protein 205 OS=Homo sapiens (Human) OX=9606 GN=TMEM205 PE=1 SV=1	Q6UW68	374882	ENSG00000105518	TMEM205					other membranes
13.1033	12.4234	12.808	12.5469	12.8915	13.0449	13.333	13.1935	13.3196	13.6636	FALSE		+	3h_PBS	2.09203	0.0212913	0.556301	3.49904	hsa:22984;Q14690;Q2TA92;Q5W093;Q6P2J3;Q86VQ8;Q9H4P1	Protein RRP5 homolog OS=Homo sapiens (Human) OX=9606 GN=PDCD11 PE=1 SV=3	Q14690	22984	ENSG00000148843	PDCD11		Major pathway of rRNA processing in the nucleolus and cytosol;rRNA modification in the nucleus and cytosol		RNA metabolism OR transcription;other metabolic processes	cytosol;nucleus;other cell component	other molecular function
7.69418	7.29737	7.79116	7.39661	7.40599	7.81762	8.18735	7.81442	8.33002	8.21578	FALSE		+	3h_PBS	2.32285	0.0159391	0.555975	3.86797	A2A2C5;A2A2C6;hsa:221656;Q5TGV3;Q6AI15;Q6ZUU4;Q8N258;Q8NB78;Q96EL7	Lysine-specific histone demethylase 1B OS=Homo sapiens (Human) OX=9606 GN=KDM1B PE=1 SV=3	Q8NB78	221656	ENSG00000165097	KDM1B		UCH proteinases;NR1H3 & NR1H2 regulate gene expression linked to cholesterol transport and efflux;HDMs demethylate histones	Vitamin D-sensitive calcium signaling in depression	cell organization and biogenesis;protein metabolism;DNA metabolism;other metabolic processes;other biological processes	nucleus;other cell component	other molecular function
10.3144	9.78921	10.1372	9.80961	10.2157	10.386	10.5839	10.4842	10.6667	10.9235	FALSE		+	3h_PBS	2.36366	0.0151161	0.555638	3.93461	A8K1T2;E9PE66;E9PE68;hsa:114882;Q52LQ3;Q68D75;Q8WXP8;Q9BZF1;Q9P277	Oxysterol-binding protein-related protein 8 OS=Homo sapiens (Human) OX=9606 GN=OSBPL8 PE=1 SV=3	Q9BZF1	114882	ENSG00000091039	OSBPL8		Acyl chain remodelling of PS		cell organization and biogenesis;other metabolic processes;transport;other biological processes	other membranes;cytosol;ER/Golgi;nucleus;other cell component	transporter activity;other molecular function
6.81762	6.12102	6.2211	6.15178	6.79312	6.65821	7.01903	6.94953	6.91767	7.33271	FALSE		+	3h_PBS	1.69977	0.0346125	0.554505	2.89767	hsa:84920;Q5BKT4;Q6NS98;Q96DU0;Q96SM6	Dol-P-Glc:Glc(2)Man(9)GlcNAc(2)-PP-Dol alpha-1,2-glucosyltransferase OS=Homo sapiens (Human) OX=9606 GN=ALG10 PE=2 SV=1	Q5BKT4	84920	ENSG00000139133	ALG10	N-Glycan biosynthesis;Metabolic pathways	Biosynthesis of the N-glycan precursor (dolichol lipid-linked oligosaccharide, LLO) and transfer to a nascent protein		protein metabolism;other metabolic processes	other membranes;ER/Golgi	other molecular function
10.2573	9.66782	9.9555	9.74298	10.0307	10.2667	10.3722	10.4084	10.4777	10.8988	FALSE		+	3h_PBS	2.19115	0.0190926	0.553896	3.65588	hsa:8813;O15157;O60762;Q6IB78;Q96HK0	Dolichol-phosphate mannosyltransferase subunit 1 OS=Homo sapiens (Human) OX=9606 GN=DPM1 PE=1 SV=1	O60762	8813	ENSG00000000419	DPM1	N-Glycan biosynthesis;Metabolic pathways	Synthesis of dolichyl-phosphate mannose;Defective DPM1 causes DPM1-CDG (CDG-1e);Defective DPM3 causes DPM3-CDG (CDG-1o);Defective DPM2 causes DPM2-CDG (CDG-1u)	VEGFA-VEGFR2 signaling pathway	protein metabolism;other metabolic processes	other membranes;ER/Golgi;other cell component	other molecular function
6.47249	5.63227	6.04876	5.78136	6.45286	6.33628	6.72383	6.42962	6.60585	7.05853	FALSE		+	3h_PBS	1.50254	0.0459936	0.553276	2.60367	hsa:10682;Q15125;Q6FGL3;Q6IBI9	3-beta-hydroxysteroid-Delta(8),Delta(7)-isomerase OS=Homo sapiens (Human) OX=9606 GN=EBP PE=1 SV=3	Q15125	10682	ENSG00000147155	EBP	Steroid biosynthesis;Metabolic pathways	Cholesterol biosynthesis via desmosterol;Cholesterol biosynthesis via lathosterol	Cholesterol metabolism with Bloch and Kandutsch-Russell pathways;Cholesterol biosynthesis with skeletal dysplasias	other metabolic processes;transport;developmental processes	plasma membrane;other membranes;ER/Golgi;nucleus;other cell component	transporter activity;other molecular function
7.71905	6.90087	7.26959	7.20555	7.69488	7.64386	7.85237	7.79442	8.01681	8.23888	FALSE		+	3h_PBS	1.74516	0.0326378	0.55128	2.96595	hsa:9194;O60669;Q8NEM3;Q9UPB3	Monocarboxylate transporter 2 OS=Homo sapiens (Human) OX=9606 GN=SLC16A7 PE=1 SV=2	O60669	9194	ENSG00000118596	SLC16A7		Proton-coupled monocarboxylate transport	Male infertility	transport	plasma membrane;other membranes;nucleus	transporter activity
9.26444	8.62425	9.00478	8.53099	9.00815	9.3271	9.40769	9.27286	9.43192	9.74349	FALSE		+	3h_PBS	2.07791	0.0216436	0.55009	3.47689	B2R712;D3DNZ0;hsa:255520;Q8IZ81	ELMO domain-containing protein 2 OS=Homo sapiens (Human) OX=9606 GN=ELMOD2 PE=1 SV=1	Q8IZ81	255520	ENSG00000179387	ELMOD2			Lung fibrosis	stress response;other biological processes		enzyme regulator activity
9.36982	8.85518	9.11478	8.79409	9.28378	9.43129	9.51313	9.5812	9.75272	9.88432	FALSE		+	3h_PBS	2.34895	0.0152734	0.549002	3.91054	A8K0M0;B3KY68;E1P5G8;hsa:80331;Q9H3Z4;Q9H3Z5;Q9H7H2	DnaJ homolog subfamily C member 5 OS=Homo sapiens (Human) OX=9606 GN=DNAJC5 PE=1 SV=1	Q9H3Z4	80331	ENSG00000101152	DNAJC5	Protein processing in endoplasmic reticulum	Neutrophil degranulation;Sensory processing of sound by inner hair cells of the cochlea;GABA synthesis, release, reuptake and degradation		cell-cell signaling;transport;other biological processes	plasma membrane;other membranes;cytosol;ER/Golgi;other cytoplasmic organelle;other cell component	other molecular function
7.81762	7.4545	7.70321	7.4363	7.73471	8.00675	8.1629	8.12205	8.13031	8.46557	FALSE		+	3h_PBS	2.99447	0.00776432	0.548246	5.03108	B5MCM5;hsa:29796;Q9T2V6;Q9UDW1	Cytochrome b-c1 complex subunit 9 OS=Homo sapiens (Human) OX=9606 GN=UQCR10 PE=1 SV=3	Q9UDW1	29796	ENSG00000184076	UQCR10	Oxidative phosphorylation;Metabolic pathways;Cardiac muscle contraction;Thermogenesis;Non-alcoholic fatty liver disease;Alzheimer disease;Parkinson disease;Amyotrophic lateral sclerosis;Huntington disease;Prion disease;Pathways of neurodegeneration;Chemical carcinogenesis;Diabetic cardiomyopathy	Respiratory electron transport	Electron transport chain: OXPHOS system in mitochondria;Nonalcoholic fatty liver disease;Mitochondrial complex III assembly	other metabolic processes;transport	other membranes;mitochondrion	transporter activity
7.82718	7.38284	7.68089	7.57743	7.79961	7.92719	8.19032	8.11738	8.23026	8.54342	FALSE		+	3h_PBS	2.55742	0.0121125	0.548124	4.25753	hsa:55852;Q6AHZ5;Q8IWB9;Q8N3L0;Q9C0C5	Testis-expressed protein 2 OS=Homo sapiens (Human) OX=9606 GN=TEX2 PE=1 SV=2	Q8IWB9	55852	ENSG00000136478	TEX2		RHOA GTPase cycle		other metabolic processes;transport;signal transduction	other membranes;ER/Golgi;nucleus	other molecular function
9.61471	8.85487	9.32733	9.1298	9.67278	9.67666	9.71407	9.82018	9.96217	10.1649	FALSE		+	3h_PBS	1.83501	0.0288875	0.547703	3.10201	hsa:6566;P53985;Q49A45;Q5T8R6;Q9NSJ9	Monocarboxylate transporter 1 OS=Homo sapiens (Human) OX=9606 GN=SLC16A1 PE=1 SV=3	P53985	6566	ENSG00000155380;ENSG00000281917	SLC16A1		Proton-coupled monocarboxylate transport;Basigin interactions;Pyruvate metabolism;Defective SLC16A1 causes symptomatic deficiency in lactate transport (SDLT)	Photodynamic therapy-induced HIF-1 survival signaling;Fragile X syndrome	cell cycle OR cell proliferation;cell organization and biogenesis;other metabolic processes;transport;other biological processes	plasma membrane;other membranes;cytoskeleton;other cell component	transporter activity;other molecular function
7.14466	6.60585	6.86295	6.75756	7.13031	7.2075	7.40088	7.3505	7.47249	7.80735	FALSE		+	3h_PBS	2.26621	0.0173888	0.547479	3.77621	A0AV76;hsa:9990;Q2VI00;Q7Z2E7;Q7Z4G5;Q8TDD4;Q9UFR2;Q9UHW9;Q9Y642;Q9Y665	Solute carrier family 12 member 6 OS=Homo sapiens (Human) OX=9606 GN=SLC12A6 PE=1 SV=2	Q9UHW9	9990	ENSG00000140199	SLC12A6		Cation-coupled Chloride cotransporters;Defective SLC12A6 causes agenesis of the corpus callosum, with peripheral neuropathy (ACCPN)		cell-cell signaling;cell organization and biogenesis;stress response;transport;developmental processes;other biological processes	plasma membrane;other membranes;other cell component	transporter activity;other molecular function
7.61692	6.82273	7.19771	7.06824	7.38457	7.65678	7.71905	7.66959	7.71768	8.06016	FALSE		+	3h_PBS	2.11482	0.0207839	0.546618	3.5349	A2BFI5;hsa:10554;Q5BL03;Q99943	1-acyl-sn-glycerol-3-phosphate acyltransferase alpha OS=Homo sapiens (Human) OX=9606 GN=AGPAT1 PE=1 SV=2	Q99943	10554	ENSG00000204310;ENSG00000206324;ENSG00000226467;ENSG00000227642;ENSG00000228892;ENSG00000235758;ENSG00000236873	AGPAT1	Glycerolipid metabolism;Glycerophospholipid metabolism;Metabolic pathways;Phospholipase D signaling pathway;Fat digestion and absorption	ChREBP activates metabolic gene expression;Synthesis of PA	Triacylglyceride synthesis	other metabolic processes;other biological processes	other membranes;ER/Golgi	other molecular function
5.2891	4.70044	5.05311	4.30743	5.2211	5.26303	5.46597	5.42291	5.38888	5.76288	FALSE		+	3h_PBS	1.58369	0.0406705	0.546499	2.72417	hsa:84236;Q495B9;Q53S43;Q5EBM8;Q6P5V8;Q8IV60;Q8TEB9;Q9H057	Rhomboid-related protein 4 OS=Homo sapiens (Human) OX=9606 GN=RHBDD1 PE=1 SV=1	Q8TEB9	84236	ENSG00000144468	RHBDD1				protein metabolism;other metabolic processes;stress response;transport;other biological processes	other membranes;mitochondrion;ER/Golgi	other molecular function
9.74012	8.92896	9.31175	9.21578	9.78087	9.67966	9.92748	9.87759	9.99223	10.2261	FALSE		+	3h_PBS	1.73783	0.0329117	0.545107	2.95491	A8K2U4;hsa:23657;Q9UPY5	Cystine/glutamate transporter OS=Homo sapiens (Human) OX=9606 GN=SLC7A11 PE=1 SV=1	Q9UPY5	23657	ENSG00000151012	SLC7A11	Ferroptosis	Basigin interactions;Amino acid transport across the plasma membrane	Nuclear receptors meta-pathway;NRF2 pathway;Transcriptional activation by NRF2 in response to phytochemicals;Ferroptosis;NRF2-ARE regulation;p53 transcriptional gene network;Antiviral and anti-inflammatory effects of Nrf2 on SARS-CoV-2 pathway	cell adhesion;other metabolic processes;stress response;transport;developmental processes;other biological processes	plasma membrane;other membranes;cytoskeleton;ER/Golgi;other cell component	transporter activity
13.8352	12.9758	13.436	13.1511	13.6993	13.6779	13.8933	13.8911	13.9698	14.3858	FALSE		+	3h_PBS	1.59242	0.0403335	0.544099	2.73716	hsa:10594;O14547;O75965;Q6P2Q9	Pre-mRNA-processing-splicing factor 8 OS=Homo sapiens (Human) OX=9606 GN=PRPF8 PE=1 SV=2	Q6P2Q9	10594	ENSG00000174231;ENSG00000274442	PRPF8	Spliceosome	mRNA Splicing - Major Pathway;mRNA Splicing - Minor Pathway	mRNA processing	cell organization and biogenesis;protein metabolism;RNA metabolism OR transcription;other metabolic processes;other biological processes	nucleus	nucleic acid binding activity;other molecular function
9.64746	8.8802	9.30424	8.94105	9.38176	9.55785	9.75171	9.60028	9.73234	10.2319	FALSE		+	3h_PBS	1.70957	0.0341394	0.543885	2.91238	hsa:9926;Q53YL2;Q92604	Acyl-CoA:lysophosphatidylglycerol acyltransferase 1 OS=Homo sapiens (Human) OX=9606 GN=LPGAT1 PE=1 SV=1	Q92604	9926	ENSG00000123684	LPGAT1	Glycerophospholipid metabolism	Acyl chain remodelling of PG	Vitamin D receptor pathway	other metabolic processes;other biological processes	other membranes;ER/Golgi;other cell component	other molecular function
10.7918	10.2092	10.639	10.2662	10.6076	10.7593	11.0431	10.9369	11.0224	11.4694	FALSE		+	3h_PBS	1.99086	0.0240697	0.543469	3.34121	B2R718;hsa:4686;Q09161;Q59G76;Q5T1V0;Q5T7X2	Nuclear cap-binding protein subunit 1 OS=Homo sapiens (Human) OX=9606 GN=NCBP1 PE=1 SV=1	Q09161	4686	ENSG00000136937	NCBP1	Nucleocytoplasmic transport;mRNA surveillance pathway;Spliceosome;Amyotrophic lateral sclerosis	snRNP Assembly;Formation of RNA Pol II elongation complex;Formation of HIV elongation complex in the absence of HIV Tat;Formation of HIV-1 elongation complex containing HIV-1 Tat;RNA Polymerase II Pre-transcription Events;Formation of the Early Elongation Complex;Formation of the HIV-1 Early Elongation Complex;Abortive elongation of HIV-1 transcript in the absence of Tat;RNA polymerase II transcr…	mRNA processing;3q29 copy number variation syndrome	cell organization and biogenesis;RNA metabolism OR transcription;other metabolic processes;transport;other biological processes	cytosol;mitochondrion;nucleus;other cell component	nucleic acid binding activity
9.76736	9.09777	9.58045	9.36151	9.59283	9.6726	10.1145	9.82337	10.1219	10.382	FALSE		+	3h_PBS	1.90004	0.0271982	0.542896	3.20129	B4DFS7;G3V5N0;hsa:2530;O00235;Q8IUA5;Q9BYC5;Q9BYC6;Q9P2U5;Q9P2U6	Alpha-(1,6)-fucosyltransferase OS=Homo sapiens (Human) OX=9606 GN=FUT8 PE=1 SV=2	Q9BYC5	2530	ENSG00000033170	FUT8	N-Glycan biosynthesis;Various types of N-glycan biosynthesis;Glycosaminoglycan biosynthesis;Metabolic pathways;Transcriptional misregulation in cancer	Reactions specific to the complex N-glycan synthesis pathway;Maturation of spike protein	MECP2 and associated Rett syndrome	protein metabolism;other metabolic processes;developmental processes;signal transduction;other biological processes	other membranes;ER/Golgi	other molecular function
8.10381	7.2937	7.59694	7.59395	7.95826	8.07039	8.24555	8.18537	8.31379	8.44004	FALSE		+	3h_PBS	2.06108	0.022157	0.541696	3.45053	B4DP24;hsa:64834;Q53HT2;Q5JUY3;Q8WXU3;Q9BW60;Q9NVD9;Q9Y396	Elongation of very long chain fatty acids protein 1 OS=Homo sapiens (Human) OX=9606 GN=ELOVL1 PE=1 SV=1	Q9BW60	64834	ENSG00000066322	ELOVL1	Fatty acid elongation;Biosynthesis of unsaturated fatty acids;Metabolic pathways;Fatty acid metabolism	Synthesis of very long-chain fatty acyl-CoAs;alpha-linolenic acid (ALA) metabolism;Linoleic acid (LA) metabolism	Omega-9 fatty acid synthesis	other metabolic processes;developmental processes	other membranes;ER/Golgi	other molecular function
14.2749	13.5414	13.9353	13.6949	14.1458	14.2466	14.428	14.365	14.4927	14.7668	FALSE		+	3h_PBS	1.99717	0.0240201	0.541353	3.351	B3KQN5;hsa:26509;Q5VWW2;Q5VWW3;Q5VWW4;Q5VWW5;Q7Z642;Q8IWH0;Q9HBU3;Q9NZM0;Q9NZM1;Q9ULL3;Q9Y4U4	Myoferlin OS=Homo sapiens (Human) OX=9606 GN=MYOF PE=1 SV=1	Q9NZM1	26509	ENSG00000138119	MYOF			Aryl hydrocarbon receptor pathway;Nuclear receptors meta-pathway;Hepatitis C and hepatocellular carcinoma	cell organization and biogenesis;stress response;other biological processes	plasma membrane;other membranes;nucleus;other cell component	other molecular function
10.2239	9.48523	9.87728	9.65785	10.0507	10.1618	10.3622	10.2706	10.4243	10.7809	FALSE		+	3h_PBS	1.90027	0.0272086	0.540976	3.20164	B1PBA3;B4DM23;B4DQ31;B4DRB8;B4DWK7;B4E0L6;E7ESA2;E9PCE6;hsa:55627;Q6FI76;Q6P1P7;Q6ZT43;Q9H0M2;Q9NW20;Q9NWL2;Q9NXE4;Q9P2C9	Sphingomyelin phosphodiesterase 4 OS=Homo sapiens (Human) OX=9606 GN=SMPD4 PE=1 SV=3	Q9NXE4	55627	ENSG00000136699	SMPD4	Sphingolipid metabolism;Metabolic pathways	Glycosphingolipid metabolism		cell organization and biogenesis;other metabolic processes;other biological processes	plasma membrane;other membranes;ER/Golgi;nucleus	other molecular function
10.2224	9.40131	9.86527	9.53897	9.97613	10.0823	10.3628	10.1599	10.373	10.7209	FALSE		+	3h_PBS	1.70746	0.0343112	0.538953	2.90922	hsa:55326;Q8IZ47;Q9BQG4;Q9NUQ2	1-acyl-sn-glycerol-3-phosphate acyltransferase epsilon OS=Homo sapiens (Human) OX=9606 GN=AGPAT5 PE=1 SV=3	Q9NUQ2	55326	ENSG00000155189;ENSG00000284980	AGPAT5	Glycerolipid metabolism;Glycerophospholipid metabolism;Metabolic pathways;Phospholipase D signaling pathway	Synthesis of PA	Triacylglyceride synthesis	other metabolic processes;developmental processes	other membranes;mitochondrion;ER/Golgi;nucleus;other cell component	other molecular function
7.97327	7.7039	8.05202	7.76354	8.22304	8.33316	8.22593	8.4623	8.54148	8.84078	FALSE		+	3h_PBS	2.27888	0.0170609	0.537574	3.79667	hsa:54543;O95939;Q9P0U1	Mitochondrial import receptor subunit TOM7 homolog OS=Homo sapiens (Human) OX=9606 GN=TOMM7 PE=1 SV=1	Q9P0U1	54543	ENSG00000196683	TOMM7	Mitophagy	Mitochondrial protein import;PINK1-PRKN Mediated Mitophagy		cell organization and biogenesis;stress response;transport;other biological processes	other membranes;mitochondrion	transporter activity
7.90509	7.01681	7.45204	7.01903	7.69836	7.69279	7.99039	7.81698	7.96174	8.31606	FALSE		+	3h_PBS	1.49761	0.0464222	0.537327	2.59636	hsa:23463;O60725;Q6FHT0	Protein-S-isoprenylcysteine O-methyltransferase OS=Homo sapiens (Human) OX=9606 GN=ICMT PE=1 SV=1	O60725	23463	ENSG00000116237	ICMT	Terpenoid backbone biosynthesis	RAS processing;Gamma carboxylation, hypusine formation and arylsulfatase activation	Influence of laminopathies on Wnt signaling;Overlap between signal transduction pathways contributing to LMNA laminopathies;Familial partial lipodystrophy (FPLD);Progeria-associated lipodystrophy;Acquired partial lipodystrophy / Barraquer-Simons syndrome	protein metabolism;other metabolic processes;transport	other membranes;ER/Golgi	other molecular function
12.327	11.5628	11.8967	11.7445	12.2448	12.2827	12.4571	12.3855	12.548	12.7889	FALSE		+	3h_PBS	1.88482	0.0275203	0.537271	3.17798	hsa:490;P20020;Q12992;Q12993;Q13819;Q13820;Q13821;Q16504;Q93082	Plasma membrane calcium-transporting ATPase 1 OS=Homo sapiens (Human) OX=9606 GN=ATP2B1 PE=1 SV=4	P20020	490	ENSG00000070961	ATP2B1	Calcium signaling pathway;cGMP-PKG signaling pathway;cAMP signaling pathway;Adrenergic signaling in cardiomyocytes;Aldosterone synthesis and secretion;Endocrine and other factor-regulated calcium reabsorption;Salivary secretion;Pancreatic secretion;Mineral absorption	Sensory processing of sound by inner hair cells of the cochlea;Ion transport by P-type ATPases;Ion homeostasis;Reduction of cytosolic Ca++ levels	Vitamin D receptor pathway;Splicing factor NOVA regulated synaptic proteins;Vitamin D-sensitive calcium signaling in depression;Calcium regulation in cardiac cells	stress response;transport;developmental processes;other biological processes	plasma membrane;other membranes;ER/Golgi;nucleus;other cell component	transporter activity;other molecular function
8.51649	7.71081	8.17493	7.98755	8.3637	8.53916	8.74012	8.46801	8.7492	8.9431	FALSE		+	3h_PBS	1.94055	0.0257564	0.537225	3.26351	hsa:55486;Q96CQ4;Q9BTJ6;Q9H300;Q9P1E3	Presenilins-associated rhomboid-like protein, mitochondrial OS=Homo sapiens (Human) OX=9606 GN=PARL PE=1 SV=2	Q9H300	55486	ENSG00000175193	PARL		Processing of SMDT1		protein metabolism;other metabolic processes;other biological processes	other membranes;mitochondrion;nucleus	other molecular function
7.65464	7.33807	7.39917	7.29829	7.57592	7.78986	7.79961	7.94486	8.06178	8.35359	FALSE		+	3h_PBS	2.58279	0.0116594	0.536721	4.30066	D0VBA5;E9PNZ2;hsa:55636;Q05DI5;Q2TAN4;Q66K35;Q7Z6C0;Q7Z7Q2;Q9NXA0;Q9NXA3;Q9P2D1	Chromodomain-helicase-DNA-binding protein 7 OS=Homo sapiens (Human) OX=9606 GN=CHD7 PE=1 SV=3	Q9P2D1	55636	ENSG00000171316	CHD7			Kallmann syndrome	cell organization and biogenesis;RNA metabolism OR transcription;other metabolic processes;developmental processes;other biological processes	nucleus	nucleic acid binding activity;other molecular function
4.80735	4.14568	4.90689	4.27798	4.7866	4.98641	4.97269	4.99548	5.08321	5.56682	FALSE		+	3h_PBS	1.6294	0.038219	0.536023	2.79231	B4DDY1;hsa:255027;Q2QL34;Q6P7T6;Q8N8E9	Mpv17-like protein OS=Homo sapiens (Human) OX=9606 GN=MPV17L PE=1 SV=1	Q2QL34	255027	ENSG00000156968;ENSG00000275543	MPV17L	Peroxisome			cell organization and biogenesis;other metabolic processes;transport;other biological processes	other membranes;mitochondrion;other cytoplasmic organelle;other cell component
6.65249	6.06178	6.35579	6.24793	6.3837	6.58195	6.89845	6.60585	6.98868	7.30378	FALSE		+	3h_PBS	1.93461	0.0259258	0.535407	3.25436	hsa:527;P27449;Q6FH26	V-type proton ATPase 16 kDa proteolipid subunit OS=Homo sapiens (Human) OX=9606 GN=ATP6V0C PE=1 SV=1	P27449	527	ENSG00000185883	ATP6V0C	Oxidative phosphorylation;Metabolic pathways;Lysosome;Phagosome;Synaptic vesicle cycle;Collecting duct acid secretion;Vibrio cholerae infection;Epithelial cell signaling in Helicobacter pylori infection;Tuberculosis;Human papillomavirus infection;Rheumatoid arthritis	Neutrophil degranulation;Amino acids regulate mTORC1;ROS and RNS production in phagocytes;Insulin receptor recycling;Transferrin endocytosis and recycling;Ion channel transport	Proximal tubule transport	other metabolic processes;transport;other biological processes	plasma membrane;other membranes;other cytoplasmic organelle	transporter activity;other molecular function
8.89361	8.06717	8.54767	8.21091	8.60622	8.79669	9.12024	8.78921	8.99548	9.29898	FALSE		+	3h_PBS	1.78851	0.0309227	0.535005	3.03143	B4DSL2;D3DUL4;hsa:83693;Q3SXM4;Q3SXM5;Q8NC98;Q9BY22	Inactive hydroxysteroid dehydrogenase-like protein 1 OS=Homo sapiens (Human) OX=9606 GN=HSDL1 PE=1 SV=3	Q3SXM5	83693	ENSG00000103160	HSDL1					cytoskeleton;mitochondrion;other cell component	other molecular function
9.63408	8.76288	9.19869	9.0864	9.46577	9.42375	9.76504	9.68492	9.75338	10.1775	FALSE		+	3h_PBS	1.59478	0.0401945	0.531361	2.74068	B9TX55;hsa:9439;O95403;Q5JWT3;Q5JWT4;Q6P9H6;Q9H0J2;Q9NTT9;Q9NTU0;Q9ULK4;Q9Y5P7;Q9Y667	Mediator of RNA polymerase II transcription subunit 23 OS=Homo sapiens (Human) OX=9606 GN=MED23 PE=1 SV=2	Q9ULK4	9439	ENSG00000112282	MED23		PPARA activates gene expression;Transcriptional regulation of white adipocyte differentiation;Generic Transcription Pathway		RNA metabolism OR transcription;other metabolic processes;other biological processes	nucleus;other cell component	other molecular function
9.66569	8.8933	9.48482	8.97097	9.56453	9.58139	9.93325	9.65946	9.97599	10.0856	FALSE		+	3h_PBS	1.66524	0.0363966	0.531276	2.84589	hsa:706;P30536;Q53Y59;Q6ICF9;Q96TF6	Translocator protein OS=Homo sapiens (Human) OX=9606 GN=TSPO PE=1 SV=3	P30536	706	ENSG00000100300	TSPO	Neuroactive ligand-receptor interaction;Cholesterol metabolism;Human T-cell leukemia virus 1 infection	Pregnenolone biosynthesis	NO/cGMP/PKG mediated neuroprotection	cell organization and biogenesis;other metabolic processes;stress response;transport;developmental processes;other biological processes	other membranes;cytosol;mitochondrion;ER/Golgi;other cell component	transporter activity;other molecular function
9.33695	8.66427	9.19328	8.82941	9.13981	9.32441	9.58965	9.38284	9.61894	9.90192	FALSE		+	3h_PBS	1.96934	0.0247659	0.530808	3.30791	B2R7F4;hsa:788;O43772;Q9UIQ2	Mitochondrial carnitine/acylcarnitine carrier protein OS=Homo sapiens (Human) OX=9606 GN=SLC25A20 PE=1 SV=1	O43772	788	ENSG00000178537	SLC25A20	Thermogenesis	Carnitine metabolism	Fatty acid beta-oxidation;Mitochondrial long chain fatty acid beta-oxidation;Thermogenesis	transport;developmental processes	other membranes;cytosol;mitochondrion	transporter activity
5.08746	4.83289	4.96809	4.87774	5.22882	5.23266	5.83794	5.40259	5.39917	5.7761	FALSE		+	3h_PBS	2.30856	0.0163036	0.530692	3.84473	A0AV10;B2RMQ3;B7Z7N8;hsa:79745;Q7Z4U3;Q8N3C7;Q96BR7;Q96MA5;Q9H7C0	CAP-Gly domain-containing linker protein 4 OS=Homo sapiens (Human) OX=9606 GN=CLIP4 PE=1 SV=1	Q8N3C7	79745	ENSG00000115295	CLIP4				cell organization and biogenesis	cytoskeleton;nucleus;other cell component	cytoskeletal activity
6.59842	5.848	6.00899	6.08746	6.27612	6.48864	6.65535	6.7866	6.69209	6.84298	FALSE		+	3h_PBS	2.22976	0.0182557	0.529333	3.71759	A4D1X0;hsa:83930;O95772	STARD3 N-terminal-like protein OS=Homo sapiens (Human) OX=9606 GN=STARD3NL PE=1 SV=1	O95772	83930	ENSG00000010270	STARD3NL		Pregnenolone biosynthesis		cell organization and biogenesis;transport	other membranes;cytosol;other cytoplasmic organelle;other cell component	other molecular function
6.29829	5.62936	5.93782	5.7866	6.27984	6.27426	6.37851	6.26115	6.62644	7.03782	FALSE		+	3h_PBS	1.55407	0.0425302	0.529257	2.68012	B2RWQ2;D3DWL6;hsa:8694;O75907;Q96BB8	Diacylglycerol O-acyltransferase 1 OS=Homo sapiens (Human) OX=9606 GN=DGAT1 PE=1 SV=2	O75907	8694	ENSG00000185000;ENSG00000285482	DGAT1	Glycerolipid metabolism;Retinol metabolism;Metabolic pathways;Fat digestion and absorption	Neutrophil degranulation;Acyl chain remodeling of DAG and TAG;Triglyceride biosynthesis	Triacylglyceride synthesis;Statin inhibition of cholesterol production;Glycerolipids and glycerophospholipids;Congenital generalized lipodystrophy (CGL);Vitamin A and carotenoid metabolism	cell organization and biogenesis;other metabolic processes;other biological processes	plasma membrane;other membranes;ER/Golgi	other molecular function
4.71149	4.2854	4.38543	4.41278	4.20945	5.01792	4.76553	4.96347	4.7866	5.11686	FALSE		+	3h_PBS	2.89478	0.00844985	0.529166	4.84858	B3KXU7;hsa:7368;O00196;Q16880	2-hydroxyacylsphingosine 1-beta-galactosyltransferase OS=Homo sapiens (Human) OX=9606 GN=UGT8 PE=2 SV=2	Q16880	7368	ENSG00000174607	UGT8	Ether lipid metabolism;Sphingolipid metabolism;Metabolic pathways	Glycosphingolipid metabolism	Sphingolipid pathway;Sphingolipid metabolism overview;Sphingolipid metabolism: integrated pathway	cell organization and biogenesis;other metabolic processes;developmental processes;other biological processes	plasma membrane;other membranes;ER/Golgi;other cell component	other molecular function
9.7096	8.8392	9.30195	9.08055	9.58871	9.48684	9.79847	9.72979	9.86882	10.2738	FALSE		+	3h_PBS	1.48385	0.0474152	0.527538	2.57598	hsa:10058;O75542;Q49A66;Q59GQ5;Q6ZME6;Q96ME8;Q9HAQ6;Q9HAQ7;Q9NP58	ATP-binding cassette sub-family B member 6, mitochondrial OS=Homo sapiens (Human) OX=9606 GN=ABCB6 PE=1 SV=1	Q9NP58	10058	ENSG00000115657	ABCB6	ABC transporters	Mitochondrial ABC transporters;Defective ABCB6 causes MCOPCB7		cell organization and biogenesis;other metabolic processes;stress response;transport;developmental processes;other biological processes	non-structural extracellular;plasma membrane;other membranes;cytosol;mitochondrion;ER/Golgi;nucleus;other cytoplasmic organelle	transporter activity;other molecular function
5.52982	5.7252	5.44294	5.72792	5.88996	6.21723	5.87529	6.26303	6.28355	6.30925	FALSE		+	3h_PBS	2.7971	0.00949008	0.526503	4.67337	B5BU88;hsa:3458;P01579;Q53ZV4	Interferon gamma OS=Homo sapiens (Human) OX=9606 GN=IFNG PE=1 SV=1	P01579	3458	ENSG00000111537	IFNG	Proteasome;Cytokine-cytokine receptor interaction;HIF-1 signaling pathway;Necroptosis;TGF-beta signaling pathway;Osteoclast differentiation;Antigen processing and presentation;JAK-STAT signaling pathway;Natural killer cell mediated cytotoxicity;IL-17 signaling pathway;Th1 and Th2 cell differentiation;Th17 cell differentiation;T cell receptor signaling pathway;Type I diabetes mellitus;Leishmaniasi…	Gene and protein expression by JAK-STAT signaling after Interleukin-12 stimulation;Regulation of IFNG signaling;RUNX1 and FOXP3 control the development of regulatory T lymphocytes (Tregs)	Selenium micronutrient network;Vitamin B12 metabolism;Folate metabolism;Proteasome degradation;Allograft Rejection;Spinal cord injury;IL1 and megakaryocytes in obesity;Aryl hydrocarbon receptor pathway;Nuclear receptors meta-pathway;T-cell antigen receptor (TCR) pathway during Staphylococcus aureus infection;Novel intracellular components of RIG-I-like receptor (RLR) pathway;Development and heter…	stress response;developmental processes;signal transduction;other biological processes	non-structural extracellular	signal transduction activity or receptor binding
11.14	10.4086	10.7886	10.533	11.0325	11.0309	11.249	11.2494	11.2698	11.7292	FALSE		+	3h_PBS	1.70271	0.0345093	0.525098	2.90207	hsa:23198;Q14997;Q1XBG4;Q1XBG5;Q1XBG6;Q2M1Z0;Q6IPR2;Q86XF8	Proteasome activator complex subunit 4 OS=Homo sapiens (Human) OX=9606 GN=PSME4 PE=1 SV=2	Q14997	23198	ENSG00000068878	PSME4	Proteasome	Oxygen-dependent proline hydroxylation of Hypoxia-inducible Factor Alpha;FCERI mediated NF-kB activation;Downstream TCR signaling;Antigen processing: Ubiquitination & Proteasome degradation;Activation of NF-kappaB in B cells;ER-Phagosome pathway;Cross-presentation of soluble exogenous antigens (endosomes);SCF-beta-TrCP mediated degradation of Emi1;APC/C:Cdc20 mediated degradation of Securin;APC/C…		cell organization and biogenesis;protein metabolism;DNA metabolism;other metabolic processes;stress response;other biological processes	cytosol;nucleus;other cell component	enzyme regulator activity;other molecular function
12.3991	11.6105	12.0359	11.7442	12.2079	12.257	12.4949	12.4334	12.4963	12.9346	FALSE		+	3h_PBS	1.67474	0.0358727	0.523701	2.86012	A6H8X3;hsa:23165;Q86YC1;Q92621	Nuclear pore complex protein Nup205 OS=Homo sapiens (Human) OX=9606 GN=NUP205 PE=1 SV=3	Q92621	23165	ENSG00000155561	NUP205	Nucleocytoplasmic transport;Amyotrophic lateral sclerosis	HCMV Early Events;ISG15 antiviral mechanism;NS1 Mediated Effects on Host Pathways;Transport of Mature mRNA derived from an Intron-Containing Transcript;tRNA processing in the nucleus;SUMOylation of DNA replication proteins;Viral Messenger RNA Synthesis;Rev-mediated nuclear export of HIV RNA;Nuclear import of Rev protein;Postmitotic nuclear pore complex (NPC) reformation;Transcriptional regulation…		cell organization and biogenesis;transport	other membranes;cytosol;nucleus	other molecular function
7.63735	6.63372	7.10538	6.89482	7.12928	7.43129	7.52591	7.41109	7.59768	8.04985	FALSE		+	3h_PBS	1.48963	0.0469377	0.523052	2.58454	hsa:2542;O43826;O96016;Q5J7V4;Q9UI19;Q9UNS4	Glucose-6-phosphate exchanger SLC37A4 OS=Homo sapiens (Human) OX=9606 GN=SLC37A4 PE=1 SV=1	O43826	2542	ENSG00000281500	SLC37A4	Carbohydrate digestion and absorption	Gluconeogenesis;Glycogen storage disease type Ib (SLC37A4)		other metabolic processes;transport;other biological processes	other membranes;ER/Golgi	transporter activity
11.6351	10.7996	11.2214	10.9691	11.5104	11.4937	11.7233	11.6283	11.8282	12.0761	FALSE		+	3h_PBS	1.64463	0.037428	0.522784	2.81505	A3RJX2;C9JPJ4;hsa:4363;O14819;O43333;P33527;P78419;Q59GI9;Q9UQ97;Q9UQ99;Q9UQA0	Multidrug resistance-associated protein 1 OS=Homo sapiens (Human) OX=9606 GN=ABCC1 PE=1 SV=3	P33527	4363	ENSG00000103222;ENSG00000278183	ABCC1	Antifolate resistance;ABC transporters;Sphingolipid signaling pathway;Vitamin digestion and absorption;MicroRNAs in cancer	Cobalamin (Cbl, vitamin B12) transport and metabolism;ABC-family proteins mediated transport;Cytoprotection by HMOX1;Heme degradation;Synthesis of Leukotrienes (LT) and Eoxins (EX)	Irinotecan pathway	cell organization and biogenesis;other metabolic processes;stress response;transport;other biological processes	plasma membrane;other membranes	transporter activity;other molecular function
7.82209	7.75355	7.98413	7.96924	8.07575	8.1814	8.49025	8.57554	8.51017	8.45943	FALSE		+	3h_PBS	3.40263	0.00534571	0.522405	5.82076	B2R7K3;B4E2M3;hsa:10026;O14822;Q5TG77;Q92643	GPI-anchor transamidase OS=Homo sapiens (Human) OX=9606 GN=PIGK PE=1 SV=2	Q92643	10026	ENSG00000142892	PIGK	Glycosylphosphatidylinositol (GPI)-anchor biosynthesis;Metabolic pathways	Attachment of GPI anchor to uPAR		protein metabolism;other metabolic processes;other biological processes	other membranes;ER/Golgi	other molecular function
9.3733	8.89239	9.04166	8.93281	9.35667	9.40684	9.5708	9.60474	9.65285	9.97327	FALSE		+	3h_PBS	2.25979	0.0175926	0.522334	3.76585	hsa:137964;Q2TU73;Q86UL3;Q86V89	Glycerol-3-phosphate acyltransferase 4 OS=Homo sapiens (Human) OX=9606 GN=GPAT4 PE=1 SV=1	Q86UL3	137964	ENSG00000158669	GPAT4	Glycerolipid metabolism;Glycerophospholipid metabolism;Metabolic pathways	Synthesis of PA	Glycerolipids and glycerophospholipids;IL-18 signaling pathway	other metabolic processes;transport;developmental processes;other biological processes	other membranes;ER/Golgi	other molecular function
4.3147	4.0268	4.21723	4.20163	4.55459	4.64962	4.8679	4.8125	4.83289	4.75489	FALSE		+	3h_PBS	3.24659	0.00613169	0.520568	5.51036	A0A0A8K8P2;B3KXV1;B7Z7D0;hsa:153129;Q0P5S0;Q6MZJ8;Q8NBW4	Sodium-coupled neutral amino acid transporter 9 OS=Homo sapiens (Human) OX=9606 GN=SLC38A9 PE=1 SV=2	Q8NBW4	153129	ENSG00000177058	SLC38A9	mTOR signaling pathway	TP53 Regulates Metabolic Genes;Macroautophagy;Regulation of PTEN gene transcription;Amino acids regulate mTORC1;mTORC1-mediated signalling;Energy dependent regulation of mTOR by LKB1-AMPK		transport;other biological processes	other membranes;other cytoplasmic organelle	transporter activity;other molecular function
12.5398	11.8784	12.2048	12.0456	12.3938	12.4924	12.6847	12.6292	12.7344	13.1222	FALSE		+	3h_PBS	1.95301	0.0252153	0.520085	3.2827	hsa:23195;O15019;Q5T794;Q9NU22	Midasin OS=Homo sapiens (Human) OX=9606 GN=MDN1 PE=1 SV=2	Q9NU22	23195	ENSG00000112159;ENSG00000288121	MDN1	Ribosome biogenesis in eukaryotes			cell organization and biogenesis;RNA metabolism OR transcription;other metabolic processes	cytosol;cytoskeleton;nucleus;other cell component	other molecular function
10.7523	9.95667	10.3176	10.1529	10.6331	10.7237	10.7973	10.8357	10.9142	11.1417	FALSE		+	3h_PBS	1.87857	0.0275985	0.519973	3.16843	B2R6V5;hsa:10550;O75915;Q53ES3;Q5KU08	PRA1 family protein 3 OS=Homo sapiens (Human) OX=9606 GN=ARL6IP5 PE=1 SV=1	O75915	10550	ENSG00000144746	ARL6IP5		Glutamate Neurotransmitter Release Cycle		other metabolic processes;stress response;transport;signal transduction;other biological processes	plasma membrane;other membranes;cytoskeleton;ER/Golgi
11.6157	10.8862	11.4233	11.0091	11.3869	11.498	11.8738	11.6117	11.8492	12.0871	FALSE		+	3h_PBS	1.78911	0.0309256	0.51972	3.03234	A0A0B4J2E5	Uncharacterized protein OS=Homo sapiens (Human) OX=9606 GN=LOC102724159 PE=1 SV=1	A0A0B4J2E5		ENSG00000275464	LOC102724159				cell organization and biogenesis;RNA metabolism OR transcription;other metabolic processes	nucleus;other cell component
11.7435	11.0612	11.4864	11.2305	11.5629	11.6558	11.9237	11.8171	11.9591	12.3183	FALSE		+	3h_PBS	1.88008	0.0275275	0.517903	3.17074	A6NM50;hsa:57187;Q5JZ12;Q6IN92;Q8NI27;Q9H8I6	THO complex subunit 2 OS=Homo sapiens (Human) OX=9606 GN=THOC2 PE=1 SV=2	Q8NI27	57187	ENSG00000125676	THOC2	Nucleocytoplasmic transport;Spliceosome	mRNA 3'-end processing;RNA Polymerase II Transcription Termination;Transport of Mature mRNA derived from an Intron-Containing Transcript		RNA metabolism OR transcription;other metabolic processes;transport;developmental processes;other biological processes	nucleus	nucleic acid binding activity
8.86975	8.04549	8.44915	8.45902	8.76818	8.90719	8.99492	8.88661	9.0182	9.37221	FALSE		+	3h_PBS	1.80785	0.0299388	0.517509	3.06074	hsa:54503;Q7Z2D3;Q86VK2;Q8IUH4;Q9NV30;Q9NV99	Palmitoyltransferase ZDHHC13 OS=Homo sapiens (Human) OX=9606 GN=ZDHHC13 PE=1 SV=3	Q8IUH4	54503	ENSG00000177054	ZDHHC13				protein metabolism;other metabolic processes;transport	other membranes;ER/Golgi	transporter activity;other molecular function
7.53761	6.80219	7.16993	7.00787	7.3345	7.6014	7.62205	7.55689	7.71493	7.94427	FALSE		+	3h_PBS	2.13985	0.0202268	0.517491	3.57443	B4DGZ0;B7Z849;D3DQW5;G3XAC8;hsa:9645;O94851;Q5KTR3;Q5KTR4;Q7Z3A8	[F-actin]-monooxygenase MICAL2 OS=Homo sapiens (Human) OX=9606 GN=MICAL2 PE=1 SV=1	O94851	9645	ENSG00000133816	MICAL2			VEGFA-VEGFR2 signaling pathway	cell organization and biogenesis;other metabolic processes;developmental processes;other biological processes	nucleus	cytoskeletal activity;other molecular function
6.99774	6.6865	6.76686	6.8716	7.07253	7.14364	7.09592	7.5744	7.48382	7.6837	FALSE		+	3h_PBS	2.25988	0.0176074	0.517248	3.76601	hsa:23218;O60288;Q6P994;Q6UX91;Q6ZNJ1;Q8NAC9	Neurobeachin-like protein 2 OS=Homo sapiens (Human) OX=9606 GN=NBEAL2 PE=1 SV=2	Q6ZNJ1	23218	ENSG00000160796	NBEAL2		Neutrophil degranulation		developmental processes;other biological processes	plasma membrane;other membranes;cytosol;ER/Golgi	other molecular function
11.2686	10.5313	10.8837	10.7437	11.0991	11.22	11.3841	11.3184	11.4411	11.7468	FALSE		+	3h_PBS	1.95479	0.0252437	0.516796	3.28545	A9Z1Z7;B7Z3Q7;hsa:10257;O15439;Q8IVZ4;Q8IZN6;Q8NEW8;Q9Y6J2	Multidrug resistance-associated protein 4 OS=Homo sapiens (Human) OX=9606 GN=ABCC4 PE=1 SV=3	O15439	10257	ENSG00000125257	ABCC4	Antifolate resistance;ABC transporters;cAMP signaling pathway;Bile secretion	ABC-family proteins mediated transport;Platelet degranulation	Fluoropyrimidine activity;Drug induction of bile acid pathway;Ectoderm differentiation;Pregnane X receptor pathway;Nuclear receptors meta-pathway;NRF2 pathway;Photodynamic therapy-induced NFE2L2 (NRF2) survival signaling;TYROBP causal network in microglia;Aspirin and miRNAs;Proximal tubule transport;FOXA2 pathway;Prostaglandin synthesis and regulation	cell-cell signaling;cell organization and biogenesis;transport;signal transduction;other biological processes	plasma membrane;other membranes	transporter activity;other molecular function
8.44543	7.99774	8.19229	7.94017	8.2182	8.52317	8.69488	8.52081	8.72758	8.90899	FALSE		+	3h_PBS	2.68881	0.010397	0.516321	4.48311	hsa:8504;P56589;Q6FGP5	Peroxisomal biogenesis factor 3 OS=Homo sapiens (Human) OX=9606 GN=PEX3 PE=1 SV=1	P56589	8504	ENSG00000034693	PEX3	Peroxisome	Class I peroxisomal membrane protein import;ABC transporters in lipid homeostasis		cell organization and biogenesis;transport	other membranes;cytosol;ER/Golgi;nucleus;other cytoplasmic organelle;other cell component	other molecular function
8.30378	7.62717	8.00394	7.69488	8.17742	8.21772	8.22304	8.47695	8.4822	8.98698	FALSE		+	3h_PBS	1.55516	0.0424745	0.515939	2.68174	hsa:84447;Q86TM6;Q8N3K3;Q8N6E8;Q96JL5;Q96PK3	E3 ubiquitin-protein ligase synoviolin OS=Homo sapiens (Human) OX=9606 GN=SYVN1 PE=1 SV=2	Q86TM6	84447	ENSG00000162298	SYVN1	Ubiquitin mediated proteolysis;Protein processing in endoplasmic reticulum	Hedgehog ligand biogenesis;Hh mutants are degraded by ERAD;XBP1(S) activates chaperone genes;ER Quality Control Compartment (ERQC)		protein metabolism;other metabolic processes;stress response;transport;developmental processes;other biological processes	other membranes;ER/Golgi;nucleus;other cell component	other molecular function
10.219	9.58553	10.0316	9.71356	10.0959	10.1778	10.4336	10.3226	10.4476	10.8405	FALSE		+	3h_PBS	1.87681	0.0276048	0.515287	3.16573	B4DR37;hsa:29880;Q5TBA6;Q9Y673	Dolichyl-phosphate beta-glucosyltransferase OS=Homo sapiens (Human) OX=9606 GN=ALG5 PE=1 SV=1	Q9Y673	29880	ENSG00000120697	ALG5	N-Glycan biosynthesis;Metabolic pathways	Synthesis of dolichyl-phosphate-glucose		protein metabolism;other metabolic processes;developmental processes	other membranes;ER/Golgi	other molecular function
9.9331	9.30925	9.68982	9.49645	9.81073	9.94837	10.2379	10.0626	10.1758	10.3886	FALSE		+	3h_PBS	2.30362	0.0164218	0.514775	3.83672	hsa:79707;Q2NL84;Q4VBY3;Q5SY16;Q6P472;Q7L4D6;Q96EE0;Q9H5L4	Polynucleotide 5'-hydroxyl-kinase NOL9 OS=Homo sapiens (Human) OX=9606 GN=NOL9 PE=1 SV=1	Q5SY16	79707	ENSG00000162408	NOL9		Major pathway of rRNA processing in the nucleolus and cytosol		RNA metabolism OR transcription;other metabolic processes	cytoskeleton;nucleus	nucleic acid binding activity;kinase activity;other molecular function
3.96347	3.79701	4.06178	4.1127	3.62059	4.56072	4.63807	4.52356	3.90689	4.49825	FALSE		+	3h_PBS	1.91132	0.0268759	0.514389	3.21858	hsa:1958;P18146	Early growth response protein 1 OS=Homo sapiens (Human) OX=9606 GN=EGR1 PE=1 SV=1	P18146	1958	ENSG00000120738	EGR1	Apelin signaling pathway;GnRH signaling pathway;Parathyroid hormone synthesis, secretion and action;AGE-RAGE signaling pathway in diabetic complications;Prion disease;Human T-cell leukemia virus 1 infection	Interferon alpha/beta signaling;NGF-stimulated transcription;Regulation of PTEN gene transcription	Thyroid stimulating hormone (TSH) signaling pathway;Oncostatin M signaling pathway;Brain-derived neurotrophic factor (BDNF) signaling pathway;Spinal cord injury;Nuclear receptors meta-pathway;NRF2 pathway;let-7 inhibition of ES cell reprogramming;Ovarian infertility;Pre-implantation embryo;VEGFA-VEGFR2 signaling pathway;Gastrin signaling pathway;Insulin signaling;Orexin receptor pathway;Sudden in…	cell cycle OR cell proliferation;stress response;developmental processes;signal transduction;other biological processes	nucleus;other cell component	nucleic acid binding activity;other molecular function
7.28633	6.46923	6.78136	6.97957	7.2114	7.0864	7.4814	7.37591	7.48382	7.87221	FALSE		+	3h_PBS	1.52686	0.0442537	0.514369	2.63972	hsa:79572;Q8NC11;Q96KS1;Q9H7F0	Probable cation-transporting ATPase 13A3 OS=Homo sapiens (Human) OX=9606 GN=ATP13A3 PE=1 SV=4	Q9H7F0	79572	ENSG00000133657	ATP13A3				transport;other biological processes	other membranes;other cytoplasmic organelle	transporter activity;other molecular function
6.77742	6.01792	6.62936	6.28355	6.77742	6.70183	6.90207	6.96463	7.0268	7.46107	FALSE		+	3h_PBS	1.52271	0.0445013	0.514146	2.63357	hsa:51009;Q9GZP9;Q9Y3A7	Derlin-2 OS=Homo sapiens (Human) OX=9606 GN=DERL2 PE=1 SV=1	Q9GZP9	51009	ENSG00000072849	DERL2	Protein processing in endoplasmic reticulum	ABC-family proteins mediated transport;Hedgehog ligand biogenesis;Hh mutants are degraded by ERAD;Defective CFTR causes cystic fibrosis;ER Quality Control Compartment (ERQC)		protein metabolism;other metabolic processes;stress response;transport;signal transduction;other biological processes	other membranes;ER/Golgi;other cytoplasmic organelle	other molecular function
10.8925	10.2597	10.6536	10.3893	10.6972	10.865	11.1754	10.9455	11.1147	11.3617	FALSE		+	3h_PBS	2.15279	0.01997	0.514022	3.59491	D3DUW8;hsa:51067;Q9H817;Q9Y2Z4	Tyrosine--tRNA ligase, mitochondrial OS=Homo sapiens (Human) OX=9606 GN=YARS2 PE=1 SV=2	Q9Y2Z4	51067	ENSG00000139131	YARS2	Aminoacyl-tRNA biosynthesis	Mitochondrial tRNA aminoacylation	Orexin receptor pathway	protein metabolism;RNA metabolism OR transcription;other metabolic processes	cytosol;mitochondrion;nucleus	nucleic acid binding activity;other molecular function
7.54689	6.68229	6.90569	6.96694	7.42291	7.2724	7.57289	7.59619	7.72792	7.92005	FALSE		+	3h_PBS	1.5223	0.0444966	0.512947	2.63296	D6W543;hsa:54978;Q53GK2;Q8N357;Q8NBX6;Q9NWX0	Solute carrier family 35 member F6 OS=Homo sapiens (Human) OX=9606 GN=SLC35F6 PE=1 SV=1	Q8N357	54978	ENSG00000213699	SLC35F6				cell organization and biogenesis;transport;other biological processes	other membranes;cytosol;mitochondrion;nucleus;other cytoplasmic organelle;other cell component	transporter activity
12.2338	11.5248	11.951	11.6602	11.9784	12.1127	12.4182	12.2493	12.4142	12.7178	FALSE		+	3h_PBS	1.8882	0.0274704	0.512823	3.18315	B5MDN9;hsa:80201;Q2TB90;Q2TB91;Q5VTC7;Q7Z373;Q8WU37;Q96EH2;Q9H5Y9	Hexokinase HKDC1 OS=Homo sapiens (Human) OX=9606 GN=HKDC1 PE=1 SV=3	Q2TB90	80201	ENSG00000156510	HKDC1	Glycolysis / Gluconeogenesis;Fructose and mannose metabolism;Galactose metabolism;Starch and sucrose metabolism;Amino sugar and nucleotide sugar metabolism;Neomycin, kanamycin and gentamicin biosynthesis;Metabolic pathways;Carbon metabolism;Biosynthesis of nucleotide sugars;HIF-1 signaling pathway;Insulin signaling pathway;Type II diabetes mellitus;Carbohydrate digestion and absorption;Shigellosi…			other metabolic processes;other biological processes	other membranes;cytosol;mitochondrion	kinase activity;other molecular function
8.32463	7.93133	8.16792	8.04549	8.14109	8.46557	8.49105	8.5157	8.66356	9.02708	FALSE		+	3h_PBS	2.48843	0.0130021	0.5105	4.14129	B9EH90;hsa:199953;Q5SNT2;Q5SNT3	Transmembrane protein 201 OS=Homo sapiens (Human) OX=9606 GN=TMEM201 PE=1 SV=1	Q5SNT2	199953	ENSG00000188807	TMEM201				cell organization and biogenesis;transport;other biological processes	other membranes;cytoskeleton;nucleus;other cell component	cytoskeletal activity;other molecular function
10.4708	9.63245	10.1727	9.72928	10.1721	10.2289	10.5615	10.3951	10.5866	10.9538	FALSE		+	3h_PBS	1.49337	0.0466766	0.509739	2.59008	hsa:4124;Q16706;Q16767	Alpha-mannosidase 2 OS=Homo sapiens (Human) OX=9606 GN=MAN2A1 PE=1 SV=2	Q16706	4124	ENSG00000112893	MAN2A1	N-Glycan biosynthesis;Various types of N-glycan biosynthesis;Metabolic pathways	Intra-Golgi traffic;Reactions specific to the complex N-glycan synthesis pathway;Maturation of spike protein		cell organization and biogenesis;protein metabolism;other metabolic processes;developmental processes;other biological processes	other membranes;ER/Golgi	other molecular function
8.41785	8.00056	8.27752	8.17792	8.48583	8.58195	8.70113	8.72315	8.88661	9.01514	FALSE		+	3h_PBS	2.65742	0.010743	0.50966	4.42871	hsa:201931;Q7Z3A1;Q8IY95;Q8N928	Transmembrane protein 192 OS=Homo sapiens (Human) OX=9606 GN=TMEM192 PE=1 SV=1	Q8IY95	201931	ENSG00000170088	TMEM192					other membranes;nucleus;other cytoplasmic organelle;other cell component	other molecular function
7.95245	7.17891	7.46842	7.26115	7.95128	7.7866	8.13853	7.88203	8.14771	8.40429	FALSE		+	3h_PBS	1.47714	0.0480098	0.509387	2.56604	A2IDB7;hsa:11070;O14568;Q12893;Q6IAY4;Q9UIX3	Transmembrane protein 115 OS=Homo sapiens (Human) OX=9606 GN=TMEM115 PE=1 SV=1	Q12893	11070	ENSG00000126062	TMEM115		COPI-mediated anterograde transport		transport;other biological processes	other membranes;ER/Golgi;nucleus	other molecular function
12.763	12.0067	12.4039	12.1593	12.5293	12.6264	12.9025	12.7269	12.8902	13.2611	FALSE		+	3h_PBS	1.74207	0.0326883	0.508993	2.96129	B4DFD5;E7ESU4;E9PMN9;hsa:55226;Q86WK5;Q9C0F4;Q9H0A0;Q9HA61;Q9NVF2	RNA cytidine acetyltransferase OS=Homo sapiens (Human) OX=9606 GN=NAT10 PE=1 SV=2	Q9H0A0	55226	ENSG00000135372	NAT10	Ribosome biogenesis in eukaryotes	rRNA modification in the nucleus and cytosol	Metapathway biotransformation Phase I and II	protein metabolism;RNA metabolism OR transcription;other metabolic processes;other biological processes	nucleus;other cell component	nucleic acid binding activity;other molecular function
9.482	8.67384	9.15836	8.90117	9.42689	9.35535	9.58553	9.55919	9.64205	10.0418	FALSE		+	3h_PBS	1.54692	0.0429223	0.50833	2.6695	A6NC40;A8K3P4;A9Z1V7;B4DU95;hsa:6646;P35610;Q5T0X4;Q8N1E4	Sterol O-acyltransferase 1 OS=Homo sapiens (Human) OX=9606 GN=SOAT1 PE=1 SV=3	P35610	6646	ENSG00000057252	SOAT1	Steroid biosynthesis;Cholesterol metabolism	LDL clearance	Statin inhibition of cholesterol production;Cholesterol metabolism with Bloch and Kandutsch-Russell pathways	cell organization and biogenesis;other metabolic processes;transport;other biological processes	other membranes;ER/Golgi	other molecular function
7.94193	7.17193	7.60807	7.41701	7.68229	7.75288	8.0917	7.98128	8.108	8.42752	FALSE		+	3h_PBS	1.77	0.0317842	0.508032	3.00343	hsa:128861;Q5JWG8;Q6NZ38;Q9BQP9	BPI fold-containing family A member 3 OS=Homo sapiens (Human) OX=9606 GN=BPIFA3 PE=2 SV=3	Q9BQP9	128861	ENSG00000131059	BPIFA3					non-structural extracellular	other molecular function
4.9542	4.42626	4.64386	4.19377	4.57289	5.0045	5.15785	4.99095	4.99548	5.1819	FALSE		+	3h_PBS	2.30262	0.0164277	0.507942	3.83511	B4E285;hsa:161003;Q5JS35;Q8TAV4	Stomatin-like protein 3 OS=Homo sapiens (Human) OX=9606 GN=STOML3 PE=2 SV=1	Q8TAV4	161003	ENSG00000133115	STOML3		Stimuli-sensing channels		signal transduction	plasma membrane;other membranes;other cell component
12.9512	12.3204	12.6253	12.3516	12.7431	12.7959	13.146	13.0181	13.1148	13.4508	FALSE		+	3h_PBS	1.88463	0.0274812	0.506829	3.1777	hsa:4430;O43794;O43795;Q7Z6L5	Unconventional myosin-Ib OS=Homo sapiens (Human) OX=9606 GN=MYO1B PE=1 SV=3	O43795	4430	ENSG00000128641	MYO1B	Pathogenic Escherichia coli infection			cell organization and biogenesis;transport;other biological processes	plasma membrane;other membranes;cytoskeleton;other cytoplasmic organelle;other cell component	cytoskeletal activity;other molecular function
9.71425	9.11166	9.45533	9.13904	9.56453	9.70926	9.84956	9.82877	9.97571	10.1539	FALSE		+	3h_PBS	2.16073	0.019767	0.506485	3.6075	hsa:10113;Q53SZ8;Q9HCU5;Q9UH94	Prolactin regulatory element-binding protein OS=Homo sapiens (Human) OX=9606 GN=PREB PE=1 SV=2	Q9HCU5	10113	ENSG00000138073	PREB	Protein processing in endoplasmic reticulum	COPII-mediated vesicle transport;XBP1(S) activates chaperone genes;Cargo concentration in the ER		cell organization and biogenesis;transport;other biological processes	other membranes;ER/Golgi;nucleus	enzyme regulator activity;nucleic acid binding activity;other molecular function
11.3102	10.6088	11.1001	10.7681	11.1662	11.1995	11.5586	11.3697	11.5324	11.8211	FALSE		+	3h_PBS	1.79093	0.0308332	0.505599	3.0351	B2RBD4;hsa:8879;O95470;Q7Z732;Q9ULG8;Q9UN89	Sphingosine-1-phosphate lyase 1 OS=Homo sapiens (Human) OX=9606 GN=SGPL1 PE=1 SV=3	O95470	8879	ENSG00000166224	SGPL1	Sphingolipid metabolism;Metabolic pathways;Sphingolipid signaling pathway	Sphingolipid de novo biosynthesis	Sphingolipid pathway;Kennedy pathway from sphingolipids;Sphingolipid metabolism overview;Sphingolipid metabolism: integrated pathway	other metabolic processes;developmental processes;signal transduction;other biological processes	other membranes;ER/Golgi	other molecular function
8.80639	8.10224	8.42836	8.17842	8.57024	8.65285	8.91588	8.82559	8.9384	9.28054	FALSE		+	3h_PBS	1.81484	0.0296616	0.505525	3.07134	D3DSL2;hsa:56894;Q3ZCU2;Q6UWP6;Q6ZUC6;Q8N3Q7;Q9NRZ6;Q9NRZ7	1-acyl-sn-glycerol-3-phosphate acyltransferase gamma OS=Homo sapiens (Human) OX=9606 GN=AGPAT3 PE=1 SV=1	Q9NRZ7	56894	ENSG00000160216	AGPAT3	Glycerolipid metabolism;Glycerophospholipid metabolism;Metabolic pathways;Phospholipase D signaling pathway	COPI-independent Golgi-to-ER retrograde traffic;Synthesis of PA	Triacylglyceride synthesis	other metabolic processes	other membranes;ER/Golgi;nucleus;other cell component	other molecular function
4.18587	3.81762	3.7866	4.1375	4.62059	4.51096	4.51728	4.55459	4.57894	4.91169	FALSE		+	3h_PBS	1.76112	0.0319791	0.505056	2.99003	hsa:25966;Q5R2V7;Q6AHX8;Q9NSE6;Q9Y426	C2 domain-containing protein 2 OS=Homo sapiens (Human) OX=9606 GN=C2CD2 PE=1 SV=2	Q9Y426	25966	ENSG00000157617	C2CD2					other membranes
8.51333	7.76421	8.03727	8.02901	8.64674	8.45984	8.57289	8.70252	8.79669	8.98042	FALSE		+	3h_PBS	1.55805	0.0422907	0.50436	2.68603	B2RNU7;hsa:6533;P31641;Q9BRI2;Q9BXB0	Sodium- and chloride-dependent taurine transporter OS=Homo sapiens (Human) OX=9606 GN=SLC6A6 PE=1 SV=2	P31641	6533	ENSG00000131389	SLC6A6		Na+/Cl- dependent neurotransmitter transporters;Amino acid transport across the plasma membrane	Nuclear receptors meta-pathway;NRF2 pathway	transport;other biological processes	plasma membrane;other membranes;other cell component	transporter activity
7.86481	7.08746	7.47086	7.507	7.824	7.75288	8.12567	7.98982	8.06447	8.34252	FALSE		+	3h_PBS	1.74274	0.0326797	0.504246	2.9623	hsa:81490;Q9BVG9	Phosphatidylserine synthase 2 OS=Homo sapiens (Human) OX=9606 GN=PTDSS2 PE=1 SV=1	Q9BVG9	81490	ENSG00000174915	PTDSS2	Glycerophospholipid metabolism;Metabolic pathways	Synthesis of PS	Kennedy pathway from sphingolipids;Glycerolipids and glycerophospholipids	other metabolic processes	other membranes;ER/Golgi	other molecular function
6.92481	6.06178	6.33271	6.34518	6.69905	6.78529	6.92244	6.76951	7.07253	7.33181	FALSE		+	3h_PBS	1.59091	0.0404123	0.50361	2.73491	A4D0T9;B4DDS0;hsa:64418;Q8NEK4;Q9H0V1;Q9H8J2	Transmembrane protein 168 OS=Homo sapiens (Human) OX=9606 GN=TMEM168 PE=2 SV=2	Q9H0V1	64418	ENSG00000146802	TMEM168					other membranes;ER/Golgi
4.8125	4.42626	4.35755	4.49185	5	4.97728	5.14568	4.75489	5.29278	5.43296	FALSE		+	3h_PBS	1.72665	0.0332866	0.503084	2.93807	B2R9S0;hsa:9143;O43761	Synaptogyrin-3 OS=Homo sapiens (Human) OX=9606 GN=SYNGR3 PE=1 SV=2	O43761	9143	ENSG00000127561	SYNGR3				transport;other biological processes	other membranes;ER/Golgi;other cell component	other molecular function
9.33136	8.75556	9.04794	8.96953	9.25526	9.49546	9.54959	9.42185	9.59376	9.80558	FALSE		+	3h_PBS	2.47618	0.013163	0.501319	4.12079	B2R6W0;hsa:55848;Q9HBL7;Q9NZ44	Plasminogen receptor (KT) OS=Homo sapiens (Human) OX=9606 GN=PLGRKT PE=1 SV=1	Q9HBL7	55848	ENSG00000107020	PLGRKT				stress response;other biological processes	plasma membrane;other membranes
8.64169	8.21917	8.36807	7.77873	8.43921	8.59954	8.68965	8.86697	8.83194	8.96376	FALSE		+	3h_PBS	1.87316	0.0277193	0.500998	3.16016	hsa:516;P05496	ATP synthase F(0) complex subunit C1, mitochondrial OS=Homo sapiens (Human) OX=9606 GN=ATP5MC1 PE=1 SV=2	P05496	516	ENSG00000159199	ATP5MC1	Oxidative phosphorylation;Metabolic pathways;Thermogenesis;Alzheimer disease;Parkinson disease;Amyotrophic lateral sclerosis;Huntington disease;Prion disease;Pathways of neurodegeneration;Chemical carcinogenesis;Diabetic cardiomyopathy	Cristae formation;Formation of ATP by chemiosmotic coupling;Mitochondrial protein import	Electron transport chain: OXPHOS system in mitochondria;7q11.23 copy number variation syndrome;Oxidative phosphorylation	other metabolic processes;transport	other membranes;mitochondrion	transporter activity;other molecular function
6.72792	6.17592	6.45121	6.38888	6.74819	6.85798	7.09908	6.81378	6.926	7.29829	FALSE		+	3h_PBS	2.13952	0.0201971	0.500602	3.5739	hsa:9409;Q9BWB9;Q9Y5Y5	Peroxisomal membrane protein PEX16 OS=Homo sapiens (Human) OX=9606 GN=PEX16 PE=1 SV=2	Q9Y5Y5	9409	ENSG00000121680	PEX16	Peroxisome	Class I peroxisomal membrane protein import		cell organization and biogenesis;transport;other biological processes	other membranes;cytosol;ER/Golgi;other cytoplasmic organelle	other molecular function
10.1496	9.43338	9.88966	9.6703	9.95768	10.1008	10.3629	10.1623	10.3482	10.6254	FALSE		+	3h_PBS	1.93128	0.0261128	0.499792	3.24923	E9PF74;hsa:60386;Q6V9R7;Q9HC21	Mitochondrial thiamine pyrophosphate carrier OS=Homo sapiens (Human) OX=9606 GN=SLC25A19 PE=1 SV=1	Q9HC21	60386	ENSG00000125454	SLC25A19		Vitamin B1 (thiamin) metabolism	Thiamine metabolic pathways	other metabolic processes;transport	other membranes;mitochondrion	transporter activity
6.824	5.98413	6.54998	6.2114	6.70044	6.79051	6.99322	6.85922	6.97384	7.15178	FALSE		+	3h_PBS	1.75304	0.0322409	0.499724	2.97783	B2RE26;hsa:26984;Q96IW7;Q9Y682	Vesicle-trafficking protein SEC22a OS=Homo sapiens (Human) OX=9606 GN=SEC22A PE=1 SV=1	Q96IW7	26984	ENSG00000121542	SEC22A		COPII-mediated vesicle transport		transport	other membranes;ER/Golgi	transporter activity
8.84862	8.20945	8.60881	8.35975	8.57705	8.79214	8.99577	8.81698	9.07012	9.42585	FALSE		+	3h_PBS	1.86767	0.0279113	0.499434	3.15178	A8K3P8;B4DHW1;hsa:55858;Q9BTN9;Q9HC07;Q9NZ34	Transmembrane protein 165 OS=Homo sapiens (Human) OX=9606 GN=TMEM165 PE=1 SV=1	Q9HC07	55858	ENSG00000134851	TMEM165			IL-18 signaling pathway	cell organization and biogenesis;protein metabolism;other metabolic processes;transport;other biological processes	other membranes;ER/Golgi;other cytoplasmic organelle;other cell component	transporter activity
10.808	10.1582	10.5096	10.3153	10.5508	10.7685	10.9444	10.8379	11.0004	11.2862	FALSE		+	3h_PBS	2.1026	0.0210553	0.49909	3.51566	hsa:55153;Q32Q11;Q68D52;Q7Z5U4;Q9H831;Q9H9P6;Q9NVU7	Protein SDA1 homolog OS=Homo sapiens (Human) OX=9606 GN=SDAD1 PE=1 SV=3	Q9NVU7	55153	ENSG00000198301	SDAD1				cell organization and biogenesis;transport;other biological processes	nucleus
10.1957	9.43671	9.88524	9.52219	10.1976	10.1499	10.1946	10.2426	10.4115	10.7337	FALSE		+	3h_PBS	1.48837	0.0470004	0.498965	2.58268	A8K9S6;B2R620;D3DPX0;hsa:6513;O75535;P11166;Q0P512;Q147X2	Solute carrier family 2, facilitated glucose transporter member 1 OS=Homo sapiens (Human) OX=9606 GN=SLC2A1 PE=1 SV=2	P11166	6513	ENSG00000117394	SLC2A1	HIF-1 signaling pathway;Insulin secretion;Thyroid hormone signaling pathway;Adipocytokine signaling pathway;Glucagon signaling pathway;Insulin resistance;Bile secretion;Human T-cell leukemia virus 1 infection;Pathways in cancer;Renal cell carcinoma;Central carbon metabolism in cancer;Diabetic cardiomyopathy	Vitamin C (ascorbate) metabolism;Cellular hexose transport;Regulation of insulin secretion;Lactose synthesis;Defective SLC2A1 causes GLUT1 deficiency syndrome 1 (GLUT1DS1)	Cori cycle;HIF1A and PPARG regulation of glycolysis;Nuclear receptors meta-pathway;NRF2 pathway;Photodynamic therapy-induced HIF-1 survival signaling;Angiopoietin-like protein 8 regulatory pathway;Focal adhesion: PI3K-Akt-mTOR-signaling pathway;Clear cell renal cell carcinoma pathways;Type 2 papillary renal cell carcinoma;Metabolic reprogramming in colon cancer;Aerobic glycolysis;Insulin signalin…	cell organization and biogenesis;other metabolic processes;stress response;transport;developmental processes;other biological processes	plasma membrane;other membranes;cytosol;cytoskeleton;ER/Golgi;nucleus;other cell component	transporter activity;other molecular function
10.7036	10.0356	10.4861	10.1475	10.6285	10.666	10.8808	10.7397	10.9337	11.2711	FALSE		+	3h_PBS	1.73786	0.0329269	0.497992	2.95494	A8K527;B4DK71;hsa:22908;O94935;Q7LA14;Q7LA22;Q96AX7;Q9NQ46;Q9NQ57;Q9NTJ5	Phosphatidylinositide phosphatase SAC1 OS=Homo sapiens (Human) OX=9606 GN=SACM1L PE=1 SV=2	Q9NTJ5	22908	ENSG00000211456	SACM1L	Inositol phosphate metabolism;Metabolic pathways;Phosphatidylinositol signaling system	Synthesis of PIPs at the Golgi membrane;Synthesis of PIPs at the ER membrane		other metabolic processes	other membranes;ER/Golgi;other cell component	other molecular function
15.7792	15.1768	15.5174	15.2605	15.5803	15.7301	15.9784	15.8554	15.981	16.2589	FALSE		+	3h_PBS	2.12414	0.0205781	0.497923	3.5496	hsa:5339;Q15148;Q15149;Q16640;Q6S376;Q6S377;Q6S378;Q6S379;Q6S380;Q6S381;Q6S382;Q6S383	Plectin OS=Homo sapiens (Human) OX=9606 GN=PLEC PE=1 SV=3	Q15149	5339	ENSG00000178209	PLEC		Assembly of collagen fibrils and other multimeric structures;Caspase-mediated cleavage of cytoskeletal proteins;Type I hemidesmosome assembly	Envelope proteins and their potential roles in EDMD physiopathology	cell cycle OR cell proliferation;cell organization and biogenesis;other metabolic processes;stress response;developmental processes;other biological processes	plasma membrane;other membranes;cytosol;cytoskeleton;mitochondrion;other cell component	cytoskeletal activity;other molecular function
10.4865	9.74567	10.2217	9.86651	10.3691	10.3818	10.6085	10.4935	10.6839	11.0108	FALSE		+	3h_PBS	1.62594	0.0383984	0.497791	2.78714	B2R896;hsa:51635;Q9UKU2;Q9Y394	Dehydrogenase/reductase SDR family member 7 OS=Homo sapiens (Human) OX=9606 GN=DHRS7 PE=1 SV=1	Q9Y394	51635	ENSG00000100612	DHRS7						other molecular function
12.4097	11.9807	12.272	11.9901	12.2007	12.5014	12.6491	12.5431	12.7667	12.8803	FALSE		+	3h_PBS	2.74673	0.00973797	0.497468	4.58438	B4DJ58;D3DUG7;hsa:26156;O76021;Q2M1T7;Q6PL22;Q8IWS7;Q8WUZ1;Q9HDA9;Q9Y3Z9	Ribosomal L1 domain-containing protein 1 OS=Homo sapiens (Human) OX=9606 GN=RSL1D1 PE=1 SV=3	O76021	26156	ENSG00000171490	RSL1D1			Senescence and autophagy in cancer	RNA metabolism OR transcription;other metabolic processes;other biological processes	nucleus;other cell component	nucleic acid binding activity
8.64169	7.98299	8.49185	8.24935	8.43003	8.55113	8.97785	8.69244	8.91677	9.13955	FALSE		+	3h_PBS	1.91357	0.0267637	0.496366	3.22203	A8MPR0;hsa:11282;Q86TF1;Q96GH4;Q9NSK6;Q9UQ53	Alpha-1,3-mannosyl-glycoprotein 4-beta-N-acetylglucosaminyltransferase B OS=Homo sapiens (Human) OX=9606 GN=MGAT4B PE=1 SV=1	Q9UQ53	11282	ENSG00000161013;ENSG00000284501	MGAT4B	N-Glycan biosynthesis;Various types of N-glycan biosynthesis;Metabolic pathways	N-Glycan antennae elongation;Maturation of spike protein		protein metabolism;other metabolic processes;other biological processes	other membranes;ER/Golgi	other molecular function
8.40769	8.14822	8.39489	8.32373	8.19525	8.65964	8.87713	8.67066	8.77545	8.96723	FALSE		+	3h_PBS	3.61602	0.00442162	0.496062	6.2637	A2A2Y0;hsa:85365;Q8NBX2;Q8NC39;Q9H553	Alpha-1,3/1,6-mannosyltransferase ALG2 OS=Homo sapiens (Human) OX=9606 GN=ALG2 PE=1 SV=1	Q9H553	85365	ENSG00000119523	ALG2	N-Glycan biosynthesis;Various types of N-glycan biosynthesis;Metabolic pathways	Biosynthesis of the N-glycan precursor (dolichol lipid-linked oligosaccharide, LLO) and transfer to a nascent protein;Defective ALG2 causes CDG-1i		protein metabolism;other metabolic processes;other biological processes	other membranes;cytosol;cytoskeleton;ER/Golgi;nucleus;other cell component	other molecular function
10.9554	10.2031	10.7659	10.364	10.7076	10.7844	11.1162	10.9422	11.1921	11.4409	FALSE		+	3h_PBS	1.63372	0.0379795	0.495935	2.79875	hsa:8449;O60231;O60322;Q5JP45;Q969X7;Q96QC1	Pre-mRNA-splicing factor ATP-dependent RNA helicase DHX16 OS=Homo sapiens (Human) OX=9606 GN=DHX16 PE=1 SV=2	O60231	8449	ENSG00000204560;ENSG00000206486;ENSG00000226171;ENSG00000231377;ENSG00000233049;ENSG00000233418;ENSG00000233561	DHX16	Spliceosome	mRNA Splicing - Major Pathway	mRNA processing	RNA metabolism OR transcription;other metabolic processes	nucleus	other molecular function
9.34163	8.72349	9.07868	8.87129	9.4363	9.41045	9.59358	9.47411	9.61894	9.83147	FALSE		+	3h_PBS	1.91937	0.0264872	0.49543	3.23093	hsa:55002;Q5JSB1;Q6NUN1;Q6UWJ1;Q8NG29;Q8TCI6;Q96EA6;Q9NWT2	Transmembrane and coiled-coil domain-containing protein 3 OS=Homo sapiens (Human) OX=9606 GN=TMCO3 PE=1 SV=1	Q6UWJ1	55002	ENSG00000150403	TMCO3				transport	other membranes	transporter activity
12.1854	11.4947	11.9031	11.6298	12.0182	12.056	12.3785	12.2555	12.3581	12.6528	FALSE		+	3h_PBS	1.83768	0.0287717	0.493936	3.10606	B2R8N0;hsa:2052;P07099;Q5VTJ6;Q9NP75;Q9NPE7;Q9NQU6;Q9NQU7;Q9NQU8;Q9NQU9;Q9NQV0;Q9NQV1;Q9NQV2	Epoxide hydrolase 1 OS=Homo sapiens (Human) OX=9606 GN=EPHX1 PE=1 SV=1	P07099	2052	ENSG00000143819	EPHX1	Metabolism of xenobiotics by cytochrome P450;Bile secretion;Chemical carcinogenesis;Chemical carcinogenesis;Chemical carcinogenesis	Phase I - Functionalization of compounds	Photodynamic therapy-induced NFE2L2 (NRF2) survival signaling;Benzene metabolism;Benzo(a)pyrene metabolism;Aflatoxin B1 metabolism;Metapathway biotransformation Phase I and II	other metabolic processes;other biological processes	other membranes;ER/Golgi	other molecular function
12.1916	11.4579	11.7933	11.624	12.0885	12.0292	12.3041	12.1994	12.4105	12.6767	FALSE		+	3h_PBS	1.64273	0.0375151	0.492943	2.81222	A8K1Y3;B7Z8V8;C5HU00;hsa:2590;Q10471;Q9NPY4	Polypeptide N-acetylgalactosaminyltransferase 2 OS=Homo sapiens (Human) OX=9606 GN=GALNT2 PE=1 SV=1	Q10471	2590	ENSG00000143641	GALNT2	Mucin type O-glycan biosynthesis;Other types of O-glycan biosynthesis;Metabolic pathways	COPI-independent Golgi-to-ER retrograde traffic;O-linked glycosylation of mucins	Globo sphingolipid metabolism	protein metabolism;other metabolic processes	non-structural extracellular;other membranes;ER/Golgi;other cell component	other molecular function
7.63807	7.08215	7.51806	7.12722	7.50383	7.72383	7.60066	7.85798	7.95826	8.19081	FALSE		+	3h_PBS	1.9342	0.0259294	0.492442	3.25373	B9EJD7;hsa:56927;Q9NPR9	Protein GPR108 OS=Homo sapiens (Human) OX=9606 GN=GPR108 PE=2 SV=3	Q9NPR9	56927	ENSG00000125734	GPR108				other biological processes	other membranes;ER/Golgi
11.2377	10.487	10.8502	10.6593	11.1397	11.121	11.322	11.2962	11.3926	11.7035	FALSE		+	3h_PBS	1.69367	0.0349271	0.492242	2.8885	B3KQI7;D3DPU7;hsa:10269;O75844;Q8NDZ8;Q9UBQ2	CAAX prenyl protease 1 homolog OS=Homo sapiens (Human) OX=9606 GN=ZMPSTE24 PE=1 SV=2	O75844	10269	ENSG00000084073	ZMPSTE24	Terpenoid backbone biosynthesis		Adipogenesis;Lamin A-processing pathway;Nephrotic syndrome;Influence of laminopathies on Wnt signaling;Overlap between signal transduction pathways contributing to LMNA laminopathies;Familial partial lipodystrophy (FPLD);Progeria-associated lipodystrophy	cell organization and biogenesis;protein metabolism;DNA metabolism;other metabolic processes;stress response;transport;developmental processes;signal transduction;other biological processes	other membranes;ER/Golgi;nucleus;other cell component	nucleic acid binding activity;other molecular function
11.734	11.2434	11.5644	11.2837	11.5588	11.7641	12.0195	11.8403	11.997	12.2237	FALSE		+	3h_PBS	2.41804	0.0140958	0.492105	4.02414	hsa:64318;Q8WTT2;Q9H5M6;Q9H9D8	Nucleolar complex protein 3 homolog OS=Homo sapiens (Human) OX=9606 GN=NOC3L PE=1 SV=1	Q8WTT2	64318	ENSG00000173145	NOC3L				DNA metabolism;other metabolic processes;other biological processes	mitochondrion;nucleus	other molecular function
7.3672	6.72383	7.09381	6.80993	7.29737	7.2817	7.43463	7.49426	7.59991	7.93899	FALSE		+	3h_PBS	1.70946	0.0341527	0.491468	2.91222	hsa:54733;Q14963;Q5JPA8;Q6ZRQ3;Q8IXU6;Q9H947	Solute carrier family 35 member F2 OS=Homo sapiens (Human) OX=9606 GN=SLC35F2 PE=1 SV=1	Q8IXU6	54733	ENSG00000110660	SLC35F2				transport	other membranes	transporter activity
11.917	11.3137	11.6767	11.3606	11.672	11.8052	12.1331	11.9432	12.1011	12.4096	FALSE		+	3h_PBS	1.92999	0.0261477	0.490434	3.24725	hsa:26155;Q5SVA3;Q9BTN6;Q9Y3T9	Nucleolar complex protein 2 homolog OS=Homo sapiens (Human) OX=9606 GN=NOC2L PE=1 SV=4	Q9Y3T9	26155	ENSG00000188976	NOC2L		Regulation of TP53 Activity through Phosphorylation		cell organization and biogenesis;other biological processes	cytosol;nucleus;other cell component	other molecular function
7.42626	6.84172	7.2182	6.76686	7.2891	7.41701	7.56529	7.50541	7.60659	7.89845	FALSE		+	3h_PBS	1.90574	0.0270223	0.490123	3.21002	A8K4B3;D3DNU2;hsa:90407;Q6ZMJ0;Q96HV5	Transmembrane protein 41A OS=Homo sapiens (Human) OX=9606 GN=TMEM41A PE=1 SV=1	Q96HV5	90407	ENSG00000163900	TMEM41A					other membranes
9.51096	9.15406	9.40493	9.2384	9.69505	9.7812	9.80993	9.8392	9.90929	10.1132	FALSE		+	3h_PBS	2.59497	0.0115209	0.489887	4.32143	hsa:27089;O14949;Q5FVE2;Q9BV88;Q9T2V7	Cytochrome b-c1 complex subunit 8 OS=Homo sapiens (Human) OX=9606 GN=UQCRQ PE=1 SV=4	O14949	27089	ENSG00000164405	UQCRQ	Oxidative phosphorylation;Metabolic pathways;Cardiac muscle contraction;Thermogenesis;Non-alcoholic fatty liver disease;Alzheimer disease;Parkinson disease;Amyotrophic lateral sclerosis;Huntington disease;Prion disease;Pathways of neurodegeneration;Chemical carcinogenesis;Diabetic cardiomyopathy	Respiratory electron transport	Electron transport chain: OXPHOS system in mitochondria;Nonalcoholic fatty liver disease;Mitochondrial complex III assembly	other metabolic processes;transport;developmental processes	other membranes;mitochondrion
9.74366	9.20408	9.50303	9.42101	9.82464	9.77824	9.96809	10.0323	10.074	10.2915	FALSE		+	3h_PBS	2.10088	0.0211076	0.489551	3.51296	hsa:10565;Q9NV46;Q9UFV2;Q9UNL0;Q9Y6D6	Brefeldin A-inhibited guanine nucleotide-exchange protein 1 OS=Homo sapiens (Human) OX=9606 GN=ARFGEF1 PE=1 SV=2	Q9Y6D6	10565	ENSG00000066777	ARFGEF1	Endocytosis			cell organization and biogenesis;transport;developmental processes;other biological processes	other membranes;cytosol;ER/Golgi;nucleus;other cell component	enzyme regulator activity;cytoskeletal activity;other molecular function
8.42122	7.84549	8.2446	7.90809	8.26444	8.43003	8.58871	8.47167	8.66	8.97699	FALSE		+	3h_PBS	1.97575	0.0246041	0.488713	3.31783	E1P5U0;hsa:55969;O00605;Q5QPG6;Q5QPG7;Q9BT03;Q9BUV8;Q9BZU7;Q9UI05	Respirasome Complex Assembly Factor 1 OS=Homo sapiens (Human) OX=9606 GN=RAB5IF PE=1 SV=1	Q9BUV8	55969	ENSG00000101084	RAB5IF				cell organization and biogenesis	other membranes;mitochondrion
10.4367	9.77545	10.2048	9.76421	10.2736	10.3432	10.5182	10.4986	10.6501	10.8844	FALSE		+	3h_PBS	1.7544	0.0322473	0.487943	2.97989	hsa:79888;Q1HAQ1;Q7Z4G6;Q8N3U7;Q8NF37;Q8WUL8;Q9GZW6	Lysophosphatidylcholine acyltransferase 1 OS=Homo sapiens (Human) OX=9606 GN=LPCAT1 PE=1 SV=2	Q8NF37	79888	ENSG00000153395	LPCAT1	Glycerophospholipid metabolism;Ether lipid metabolism;Metabolic pathways	Neutrophil degranulation;Synthesis of PA;Acyl chain remodelling of PC;Acyl chain remodelling of PG;Synthesis of PC		other metabolic processes;developmental processes;other biological processes	plasma membrane;other membranes;ER/Golgi;other cytoplasmic organelle;other cell component	other molecular function
9.48684	8.63662	9.02209	8.79993	9.46025	9.38629	9.62917	9.52278	9.58252	9.72451	FALSE		+	3h_PBS	1.56901	0.0415337	0.48791	2.70232	hsa:6541;P30825;Q5JR50	High affinity cationic amino acid transporter 1 OS=Homo sapiens (Human) OX=9606 GN=SLC7A1 PE=1 SV=1	P30825	6541	ENSG00000139514	SLC7A1	MicroRNAs in cancer	Amino acid transport across the plasma membrane	VEGFA-VEGFR2 signaling pathway	transport;other biological processes	plasma membrane;other membranes;other cell component	transporter activity
5.03122	4.6893	4.57894	4.38543	4.70044	4.9542	5.55152	4.91648	4.98641	5.41616	FALSE		+	3h_PBS	1.69235	0.0350136	0.487888	2.88652	A8MT70;A8MV69;B3KSC1;B5MDJ6;F2Z370;hsa:79740;Q9H5T8	Zinc finger B-box domain-containing protein 1 OS=Homo sapiens (Human) OX=9606 GN=ZBBX PE=2 SV=3	A8MT70	79740	ENSG00000169064	ZBBX				other biological processes	cytoskeleton	other molecular function
7.32373	6.92719	7.12309	7.05853	7.50144	7.43713	7.54767	7.60659	7.65464	8.12619	FALSE		+	3h_PBS	1.84989	0.0284437	0.487647	3.12466	A1L3W4;D3DWF9;hsa:23214;Q2YDX3;Q53G88;Q68G50;Q76N88;Q96CP8;Q96QU8;Q9BT21	Exportin-6 OS=Homo sapiens (Human) OX=9606 GN=XPO6 PE=1 SV=1	Q96QU8	23214	ENSG00000169180	XPO6	Nucleocytoplasmic transport			transport	plasma membrane;other membranes;cytosol;nucleus;other cell component	other molecular function
6.27053	5.87529	5.89724	5.82273	6.34873	6.34518	6.40429	6.51412	6.58496	6.8009	FALSE		+	3h_PBS	2.1444	0.0201126	0.486989	3.58162	A2IDE1;D3DU52;hsa:9091;O14927;Q96G00;Q96S22;Q9BRB3;Q9UJH4	Phosphatidylinositol N-acetylglucosaminyltransferase subunit Q OS=Homo sapiens (Human) OX=9606 GN=PIGQ PE=1 SV=3	Q9BRB3	9091	ENSG00000007541	PIGQ	Glycosylphosphatidylinositol (GPI)-anchor biosynthesis;Metabolic pathways			protein metabolism;other metabolic processes	other membranes;ER/Golgi	other molecular function
11.5169	11.0259	11.3414	11.1419	11.4434	11.6286	11.7409	11.6468	11.8448	12.0406	FALSE		+	3h_PBS	2.45478	0.013413	0.486445	4.0851	A8K5W9;hsa:10940;Q15037;Q99575	Ribonucleases P/MRP protein subunit POP1 OS=Homo sapiens (Human) OX=9606 GN=POP1 PE=1 SV=2	Q99575	10940	ENSG00000104356	POP1	Ribosome biogenesis in eukaryotes	tRNA processing in the nucleus		RNA metabolism OR transcription;other metabolic processes	nucleus;other cell component	nucleic acid binding activity;other molecular function
11.9787	11.3134	11.7996	11.4402	11.7361	11.8706	12.1683	12.0068	12.1814	12.4727	FALSE		+	3h_PBS	1.8207	0.0294456	0.486344	3.08025	hsa:4641;O00159;Q4LE56;Q6NVJ7;Q86Y95	Unconventional myosin-Ic OS=Homo sapiens (Human) OX=9606 GN=MYO1C PE=1 SV=4	O00159	4641	ENSG00000197879	MYO1C	Pathogenic Escherichia coli infection	Translocation of SLC2A4 (GLUT4) to the plasma membrane;Regulation of actin dynamics for phagocytic cup formation;FCGR3A-mediated phagocytosis;Sensory processing of sound by inner hair cells of the cochlea;Sensory processing of sound by outer hair cells of the cochlea	VEGFA-VEGFR2 signaling pathway;Insulin signaling	cell organization and biogenesis;stress response;transport;signal transduction;other biological processes	plasma membrane;other membranes;cytosol;cytoskeleton;nucleus;other cell component	signal transduction activity or receptor binding;cytoskeletal activity;other molecular function
9.99887	9.09355	9.4545	9.33405	9.88387	9.8302	10.0083	9.98996	10.0471	10.3194	FALSE		+	3h_PBS	1.49536	0.0465476	0.486035	2.59302	hsa:8140;Q01650;Q8IV97;Q9UBN8;Q9UP15;Q9UQC0	Large neutral amino acids transporter small subunit 1 OS=Homo sapiens (Human) OX=9606 GN=SLC7A5 PE=1 SV=2	Q01650	8140	ENSG00000103257	SLC7A5	mTOR signaling pathway;Central carbon metabolism in cancer	Basigin interactions;Tryptophan catabolism;Amino acid transport across the plasma membrane	Aryl hydrocarbon receptor pathway;Nuclear receptors meta-pathway;Malignant pleural mesothelioma	transport;other biological processes	plasma membrane;other membranes;cytosol;other cytoplasmic organelle;other cell component	transporter activity;other molecular function
12.4307	11.9032	12.2473	11.9694	12.2	12.4452	12.6736	12.464	12.6619	12.9331	FALSE		+	3h_PBS	2.23109	0.0182281	0.485443	3.71973	hsa:51602;Q53SA4;Q6PK08;Q9P036;Q9UFN3;Q9Y2X3	Nucleolar protein 58 OS=Homo sapiens (Human) OX=9606 GN=NOP58 PE=1 SV=1	Q9Y2X3	51602	ENSG00000055044	NOP58	Ribosome biogenesis in eukaryotes	SUMOylation of RNA binding proteins;Major pathway of rRNA processing in the nucleolus and cytosol;rRNA modification in the nucleus and cytosol		RNA metabolism OR transcription;other metabolic processes;other biological processes	cytosol;nucleus;other cell component	nucleic acid binding activity;other molecular function
6.44294	5.9472	6.10852	6.32553	6.36107	6.50621	6.65249	6.63517	6.86419	6.95303	FALSE		+	3h_PBS	2.38534	0.0147927	0.485165	3.97021	A0PJH6;A8K0X2;hsa:23231;O94847;Q68CR1;Q6P999;Q96G59	Protein sel-1 homolog 3 OS=Homo sapiens (Human) OX=9606 GN=SEL1L3 PE=1 SV=2	Q68CR1	23231	ENSG00000091490	SEL1L3					other membranes;nucleus
11.1742	10.6585	11.0518	10.7647	10.9775	11.1932	11.479	11.3001	11.4187	11.66	FALSE		+	3h_PBS	2.36236	0.0151074	0.484887	3.93249	hsa:9329;Q5VZJ7;Q9UKN8	General transcription factor 3C polypeptide 4 OS=Homo sapiens (Human) OX=9606 GN=GTF3C4 PE=1 SV=2	Q9UKN8	9329	ENSG00000125484	GTF3C4		RNA Polymerase III Abortive And Retractive Initiation;RNA Polymerase III Transcription Initiation From Type 1 Promoter;RNA Polymerase III Transcription Initiation From Type 2 Promoter		protein metabolism;RNA metabolism OR transcription;other metabolic processes	mitochondrion;nucleus;other cell component	enzyme regulator activity;nucleic acid binding activity;other molecular function
6.55305	6.16591	6.21529	6.42626	6.46434	6.60437	6.62059	6.80993	7.04439	7.16892	FALSE		+	3h_PBS	2.14789	0.0200357	0.484667	3.58714	hsa:25807;Q6I9X3;Q9UGQ7;Q9Y3P4	Rhomboid domain-containing protein 3 OS=Homo sapiens (Human) OX=9606 GN=RHBDD3 PE=2 SV=1	Q9Y3P4	25807	ENSG00000100263	RHBDD3				protein metabolism;developmental processes;signal transduction;other biological processes	other membranes	other molecular function
10.8153	10.2907	10.7036	10.3711	10.8081	10.8543	10.9314	10.9994	11.2001	11.4247	FALSE		+	3h_PBS	1.89209	0.0274177	0.484236	3.1891	A8K7S1;hsa:81876;Q9H0U4	Ras-related protein Rab-1B OS=Homo sapiens (Human) OX=9606 GN=RAB1B PE=1 SV=1	Q9H0U4	81876	ENSG00000174903	RAB1B	Legionellosis	COPI-mediated anterograde transport;COPII-mediated vesicle transport;RAB geranylgeranylation;COPI-dependent Golgi-to-ER retrograde traffic;RAB GEFs exchange GTP for GDP on RABs;Golgi Cisternae Pericentriolar Stack Reorganization		cell organization and biogenesis;other metabolic processes;transport;other biological processes	other membranes;cytosol;ER/Golgi;other cell component	other molecular function
9.9747	9.31266	9.55612	9.47654	10.138	9.95128	10.1218	10.1182	10.2253	10.4626	FALSE		+	3h_PBS	1.58794	0.0405056	0.484226	2.73049	D3DTC1;hsa:81037;Q658W6;Q7LG29;Q96AZ0;Q96KA5;Q9H3N4	Cleft lip and palate transmembrane protein 1-like protein OS=Homo sapiens (Human) OX=9606 GN=CLPTM1L PE=1 SV=1	Q96KA5	81037	ENSG00000049656;ENSG00000274811	CLPTM1L			Vitamin D receptor pathway	other biological processes	other membranes;other cell component
7.77215	7.23266	7.48382	7.2854	7.80155	7.83479	7.89118	7.90388	8.03067	8.33539	FALSE		+	3h_PBS	1.93235	0.0260223	0.484066	3.25089	hsa:65084;Q6AW91;Q86UB9;Q8ND01;Q9H6M3	Transmembrane protein 135 OS=Homo sapiens (Human) OX=9606 GN=TMEM135 PE=2 SV=2	Q86UB9	65084	ENSG00000166575	TMEM135				cell organization and biogenesis;stress response;other biological processes	other membranes;mitochondrion;other cytoplasmic organelle;other cell component
10.8707	10.2852	10.8355	10.3915	10.6688	10.8419	11.1816	10.9396	11.1135	11.3916	FALSE		+	3h_PBS	1.89164	0.0274225	0.483323	3.18842	hsa:84128;Q8IWA0;Q96J10;Q9H8U8;Q9H9U5;Q9H9V8;Q9UIX2	WD repeat-containing protein 75 OS=Homo sapiens (Human) OX=9606 GN=WDR75 PE=1 SV=1	Q8IWA0	84128	ENSG00000115368	WDR75	Ribosome biogenesis in eukaryotes	rRNA modification in the nucleus and cytosol;Major pathway of rRNA processing in the nucleolus and cytosol		RNA metabolism OR transcription;other metabolic processes;other biological processes	nucleus
10.0975	9.54651	9.87667	9.58158	10.0443	10.0668	10.2617	10.204	10.3944	10.6356	FALSE		+	3h_PBS	1.91872	0.0265159	0.483186	3.22994	hsa:27161;Q8TCZ5;Q8WV58;Q96ID1;Q9UKV8	Protein argonaute-2 OS=Homo sapiens (Human) OX=9606 GN=AGO2 PE=1 SV=3	Q9UKV8	27161	ENSG00000123908	AGO2		TP53 Regulates Metabolic Genes;MAPK6/MAPK4 signaling;NR1H3 & NR1H2 regulate gene expression linked to cholesterol transport and efflux;Estrogen-dependent gene expression;Pre-NOTCH Transcription and Translation;Ca2+ pathway;Transcriptional regulation by small RNAs;MicroRNA (miRNA) biogenesis;Regulation of RUNX1 Expression and Activity;Small interfering RNA (siRNA) biogenesis;Regulation of MECP2 ex…	exRNA mechanism of action and biogenesis;Fragile X syndrome;Male infertility;Influence of laminopathies on Wnt signaling;Overlap between signal transduction pathways contributing to LMNA laminopathies	cell organization and biogenesis;protein metabolism;RNA metabolism OR transcription;other metabolic processes;developmental processes;other biological processes	non-structural extracellular;cytosol;nucleus;other cell component	nucleic acid binding activity;other molecular function
11.2808	10.5905	10.9557	10.7425	11.112	11.1885	11.4177	11.3096	11.4777	11.703	FALSE		+	3h_PBS	1.89775	0.0272975	0.483005	3.19777	A8K938;F5H6D0;hsa:7841;Q13724;Q17RN9;Q8TCT5	Mannosyl-oligosaccharide glucosidase OS=Homo sapiens (Human) OX=9606 GN=MOGS PE=1 SV=5	Q13724	7841	ENSG00000115275	MOGS	N-Glycan biosynthesis;Metabolic pathways;Protein processing in endoplasmic reticulum	Maturation of spike protein;N-glycan trimming in the ER and Calnexin/Calreticulin cycle;Maturation of spike protein;Defective MOGS causes CDG-2b		protein metabolism;other metabolic processes;other biological processes	other membranes;ER/Golgi	other molecular function
11.9563	11.2202	11.6993	11.4158	11.8242	11.8182	12.0983	12.0042	12.1113	12.4975	FALSE		+	3h_PBS	1.61191	0.0392442	0.482737	2.76621	hsa:57510;Q5JTE6;Q96G48;Q96HN3;Q9BWM6;Q9BZV5;Q9H9M4;Q9HAV4;Q9NT89;Q9NW39;Q9ULC9	Exportin-5 OS=Homo sapiens (Human) OX=9606 GN=XPO5 PE=1 SV=1	Q9HAV4	57510	ENSG00000124571	XPO5	Nucleocytoplasmic transport	MicroRNA (miRNA) biogenesis	miRNA biogenesis;exRNA mechanism of action and biogenesis	RNA metabolism OR transcription;transport;other biological processes	cytosol;nucleus;other cell component	nucleic acid binding activity;other molecular function
9.60028	8.96953	9.26959	9.08826	9.54978	9.52493	9.76255	9.65051	9.80203	10.1483	FALSE		+	3h_PBS	1.75058	0.0323413	0.482185	2.97413	B4DP08;hsa:56052;Q6UVZ9;Q8N5Y4;Q9BT22;Q9P2Y2	Chitobiosyldiphosphodolichol beta-mannosyltransferase OS=Homo sapiens (Human) OX=9606 GN=ALG1 PE=1 SV=2	Q9BT22	56052	ENSG00000033011	ALG1	N-Glycan biosynthesis;Various types of N-glycan biosynthesis;Metabolic pathways	Biosynthesis of the N-glycan precursor (dolichol lipid-linked oligosaccharide, LLO) and transfer to a nascent protein;Defective ALG1 causes CDG-1k	Nephrotic syndrome	protein metabolism;other metabolic processes	other membranes;ER/Golgi	other molecular function
8.70113	8.05365	8.52239	8.32508	8.60028	8.68615	8.94661	8.73978	8.92154	9.31741	FALSE		+	3h_PBS	1.78115	0.0313161	0.481792	3.02029	B4DH71;hsa:55051;Q4G0A7;Q9H7Z3;Q9NWH6	Nuclear exosome regulator NRDE2 OS=Homo sapiens (Human) OX=9606 GN=NRDE2 PE=1 SV=3	Q9H7Z3	55051	ENSG00000119720	NRDE2				cell cycle OR cell proliferation;cell organization and biogenesis;RNA metabolism OR transcription;other metabolic processes;stress response;other biological processes	nucleus
10.6672	10.1347	10.4416	10.2043	10.8257	10.7237	10.9767	10.8698	10.9496	11.1602	FALSE		+	3h_PBS	1.90576	0.0270378	0.481302	3.21005	A8K533;G5EA53;hsa:4257;P10620	Microsomal glutathione S-transferase 1 OS=Homo sapiens (Human) OX=9606 GN=MGST1 PE=1 SV=1	P10620	4257	ENSG00000008394	MGST1	Glutathione metabolism;Metabolism of xenobiotics by cytochrome P450;Drug metabolism;Drug metabolism;Metabolic pathways;Platinum drug resistance;Pathways in cancer;Chemical carcinogenesis;Chemical carcinogenesis;Chemical carcinogenesis;Hepatocellular carcinoma;Fluid shear stress and atherosclerosis	Neutrophil degranulation;Aflatoxin activation and detoxification;Glutathione conjugation	Aryl hydrocarbon receptor pathway;Nuclear receptors meta-pathway;Oxidative stress response;Metapathway biotransformation Phase I and II	stress response;transport;developmental processes;other biological processes	plasma membrane;other membranes;mitochondrion;ER/Golgi;nucleus;other cytoplasmic organelle;other cell component	other molecular function
9.3374	8.61912	9.15406	8.80187	9.10643	9.18958	9.59059	9.42017	9.46128	9.76321	FALSE		+	3h_PBS	1.76926	0.0317998	0.481189	3.00232	B2RE82;hsa:6873;O43487;O43604;O60668;Q6P1X5;Q86WW7;Q8IWK4	Transcription initiation factor TFIID subunit 2 OS=Homo sapiens (Human) OX=9606 GN=TAF2 PE=1 SV=3	Q6P1X5	6873	ENSG00000064313	TAF2	Basal transcription factors	Regulation of TP53 Activity through Phosphorylation;RNA Polymerase II Pre-transcription Events;HIV Transcription Initiation;RNA Polymerase II HIV Promoter Escape;RNA Polymerase II Promoter Escape;RNA Polymerase II Transcription Pre-Initiation And Promoter Opening;RNA Polymerase II Transcription Initiation		cell cycle OR cell proliferation;RNA metabolism OR transcription;other metabolic processes;other biological processes	nucleus	nucleic acid binding activity;other molecular function
8.37199	8.01235	8.34518	8.08958	8.26256	8.62936	8.60214	8.55075	8.7445	8.95855	FALSE		+	3h_PBS	2.83087	0.00920174	0.480725	4.73355	hsa:56986;Q567Q3;Q8N5C7;Q8WVG9;Q9NRU6	DTW domain-containing protein 1 OS=Homo sapiens (Human) OX=9606 GN=DTWD1 PE=1 SV=1	Q8N5C7	56986	ENSG00000104047	DTWD1				RNA metabolism OR transcription;other metabolic processes	nucleus	other molecular function
5.34341	4.74953	4.86295	5.14975	5.39575	5.51728	5.36807	5.33628	5.59694	6.08534	FALSE		+	3h_PBS	1.48859	0.0469996	0.480504	2.583	hsa:81622;O95764;Q569H6;Q710D4;Q9H1C4	Protein unc-93 homolog B1 OS=Homo sapiens (Human) OX=9606 GN=UNC93B1 PE=1 SV=2	Q9H1C4	81622	ENSG00000110057	UNC93B1		Trafficking and processing of endosomal TLR;UNC93B1 deficiency - HSE		stress response;transport;signal transduction;other biological processes	other membranes;ER/Golgi;other cytoplasmic organelle;other cell component	signal transduction activity or receptor binding
11.7025	11.0939	11.5188	11.2312	11.5184	11.638	11.915	11.7585	11.9278	12.2172	FALSE		+	3h_PBS	1.93766	0.0258261	0.478347	3.25905	A6NIB3;B2R5Z8;B4E0H3;E9PJS4;hsa:6734;P08240;Q9BVJ4	Signal recognition particle receptor subunit alpha OS=Homo sapiens (Human) OX=9606 GN=SRPRA PE=1 SV=2	P08240	6734	ENSG00000182934	SRPRA	Protein export	SRP-dependent cotranslational protein targeting to membrane;XBP1(S) activates chaperone genes		transport	other membranes;ER/Golgi	other molecular function
10.1679	9.4672	9.82861	9.6893	10.0891	10.1878	10.2802	10.2413	10.3627	10.5614	FALSE		+	3h_PBS	1.97431	0.0246671	0.478263	3.3156	A6NIA8;B2CI53;B5M449;B5M451;B5M452;B5M453;B6DY52;B6DY53;C9JST9;D3K174;D3K175;hsa:9497;O60350;Q6AHZ9;Q9HC88;Q9UIB9;Q9Y6M7	Sodium bicarbonate cotransporter 3 OS=Homo sapiens (Human) OX=9606 GN=SLC4A7 PE=1 SV=2	Q9Y6M7	9497	ENSG00000033867	SLC4A7		RHOQ GTPase cycle;RHOJ GTPase cycle;RHOD GTPase cycle;RHOH GTPase cycle;RHOF GTPase cycle;Bicarbonate transporters	IL-18 signaling pathway	transport;developmental processes;other biological processes	plasma membrane;other membranes;other cell component	transporter activity
6.29646	5.97039	6.2384	5.848	6.35579	6.25361	6.73877	6.57137	6.67243	6.86295	FALSE		+	3h_PBS	1.9965	0.0240226	0.478016	3.34996	A6H8M6;hsa:79694;Q5SRI9;Q5SRJ0;Q6MZV0;Q70JE9;Q7Z3V7;Q8WWX5;Q9H9D2	Glycoprotein endo-alpha-1,2-mannosidase OS=Homo sapiens (Human) OX=9606 GN=MANEA PE=1 SV=1	Q5SRI9	79694	ENSG00000172469	MANEA		N-glycan trimming and elongation in the cis-Golgi			other membranes;ER/Golgi	other molecular function
11.745	11.0505	11.5326	11.2143	11.5891	11.6422	11.9121	11.7546	11.9658	12.2412	FALSE		+	3h_PBS	1.71359	0.0339407	0.476853	2.91843	B2RP24;hsa:51366;J3KMW7;O94970;O95071;Q9NPL3	E3 ubiquitin-protein ligase UBR5 OS=Homo sapiens (Human) OX=9606 GN=UBR5 PE=1 SV=2	O95071	51366	ENSG00000104517	UBR5	Ubiquitin mediated proteolysis		Mesodermal commitment pathway	protein metabolism;DNA metabolism;other metabolic processes;stress response;signal transduction;other biological processes	cytosol;nucleus;other cell component	nucleic acid binding activity;other molecular function
10.9259	10.2369	10.6686	10.3778	10.6792	10.8288	11.1417	10.8598	11.0737	11.3681	FALSE		+	3h_PBS	1.79569	0.030551	0.476754	3.04231	B3KR64;hsa:8604;O75746;Q96AM8	Calcium-binding mitochondrial carrier protein Aralar1 OS=Homo sapiens (Human) OX=9606 GN=SLC25A12 PE=1 SV=2	O75746	8604	ENSG00000115840	SLC25A12		Mitochondrial protein import;Gluconeogenesis;Aspartate and asparagine metabolism		other metabolic processes;transport;other biological processes	other membranes;mitochondrion	transporter activity;other molecular function
11.924	11.0826	11.4758	11.1606	11.725	11.7369	11.9587	11.7846	11.9945	12.2768	FALSE		+	3h_PBS	1.46685	0.0487793	0.476681	2.55082	B2RAY5;E1P5L3;hsa:81502;Q15K36;Q540H8;Q5JWP2;Q5JWP3;Q5JWP4;Q5JWP5;Q7Z4F2;Q86Y35;Q8TCT9;Q95H87;Q9H110;Q9H111	Minor histocompatibility antigen H13 OS=Homo sapiens (Human) OX=9606 GN=HM13 PE=1 SV=1	Q8TCT9	81502	ENSG00000101294	HM13		Regulation of HMOX1 expression and activity		protein metabolism;other metabolic processes;stress response;transport;developmental processes;other biological processes	plasma membrane;other membranes;ER/Golgi;other cell component	other molecular function
12.1559	11.3452	11.6325	11.5011	11.9889	11.9772	12.1597	12.0943	12.2368	12.5377	FALSE		+	3h_PBS	1.54827	0.0428384	0.476428	2.6715	B2RMT8;hsa:1244;Q14022;Q5T2B1;Q92500;Q92798;Q92887;Q99663;Q9UMS2	Canalicular multispecific organic anion transporter 1 OS=Homo sapiens (Human) OX=9606 GN=ABCC2 PE=1 SV=3	Q92887	1244	ENSG00000023839	ABCC2	Antifolate resistance;Platinum drug resistance;ABC transporters;Bile secretion	ABC-family proteins mediated transport;Heme degradation;Defective ABCC2 causes DJS	Irinotecan pathway;Codeine and morphine metabolism;Drug induction of bile acid pathway;Irinotecan pathway;Constitutive androstane receptor pathway;Pregnane X receptor pathway;Nuclear receptors meta-pathway;NRF2 pathway;Nuclear receptors in lipid metabolism and toxicity;Photodynamic therapy-induced NFE2L2 (NRF2) survival signaling;Proximal tubule transport;FOXA2 pathway	other metabolic processes;stress response;transport;signal transduction;other biological processes	plasma membrane;other membranes;other cell component	transporter activity;other molecular function
11.2128	10.6112	10.9698	10.7339	11.1078	11.1661	11.4316	11.3036	11.4241	11.6913	FALSE		+	3h_PBS	1.99803	0.0240252	0.4762	3.35233	hsa:1374;P50416;Q8TCU0;Q9BWK0	Carnitine O-palmitoyltransferase 1, liver isoform OS=Homo sapiens (Human) OX=9606 GN=CPT1A PE=1 SV=2	P50416	1374	ENSG00000110090	CPT1A	Fatty acid degradation;Fatty acid metabolism;PPAR signaling pathway;AMPK signaling pathway;Thermogenesis;Adipocytokine signaling pathway;Glucagon signaling pathway;Insulin resistance;Alcoholic liver disease	Carnitine metabolism;PPARA activates gene expression;Signaling by Retinoic Acid;RORA activates gene expression	AMP-activated protein kinase (AMPK) signaling;Fatty acid beta-oxidation;PPAR-alpha pathway;Nuclear receptors meta-pathway;Mitochondrial long chain fatty acid beta-oxidation;Leptin and adiponectin;PPAR signaling pathway;Thermogenesis;Fragile X syndrome;IL-18 signaling pathway;Sudden infant death syndrome (SIDS) susceptibility pathways	other metabolic processes;transport;developmental processes;other biological processes	other membranes;mitochondrion	other molecular function
10.4066	9.74836	10.2246	9.97885	10.2115	10.3356	10.7065	10.3882	10.662	10.851	FALSE		+	3h_PBS	1.87226	0.0277089	0.474659	3.15878	B7Z2K4;B7Z3A1;B7Z5U2;B7Z906;B7ZAW6;F5H7K4;hsa:57552;Q6PIU2;Q86WZ1;Q9P2I4	Neutral cholesterol ester hydrolase 1 OS=Homo sapiens (Human) OX=9606 GN=NCEH1 PE=1 SV=3	Q6PIU2	57552	ENSG00000144959	NCEH1	Cortisol synthesis and secretion;Cushing syndrome;Bile secretion;Cholesterol metabolism	LDL clearance		protein metabolism;other metabolic processes;signal transduction;other biological processes	plasma membrane;other membranes;ER/Golgi	other molecular function
9.67207	9.40705	9.53586	9.3696	9.67243	9.77248	9.78839	10.0432	10.1013	10.3244	FALSE		+	3h_PBS	2.34673	0.0153279	0.474551	3.90691	A8MXY0;hsa:6810;Q12846;Q15525;Q6FHE8	Syntaxin-4 OS=Homo sapiens (Human) OX=9606 GN=STX4 PE=1 SV=2	Q12846	6810	ENSG00000103496	STX4	SNARE interactions in vesicular transport;Vasopressin-regulated water reabsorption	Translocation of SLC2A4 (GLUT4) to the plasma membrane;ER-Phagosome pathway;Other interleukin signaling;trans-Golgi Network Vesicle Budding;Disinhibition of SNARE formation	Insulin signaling	cell-cell signaling;cell organization and biogenesis;stress response;transport;other biological processes	non-structural extracellular;plasma membrane;other membranes;cytosol;ER/Golgi;other cytoplasmic organelle;other cell component	enzyme regulator activity;other molecular function
5.8505	5.36107	5.88996	5.68089	5.70874	5.99322	6.2211	6.03342	6.19574	6.41954	FALSE		+	3h_PBS	2.3689	0.0150546	0.474375	3.94321	hsa:207063;Q6UWC7;Q8N5I4;Q8WUS4;Q96GR8;Q9NTF6	Dehydrogenase/reductase SDR family member on chromosome X OS=Homo sapiens (Human) OX=9606 GN=DHRSX PE=1 SV=2	Q8N5I4	207063	ENSG00000169084	DHRSX				other biological processes	non-structural extracellular	other molecular function
8.5306	8.06932	8.30652	8.2891	8.54998	8.75522	8.63554	8.84329	8.79409	9.08773	FALSE		+	3h_PBS	2.4607	0.0133578	0.474072	4.09497	B3KNF8;hsa:28972;Q9BVW1;Q9Y6A9;X6R2S6	Signal peptidase complex subunit 1 OS=Homo sapiens (Human) OX=9606 GN=SPCS1 PE=1 SV=5	Q9Y6A9	28972	ENSG00000114902	SPCS1	Protein export	SRP-dependent cotranslational protein targeting to membrane;Synthesis, secretion, and inactivation of Glucagon-like Peptide-1 (GLP-1);Synthesis, secretion, and inactivation of Glucose-dependent Insulinotropic Polypeptide (GIP);Synthesis, secretion, and deacylation of Ghrelin		protein metabolism;other metabolic processes;transport;other biological processes	other membranes;ER/Golgi	other molecular function
6.06609	5.54844	5.95187	5.61176	5.70044	5.85549	6.2817	6.2075	6.31288	6.58797	FALSE		+	3h_PBS	1.81262	0.0297371	0.473389	3.06798	hsa:4512;P00395;Q34770	Cytochrome c oxidase subunit 1 OS=Homo sapiens (Human) OX=9606 GN=MT-CO1 PE=1 SV=1	P00395	4512	ENSG00000198804	MT-CO1	Oxidative phosphorylation;Metabolic pathways;Cardiac muscle contraction;Thermogenesis;Non-alcoholic fatty liver disease;Alzheimer disease;Parkinson disease;Amyotrophic lateral sclerosis;Huntington disease;Prion disease;Pathways of neurodegeneration;Chemical carcinogenesis;Diabetic cardiomyopathy	Respiratory electron transport;TP53 Regulates Metabolic Genes;Cytoprotection by HMOX1	Electron transport chain: OXPHOS system in mitochondria;Effects of nitric oxide;Nonalcoholic fatty liver disease;Neuroinflammation;Mitochondrial complex IV assembly	other metabolic processes;stress response;transport;developmental processes;other biological processes	other membranes;mitochondrion	transporter activity;other molecular function
11.636	11.0976	11.4343	11.26	11.5879	11.7501	11.8529	11.7487	11.9277	12.1017	FALSE		+	3h_PBS	2.36263	0.0151215	0.473083	3.93292	A8K0P5;hsa:55299;Q3ZTT4;Q8N453;Q8TDN6;Q96DH1	Ribosome biogenesis protein BRX1 homolog OS=Homo sapiens (Human) OX=9606 GN=BRIX1 PE=1 SV=2	Q8TDN6	55299	ENSG00000113460	BRIX1			Gastric cancer network 2	cell organization and biogenesis;RNA metabolism OR transcription;other metabolic processes	nucleus;other cell component	nucleic acid binding activity
6.16993	5.46271	6.05961	5.79961	5.82018	6.08108	6.34341	6.11061	6.55305	6.58646	FALSE		+	3h_PBS	1.71298	0.0339381	0.472518	2.9175	hsa:126792;Q5T7M5;Q96L58	Beta-1,3-galactosyltransferase 6 OS=Homo sapiens (Human) OX=9606 GN=B3GALT6 PE=1 SV=2	Q96L58	126792	ENSG00000176022	B3GALT6	Glycosaminoglycan biosynthesis;Glycosaminoglycan biosynthesis;Metabolic pathways	A tetrasaccharide linker sequence is required for GAG synthesis;Defective B3GALT6 causes EDSP2 and SEMDJL1	Proteoglycan biosynthesis	protein metabolism;other metabolic processes	other membranes;ER/Golgi	other molecular function
13.1257	12.4224	12.6892	12.5763	13.0889	13.08	13.2122	13.1828	13.2918	13.4931	FALSE		+	3h_PBS	1.77946	0.031344	0.471489	3.01774	B2RBR6;B7Z2T5;B7Z3U6;F5H3A1;hsa:476;P05023;Q16689;Q6LDM4;Q9UCN1;Q9UJ20;Q9UJ21	Sodium/potassium-transporting ATPase subunit alpha-1 OS=Homo sapiens (Human) OX=9606 GN=ATP1A1 PE=1 SV=1	P05023	476	ENSG00000163399	ATP1A1	cGMP-PKG signaling pathway;cAMP signaling pathway;Cardiac muscle contraction;Adrenergic signaling in cardiomyocytes;Insulin secretion;Thyroid hormone synthesis;Thyroid hormone signaling pathway;Aldosterone synthesis and secretion;Aldosterone-regulated sodium reabsorption;Endocrine and other factor-regulated calcium reabsorption;Proximal tubule bicarbonate reclamation;Salivary secretion;Gastric ac…	Potential therapeutics for SARS;Ion homeostasis;Ion transport by P-type ATPases	Pre-implantation embryo;Proximal tubule transport	other metabolic processes;transport;other biological processes	plasma membrane;other membranes;cytoskeleton;ER/Golgi;other cytoplasmic organelle;other cell component	transporter activity;cytoskeletal activity;other molecular function
9.34762	8.59842	9.07788	8.72928	9.1166	9.16415	9.46618	9.2937	9.48502	9.81394	FALSE		+	3h_PBS	1.56162	0.0420234	0.470637	2.69134	D3DRA5;hsa:85450;Q5JU17;Q8IWB1;Q96MS8;Q9C0A9	Inositol 1,4,5-trisphosphate receptor-interacting protein OS=Homo sapiens (Human) OX=9606 GN=ITPRIP PE=1 SV=1	Q8IWB1	85450	ENSG00000148841	ITPRIP				other biological processes	plasma membrane;other membranes;nucleus	enzyme regulator activity
7.65033	7.13955	7.67737	7.21237	6.99774	7.54535	8.07361	7.59917	7.78594	8.02237	FALSE		+	3h_PBS	1.55613	0.0424141	0.469813	2.68317	B7Z5D0;B7Z8L7;E9PFV7;hsa:79810;Q6IA65;Q8WV60;Q9H9R0	Pentatricopeptide repeat-containing protein 2, mitochondrial OS=Homo sapiens (Human) OX=9606 GN=PTCD2 PE=1 SV=3	Q8WV60	79810	ENSG00000049883	PTCD2				cell organization and biogenesis;RNA metabolism OR transcription;other metabolic processes;developmental processes;other biological processes	mitochondrion
10.6526	9.97441	10.3749	10.1196	10.434	10.5037	10.8337	10.6937	10.8028	11.0702	FALSE		+	3h_PBS	1.83818	0.0287896	0.469734	3.10682	B7Z6Y7;B7Z823;F5GZX4;F8W898;hsa:84172;Q2TAM4;Q585T5;Q6ZRR2;Q9H9D3;Q9H9Y6	DNA-directed RNA polymerase I subunit RPA2 OS=Homo sapiens (Human) OX=9606 GN=POLR1B PE=1 SV=2	Q9H9Y6	84172	ENSG00000125630	POLR1B	RNA polymerase	B-WICH complex positively regulates rRNA expression;NoRC negatively regulates rRNA expression;RNA Polymerase I Transcription Initiation;RNA Polymerase I Promoter Escape;RNA Polymerase I Transcription Termination	Pyrimidine metabolism;Eukaryotic transcription initiation	cell organization and biogenesis;RNA metabolism OR transcription;other metabolic processes;developmental processes	cytosol;nucleus;other cell component	nucleic acid binding activity;other molecular function
10.1295	9.48059	9.95245	9.56052	9.82734	10.0932	10.3081	10.1162	10.2952	10.4864	FALSE		+	3h_PBS	1.9922	0.0240848	0.469732	3.34329	hsa:9789;Q15005;Q15507;Q3KQT0;Q641R4;Q6FG65;Q6IRX0;Q6P1P4;Q96HU9	Signal peptidase complex subunit 2 OS=Homo sapiens (Human) OX=9606 GN=SPCS2 PE=1 SV=3	Q15005	9789	ENSG00000118363	SPCS2	Protein export	SRP-dependent cotranslational protein targeting to membrane;Synthesis, secretion, and deacylation of Ghrelin;Synthesis, secretion, and inactivation of Glucagon-like Peptide-1 (GLP-1);Synthesis, secretion, and inactivation of Glucose-dependent Insulinotropic Polypeptide (GIP)		protein metabolism;other metabolic processes;transport	other membranes;ER/Golgi	other molecular function
9.70252	9.05555	9.49265	9.23745	9.52435	9.67154	9.86202	9.78758	9.90959	10.1301	FALSE		+	3h_PBS	2.04488	0.0226259	0.469652	3.42522	D3DT22;hsa:9653;O75036;Q32NB5;Q7LGA3;Q8TAC5;Q9H441;Q9NUJ9	Heparan sulfate 2-O-sulfotransferase 1 OS=Homo sapiens (Human) OX=9606 GN=HS2ST1 PE=1 SV=1	Q7LGA3	9653	ENSG00000153936	HS2ST1	Glycosaminoglycan biosynthesis	HS-GAG biosynthesis	Metapathway biotransformation Phase I and II	protein metabolism;other metabolic processes	other membranes;ER/Golgi	other molecular function
7.3906	6.96463	7.11998	6.91528	7.27798	7.41024	7.64818	7.47005	7.62863	7.8586	FALSE		+	3h_PBS	2.35755	0.01518	0.469444	3.92461	hsa:80775;Q53S58;Q9BT20	Transmembrane protein 177 OS=Homo sapiens (Human) OX=9606 GN=TMEM177 PE=1 SV=1	Q53S58	80775	ENSG00000144120	TMEM177			Mitochondrial complex IV assembly		other membranes;mitochondrion
7.26115	6.71836	7.13545	6.77347	7.36982	7.32193	7.60214	7.41785	7.52513	7.73809	FALSE		+	3h_PBS	1.86527	0.0279418	0.469378	3.1481	hsa:5002;O14906;O43562;O60485;O60680;Q7LDS5;Q7LGF7;Q96BI1	Solute carrier family 22 member 18 OS=Homo sapiens (Human) OX=9606 GN=SLC22A18 PE=1 SV=3	Q96BI1	5002	ENSG00000110628	SLC22A18		Organic cation transport;Defective SLC22A18 causes lung cancer (LNCR) and embryonal rhabdomyosarcoma 1 (RMSE1)		transport;other biological processes	plasma membrane;other membranes;nucleus;other cell component	transporter activity;other molecular function
10.1301	9.55842	9.89376	9.65033	10.0707	10.0835	10.2708	10.2386	10.3817	10.6719	FALSE		+	3h_PBS	1.85988	0.028107	0.468641	3.13988	hsa:5337;Q13393	Phospholipase D1 OS=Homo sapiens (Human) OX=9606 GN=PLD1 PE=1 SV=1	Q13393	5337	ENSG00000075651	PLD1	Glycerophospholipid metabolism;Ether lipid metabolism;Metabolic pathways;Ras signaling pathway;cAMP signaling pathway;Sphingolipid signaling pathway;Phospholipase D signaling pathway;Endocytosis;Fc gamma R-mediated phagocytosis;Glutamatergic synapse;GnRH signaling pathway;Parathyroid hormone synthesis, secretion and action;Pathways in cancer;Chemical carcinogenesis;Pancreatic cancer;Choline metab…	Neutrophil degranulation;Role of phospholipids in phagocytosis;RHOA GTPase cycle;CDC42 GTPase cycle;RAC1 GTPase cycle;RHOG GTPase cycle;Synthesis of PG;Synthesis of PA	Thyroid stimulating hormone (TSH) signaling pathway;Factors and pathways affecting insulin-like growth factor (IGF1)-Akt signaling;One-carbon metabolism and related pathways;Ras signaling;Pancreatic adenocarcinoma pathway;EGF/EGFR signaling pathway;Glycerolipids and glycerophospholipids;IL-18 signaling pathway;Orexin receptor pathway	other metabolic processes;signal transduction;other biological processes	plasma membrane;other membranes;ER/Golgi;other cytoplasmic organelle;other cell component	other molecular function
4.37156	3.7761	4.07895	4.64386	4.24031	4.58496	4.66107	4.75489	4.57894	4.87283	FALSE		+	3h_PBS	1.77947	0.0313593	0.468379	3.01775	hsa:23232;O60347;Q5VYA6;Q8WX26;Q8WX59;Q9UG83	TBC1 domain family member 12 OS=Homo sapiens (Human) OX=9606 GN=TBC1D12 PE=1 SV=3	O60347	23232	ENSG00000108239	TBC1D12				transport;other biological processes	other cytoplasmic organelle	enzyme regulator activity
8.74584	8.03397	8.2914	8.19279	8.63081	8.59059	8.79507	8.70113	8.92154	9.22834	FALSE		+	3h_PBS	1.57012	0.041448	0.46837	2.70397	hsa:197131;O60708;O75492;Q14D45;Q68DN9;Q8IWV7;Q8IWY6;Q96JY4	E3 ubiquitin-protein ligase UBR1 OS=Homo sapiens (Human) OX=9606 GN=UBR1 PE=1 SV=1	Q8IWV7	197131	ENSG00000159459	UBR1		Antigen processing: Ubiquitination & Proteasome degradation		protein metabolism;other metabolic processes;other biological processes	cytosol;other cell component	other molecular function
10.6545	9.97885	10.3207	10.1244	10.5018	10.5899	10.6918	10.6954	10.8573	11.0858	FALSE		+	3h_PBS	1.84696	0.0285624	0.468007	3.12019		SUN domain-containing protein 1 OS=Homo sapiens (Human) OX=9606 GN=SUN1 PE=1 SV=3	O94901
12.4855	11.9027	12.267	12.0063	12.3083	12.4707	12.6706	12.5357	12.7245	12.9033	FALSE		+	3h_PBS	2.15039	0.020006	0.466997	3.59111	hsa:10528;O00567;Q2M3T6;Q9NQ05	Nucleolar protein 56 OS=Homo sapiens (Human) OX=9606 GN=NOP56 PE=1 SV=4	O00567	10528	ENSG00000101361	NOP56	Ribosome biogenesis in eukaryotes;Spinocerebellar ataxia	Major pathway of rRNA processing in the nucleolus and cytosol;rRNA modification in the nucleus and cytosol;Association of TriC/CCT with target proteins during biosynthesis		RNA metabolism OR transcription;other metabolic processes	nucleus;other cell component	nucleic acid binding activity;other molecular function
7.90569	7.1639	7.81442	7.38284	7.59619	7.77413	8.22448	7.88692	8.12309	8.18933	FALSE		+	3h_PBS	1.67973	0.0356258	0.466981	2.8676	B2R5Y1;B4DMX0;hsa:2531;Q06136	3-ketodihydrosphingosine reductase OS=Homo sapiens (Human) OX=9606 GN=KDSR PE=1 SV=1	Q06136	2531	ENSG00000119537	KDSR	Sphingolipid metabolism;Metabolic pathways	Sphingolipid de novo biosynthesis	Sphingolipid pathway;Sphingolipid metabolism overview;Sphingolipid metabolism: integrated pathway	other metabolic processes	non-structural extracellular;other membranes;ER/Golgi	other molecular function
11.9039	11.3126	11.783	11.4268	11.6457	11.8902	12.1982	11.8698	12.1307	12.3179	FALSE		+	3h_PBS	1.98499	0.0242546	0.466956	3.33212	A8K471;D3DR04;E9PB40;hsa:1479;Q12996;Q32P22;Q96FQ8;Q96QD6;Q96QK4	Cleavage stimulation factor subunit 3 OS=Homo sapiens (Human) OX=9606 GN=CSTF3 PE=1 SV=1	Q12996	1479	ENSG00000176102	CSTF3	mRNA surveillance pathway	mRNA 3'-end processing;RNA Polymerase II Transcription Termination;mRNA Splicing - Major Pathway;Processing of Intronless Pre-mRNAs	mRNA processing	RNA metabolism OR transcription;other metabolic processes	nucleus	nucleic acid binding activity
10.2346	9.7252	10.0406	9.74079	10.1075	10.2706	10.4307	10.3513	10.4045	10.7255	FALSE		+	3h_PBS	2.1924	0.0191038	0.466802	3.65786	hsa:79188;Q7L4N5;Q8NC30;Q96A63;Q96F19;Q96JX0;Q9BTV4;Q9H076	Transmembrane protein 43 OS=Homo sapiens (Human) OX=9606 GN=TMEM43 PE=1 SV=1	Q9BTV4	79188	ENSG00000170876	TMEM43			Envelope proteins and their potential roles in EDMD physiopathology	cell organization and biogenesis	other membranes;ER/Golgi;nucleus	other molecular function
9.79734	9.14338	9.54632	9.29071	9.59526	9.66178	9.95739	9.84376	10.014	10.2299	FALSE		+	3h_PBS	1.85552	0.0282577	0.46677	3.13324	B2R4Z9;hsa:55831;Q53GH8;Q6ZMC2;Q9P0I2	ER membrane protein complex subunit 3 OS=Homo sapiens (Human) OX=9606 GN=EMC3 PE=1 SV=3	Q9P0I2	55831	ENSG00000125037	EMC3		RHOA GTPase cycle		cell organization and biogenesis	other membranes;ER/Golgi
8.12619	7.60733	8.10957	7.78398	7.87344	8.1819	8.51688	8.06178	8.41024	8.6632	FALSE		+	3h_PBS	1.87744	0.0276539	0.466697	3.1667	B2RDT7;hsa:57038;Q5T160;Q96FU5;Q9H8K8	Probable arginine--tRNA ligase, mitochondrial OS=Homo sapiens (Human) OX=9606 GN=RARS2 PE=1 SV=1	Q5T160	57038	ENSG00000146282	RARS2	Aminoacyl-tRNA biosynthesis	Mitochondrial tRNA aminoacylation		protein metabolism;RNA metabolism OR transcription;other metabolic processes	mitochondrion	other molecular function
9.38586	8.73944	9.06205	8.88081	9.18735	9.36807	9.46475	9.3661	9.56834	9.81922	FALSE		+	3h_PBS	1.96587	0.0248738	0.466194	3.30255	B3KQU3;hsa:51809;Q7Z5W7;Q86SF2;Q9UJ28	N-acetylgalactosaminyltransferase 7 OS=Homo sapiens (Human) OX=9606 GN=GALNT7 PE=1 SV=1	Q86SF2	51809	ENSG00000109586	GALNT7	Mucin type O-glycan biosynthesis;Other types of O-glycan biosynthesis;Metabolic pathways	O-linked glycosylation of mucins		protein metabolism;other metabolic processes	other membranes;ER/Golgi	other molecular function
6.73335	6.34518	6.70183	6.56834	6.64097	6.70598	6.97613	7.12825	7.28725	7.2211	FALSE		+	3h_PBS	2.24353	0.0179535	0.46581	3.73971	B4DVI4;F5H1M1;hsa:3431;Q14976;Q14977;Q53TG2;Q8WUZ6;Q9HB58;Q9HCT8	Sp110 nuclear body protein OS=Homo sapiens (Human) OX=9606 GN=SP110 PE=1 SV=5	Q9HB58	3431	ENSG00000135899	SP110				other biological processes	nucleus	nucleic acid binding activity;other molecular function
10.7374	10.1053	10.5178	10.1551	10.5423	10.6411	10.8549	10.6992	10.9394	11.2519	FALSE		+	3h_PBS	1.68216	0.03552	0.465776	2.87124	hsa:26608;Q9UQE2;Q9Y4P3	Transducin beta-like protein 2 OS=Homo sapiens (Human) OX=9606 GN=TBL2 PE=1 SV=1	Q9Y4P3	26608	ENSG00000106638	TBL2			7q11.23 copy number variation syndrome	stress response;signal transduction	other membranes;ER/Golgi	other molecular function
10.6175	10.02	10.3233	10.0564	10.3832	10.5275	10.7967	10.5917	10.7473	11.0643	FALSE		+	3h_PBS	1.90823	0.0269477	0.465439	3.21384	A8K301;hsa:6832;O43630;Q8IYB8	ATP-dependent RNA helicase SUPV3L1, mitochondrial OS=Homo sapiens (Human) OX=9606 GN=SUPV3L1 PE=1 SV=1	Q8IYB8	6832	ENSG00000156502	SUPV3L1				cell organization and biogenesis;DNA metabolism;RNA metabolism OR transcription;other metabolic processes;other biological processes	mitochondrion;nucleus;other cytoplasmic organelle	nucleic acid binding activity;other molecular function
6.91289	6.37678	6.81506	6.52356	6.86542	6.93899	7.06717	7.19081	7.13134	7.49185	FALSE		+	3h_PBS	1.98271	0.0243058	0.46529	3.32859	A8K2U3;B2R6J1;hsa:1836;P50443;Q6N051	Sulfate transporter OS=Homo sapiens (Human) OX=9606 GN=SLC26A2 PE=1 SV=2	P50443	1836	ENSG00000155850	SLC26A2	Chemical carcinogenesis	Transport and synthesis of PAPS;Multifunctional anion exchangers;Defective SLC26A2 causes chondrodysplasias	Glucocorticoid receptor pathway;Nuclear receptors meta-pathway;Proteoglycan biosynthesis	other metabolic processes;transport;other biological processes	plasma membrane;other membranes	transporter activity
7.78725	7.00787	7.36894	7.07468	7.42291	7.69905	7.61176	7.66249	7.82591	8.18785	FALSE		+	3h_PBS	1.55184	0.0426313	0.465084	2.67681	hsa:146223;Q52M40;Q8IZR4;Q8IZR5;Q8IZV1	CKLF-like MARVEL transmembrane domain-containing protein 4 OS=Homo sapiens (Human) OX=9606 GN=CMTM4 PE=1 SV=1	Q8IZR5	146223	ENSG00000183723	CMTM4					other membranes
8.6703	8.30561	8.43421	8.36807	8.58759	8.83194	8.90509	8.80252	8.93752	9.21408	FALSE		+	3h_PBS	2.78761	0.00952113	0.465072	4.65654	hsa:158747;Q8N3H2;Q8NA83;Q8NHP6	Motile sperm domain-containing protein 2 OS=Homo sapiens (Human) OX=9606 GN=MOSPD2 PE=1 SV=1	Q8NHP6	158747	ENSG00000130150	MOSPD2		Neutrophil degranulation;RHOD GTPase cycle		other biological processes	plasma membrane;other membranes;ER/Golgi;other cell component
11.1929	10.4819	10.9704	10.6227	10.9499	11.0957	11.364	11.1187	11.366	11.5974	FALSE		+	3h_PBS	1.72729	0.0332682	0.464784	2.93903	A8K9B0;D3DR23;hsa:51144;Q53GQ0;Q96EA9;Q96JU2;Q9Y6G8	Very-long-chain 3-oxoacyl-CoA reductase OS=Homo sapiens (Human) OX=9606 GN=HSD17B12 PE=1 SV=2	Q53GQ0	51144	ENSG00000149084	HSD17B12	Fatty acid elongation;Steroid hormone biosynthesis;Biosynthesis of unsaturated fatty acids;Metabolic pathways;Fatty acid metabolism	Synthesis of very long-chain fatty acyl-CoAs;Androgen biosynthesis	Mitochondrial fatty acid synthesis pathway	cell organization and biogenesis;other metabolic processes;other biological processes	extracellular matrix;other membranes;ER/Golgi	other molecular function
10.4308	9.80122	10.1687	9.93708	10.3279	10.4	10.5024	10.5259	10.6974	10.8631	FALSE		+	3h_PBS	1.92852	0.0262212	0.464649	3.245	hsa:51097;Q8NBX0;Q8TAR0;Q9Y363	Saccharopine dehydrogenase-like oxidoreductase OS=Homo sapiens (Human) OX=9606 GN=SCCPDH PE=1 SV=1	Q8NBX0	51097	ENSG00000143653	SCCPDH		Platelet degranulation		other metabolic processes	non-structural extracellular;plasma membrane;other membranes;other cell component	other molecular function
9.75706	9.20628	9.65159	9.32912	9.56129	9.74467	9.94924	9.91184	9.93693	10.2848	FALSE		+	3h_PBS	2.05913	0.0222255	0.464433	3.44748	A0AV37;B8QFA1;B8QGS6;B8QGS7;D3DUW9;hsa:5318;Q4VC01;Q99959;Q99960	Plakophilin-2 OS=Homo sapiens (Human) OX=9606 GN=PKP2 PE=1 SV=2	Q99959	5318	ENSG00000057294	PKP2	Arrhythmogenic right ventricular cardiomyopathy	Formation of the cornified envelope	Arrhythmogenic right ventricular cardiomyopathy;Epithelial to mesenchymal transition in colorectal cancer	cell adhesion;cell-cell signaling;cell organization and biogenesis;developmental processes;other biological processes	plasma membrane;other membranes;cytoskeleton;nucleus;other cell component	other molecular function
10.6222	9.90569	10.2873	9.87805	10.4025	10.5054	10.7379	10.5608	10.6773	10.9342	FALSE		+	3h_PBS	1.67183	0.0360584	0.463986	2.85576	A6NDK3;A8K062;B2RB26;B4DDW0;hsa:51109;Q0QD40;Q6IAH5;Q8TC12;Q9NRW0;Q9Y391	Retinol dehydrogenase 11 OS=Homo sapiens (Human) OX=9606 GN=RDH11 PE=1 SV=2	Q8TC12	51109	ENSG00000072042	RDH11	Retinol metabolism;Metabolic pathways;Biosynthesis of cofactors	RA biosynthesis pathway;The canonical retinoid cycle in rods (twilight vision);Retinoid metabolism and transport		other metabolic processes;other biological processes	other membranes;ER/Golgi	other molecular function
11.2541	10.8343	11.1162	10.8216	11.2416	11.3167	11.4504	11.3993	11.548	11.8726	FALSE		+	3h_PBS	2.04357	0.022664	0.463821	3.42318	A8K6B5;D3DV67;hsa:5872;P51153;Q5U0A6;Q6GPG6;Q96GU4	Ras-related protein Rab-13 OS=Homo sapiens (Human) OX=9606 GN=RAB13 PE=1 SV=1	P51153	5872	ENSG00000143545	RAB13	Tight junction	RAB GEFs exchange GTP for GDP on RABs;RAB geranylgeranylation;Translocation of SLC2A4 (GLUT4) to the plasma membrane	Overview of leukocyte-intrinsic Hippo pathway functions	cell organization and biogenesis;transport;developmental processes;signal transduction;other biological processes	plasma membrane;other membranes;cytosol;ER/Golgi;other cytoplasmic organelle;other cell component	other molecular function
8.18488	7.49346	7.83983	7.71149	8.07682	8.03452	8.29783	8.25974	8.33673	8.69453	FALSE		+	3h_PBS	1.65599	0.0367554	0.463378	2.83205	A8K1Q8;B2R553;hsa:29097;Q9H0X8;Q9P003	Protein cornichon homolog 4 OS=Homo sapiens (Human) OX=9606 GN=CNIH4 PE=1 SV=1	Q9P003	29097	ENSG00000143771	CNIH4				transport	other membranes;ER/Golgi;other cell component	signal transduction activity or receptor binding
8.62059	7.97384	8.46679	8.08002	8.39532	8.46107	8.83004	8.63844	8.84737	9.07494	FALSE		+	3h_PBS	1.70212	0.0345071	0.463061	2.90119	A8KA59;hsa:10478;O43808;Q5TFL0;Q9UGW8;Q9UGY7	Peroxisomal membrane protein PMP34 OS=Homo sapiens (Human) OX=9606 GN=SLC25A17 PE=1 SV=1	O43808	10478	ENSG00000100372	SLC25A17	Peroxisome	Class I peroxisomal membrane protein import;Alpha-oxidation of phytanate		other metabolic processes;transport	other membranes;cytosol;other cytoplasmic organelle	transporter activity;other molecular function
7.84486	7.19574	7.59917	7.29737	7.70044	7.70667	8.0542	7.88813	8.04002	8.26209	FALSE		+	3h_PBS	1.77966	0.0313879	0.462705	3.01804	B3KX25;E9PFM9;hsa:23348;Q5JUD4;Q5JUD6;Q5T2Q1;Q5TAN8;Q9BZ25;Q9BZ26;Q9BZ27;Q9BZ28;Q9BZ29;Q9UPU4	Dedicator of cytokinesis protein 9 OS=Homo sapiens (Human) OX=9606 GN=DOCK9 PE=1 SV=2	Q9BZ29	23348	ENSG00000088387	DOCK9		Factors involved in megakaryocyte development and platelet production;CDC42 GTPase cycle;RAC1 GTPase cycle		signal transduction;other biological processes	cytosol;other cell component	enzyme regulator activity
9.26162	8.99633	9.224	8.94895	9.01374	9.33561	9.61121	9.41848	9.66391	9.72775	FALSE		+	3h_PBS	2.81331	0.00934478	0.462464	4.70221	G3V178;hsa:79731;Q96I59	Probable asparagine--tRNA ligase, mitochondrial OS=Homo sapiens (Human) OX=9606 GN=NARS2 PE=1 SV=3	Q96I59	79731	ENSG00000137513	NARS2	Aminoacyl-tRNA biosynthesis	Mitochondrial tRNA aminoacylation	Ectoderm differentiation	protein metabolism;RNA metabolism OR transcription;other metabolic processes	cytosol;mitochondrion;nucleus	nucleic acid binding activity;other molecular function
10.2901	9.74265	10.2312	9.84972	9.96261	10.3044	10.5828	10.2912	10.5213	10.6883	FALSE		+	3h_PBS	2.09304	0.0212875	0.462328	3.50063	hsa:51559;Q86UY8;Q9NUM7;Q9P2T2;Q9P2T3	5'-nucleotidase domain-containing protein 3 OS=Homo sapiens (Human) OX=9606 GN=NT5DC3 PE=1 SV=1	Q86UY8	51559	ENSG00000111696	NT5DC3				other metabolic processes	other cell component	other molecular function
7.29737	6.57137	6.98868	7.01458	7.0433	7.20457	7.43546	7.2555	7.50383	7.82718	FALSE		+	3h_PBS	1.68606	0.035274	0.462246	2.87708	B2R775;B4DMX6;hsa:100528030;hsa:8693;O00208;Q8N4A0	Polypeptide N-acetylgalactosaminyltransferase 4 OS=Homo sapiens (Human) OX=9606 GN=GALNT4 PE=1 SV=2	Q8N4A0	100528030;8693	ENSG00000257594	GALNT4	Mucin type O-glycan biosynthesis;Other types of O-glycan biosynthesis;Metabolic pathways	O-linked glycosylation of mucins		protein metabolism;other metabolic processes	other membranes;ER/Golgi;other cell component	other molecular function
11.0416	10.5345	10.7837	10.5438	10.8507	11.1287	11.1248	11.0944	11.2556	11.461	FALSE		+	3h_PBS	2.35615	0.0151579	0.462046	3.92232	hsa:857;Q03135;Q9UGP1;Q9UNG1;Q9UQH6	Caveolin-1 OS=Homo sapiens (Human) OX=9606 GN=CAV1 PE=1 SV=4	Q03135	857	ENSG00000105974	CAV1	Endocytosis;Focal adhesion;Prion disease;Bacterial invasion of epithelial cells;Proteoglycans in cancer;Viral myocarditis;Fluid shear stress and atherosclerosis	RHOC GTPase cycle;RHOA GTPase cycle;CDC42 GTPase cycle;RAC1 GTPase cycle;RHOB GTPase cycle;RHOG GTPase cycle;RAC2 GTPase cycle;RAC3 GTPase cycle;RHOD GTPase cycle;RHOQ GTPase cycle;RHOJ GTPase cycle;RND2 GTPase cycle;RND1 GTPase cycle;RHOH GTPase cycle;Basigin interactions;Extra-nuclear estrogen signaling;Disassembly of the destruction complex and recruitment of AXIN to the membrane;RHOF GTPase c…	Androgen receptor signaling pathway;Integrin-mediated cell adhesion;Mammary gland development pathway - Pregnancy and lactation (Stage 3 of 4);Focal adhesion;TGF-beta signaling pathway;VEGFA-VEGFR2 signaling pathway;Ebola virus pathway in host;Acute viral myocarditis;EGF/EGFR signaling pathway;Congenital generalized lipodystrophy (CGL)	cell-cell signaling;cell organization and biogenesis;other metabolic processes;stress response;transport;developmental processes;signal transduction;other biological processes	plasma membrane;other membranes;ER/Golgi;other cytoplasmic organelle;other cell component	signal transduction activity or receptor binding;enzyme regulator activity;other molecular function
9.46005	8.95739	9.26092	9.02292	9.30127	9.52513	9.70269	9.53275	9.69331	9.85674	FALSE		+	3h_PBS	2.49188	0.0129884	0.461614	4.14706	B2R570;E9PI16;hsa:84233;Q9H061	Transmembrane protein 126A OS=Homo sapiens (Human) OX=9606 GN=TMEM126A PE=1 SV=1	Q9H061	84233	ENSG00000171202	TMEM126A				cell organization and biogenesis;developmental processes	other membranes;mitochondrion
9.49025	8.92511	9.32463	9.037	9.22086	9.37829	9.63372	9.50997	9.73166	10.0488	FALSE		+	3h_PBS	1.79106	0.0308286	0.460912	3.0353	hsa:60493;Q7L8L6;Q96JN3;Q9H5D1;Q9H8Y3	FAST kinase domain-containing protein 5, mitochondrial OS=Homo sapiens (Human) OX=9606 GN=FASTKD5 PE=1 SV=1	Q7L8L6	60493	ENSG00000215251	FASTKD5				RNA metabolism OR transcription;other metabolic processes;other biological processes	mitochondrion;other cell component	nucleic acid binding activity
9.66445	8.97814	9.35447	9.19353	9.6204	9.54786	9.88218	9.68106	9.85985	10.1429	FALSE		+	3h_PBS	1.64163	0.0375682	0.460568	2.81058	hsa:1468;Q542Z3;Q96BA1;Q96IP1;Q9UBX3	Mitochondrial dicarboxylate carrier OS=Homo sapiens (Human) OX=9606 GN=SLC25A10 PE=1 SV=2	Q9UBX3	1468	ENSG00000183048	SLC25A10	Proximal tubule bicarbonate reclamation	Gluconeogenesis;Sulfide oxidation to sulfate;Organic anion transporters		other metabolic processes;transport	other membranes;mitochondrion;nucleus	transporter activity
10.3387	9.62297	9.98883	9.87544	10.137	10.1902	10.49	10.3738	10.4703	10.7404	FALSE		+	3h_PBS	1.81191	0.0297726	0.460349	3.06691	B2RAT7;B4DSW3;B7Z3X9;G3XAH8;G8JLN9;hsa:27032;O76005;P98194;Q86V72;Q86V73;Q8N6V1;Q8NCJ7	Calcium-transporting ATPase type 2C member 1 OS=Homo sapiens (Human) OX=9606 GN=ATP2C1 PE=1 SV=3	P98194	27032	ENSG00000017260	ATP2C1		Ion transport by P-type ATPases		cell adhesion;cell organization and biogenesis;transport;other biological processes	plasma membrane;other membranes;ER/Golgi	transporter activity;other molecular function
11.2074	10.7061	11.1328	10.8035	11.0475	11.1533	11.4072	11.3048	11.5025	11.8311	FALSE		+	3h_PBS	1.82615	0.0292854	0.460305	3.08853	E9PCK0;hsa:3098;O43443;O43444;O75574;P19367;Q5VTC3;Q96HC8;Q9NNZ4;Q9NNZ5	Hexokinase-1 OS=Homo sapiens (Human) OX=9606 GN=HK1 PE=1 SV=3	P19367	3098	ENSG00000156515	HK1	Glycolysis / Gluconeogenesis;Fructose and mannose metabolism;Galactose metabolism;Starch and sucrose metabolism;Amino sugar and nucleotide sugar metabolism;Neomycin, kanamycin and gentamicin biosynthesis;Metabolic pathways;Carbon metabolism;Biosynthesis of nucleotide sugars;HIF-1 signaling pathway;Insulin signaling pathway;Type II diabetes mellitus;Carbohydrate digestion and absorption;Shigellosi…	Glycolysis;Defective HK1 causes hexokinase deficiency (HK deficiency)	Cori cycle;Photodynamic therapy-induced HIF-1 survival signaling;Clear cell renal cell carcinoma pathways;Aerobic glycolysis;Glycolysis and gluconeogenesis;Glucuronidation	other metabolic processes;stress response;other biological processes	other membranes;cytosol;mitochondrion	kinase activity;other molecular function
10.5973	9.99067	10.3867	10.1904	10.5701	10.5723	10.7425	10.735	10.8677	11.118	FALSE		+	3h_PBS	1.85745	0.0282115	0.460022	3.13619	A6NDS8;hsa:10723;Q4G0F3;Q96I81;Q9H7I3;Q9H7I7;Q9UFW2;Q9Y666	Solute carrier family 12 member 7 OS=Homo sapiens (Human) OX=9606 GN=SLC12A7 PE=1 SV=3	Q9Y666	10723	ENSG00000113504	SLC12A7	Collecting duct acid secretion	Cation-coupled Chloride cotransporters		cell-cell signaling;cell organization and biogenesis;transport;other biological processes	plasma membrane;other membranes;other cell component	transporter activity;other molecular function
7.3147	6.85425	7.24603	6.90569	7.30925	7.50383	7.39403	7.43713	7.59544	7.99718	FALSE		+	3h_PBS	1.83044	0.0291405	0.459541	3.09505	B2R6D3;hsa:5663;O95465;P49768;Q14762;Q15719;Q15720;Q96P33;Q9UIF0	Presenilin-1 OS=Homo sapiens (Human) OX=9606 GN=PSEN1 PE=1 SV=1	P49768	5663	ENSG00000080815	PSEN1	Wnt signaling pathway;Notch signaling pathway;Neurotrophin signaling pathway;Alzheimer disease;Pathways of neurodegeneration;Human papillomavirus infection	Neutrophil degranulation;EPH-ephrin mediated repulsion of cells;Degradation of the extracellular matrix;Activated NOTCH1 Transmits Signal to the Nucleus;Constitutive Signaling by NOTCH1 PEST Domain Mutants;Constitutive Signaling by NOTCH1 HD+PEST Domain Mutants;NOTCH2 Activation and Transmission of Signal to the Nucleus;Nuclear signaling by ERBB4;NOTCH4 Activation and Transmission of Signal to th…	Alzheimer's disease and miRNA effects;Notch signaling;Canonical and non-canonical Notch signaling;Inclusion body myositis;Alzheimer's disease;Notch signaling pathway (Netpath)	cell adhesion;cell-cell signaling;cell cycle OR cell proliferation;cell organization and biogenesis;protein metabolism;other metabolic processes;stress response;transport;developmental processes;signal transduction;other biological processes	plasma membrane;other membranes;cytoskeleton;mitochondrion;ER/Golgi;nucleus;other cytoplasmic organelle;other cell component	signal transduction activity or receptor binding;transporter activity;other molecular function
10.7477	10.0415	10.4319	10.2505	10.6675	10.6272	10.8378	10.794	10.9105	11.2624	FALSE		+	3h_PBS	1.59375	0.0402367	0.458555	2.73914	hsa:987;P50851;Q4W5J4;Q4W5L6;Q8NFQ0;Q9H2U3;Q9H2U4	Lipopolysaccharide-responsive and beige-like anchor protein OS=Homo sapiens (Human) OX=9606 GN=LRBA PE=1 SV=4	P50851	987	ENSG00000198589	LRBA				other biological processes	plasma membrane;other membranes;cytosol;ER/Golgi;other cytoplasmic organelle	other molecular function
5.22882	5.2211	5.1127	5.27426	5.61471	5.6837	5.59991	5.72792	5.63807	6.08958	FALSE		+	3h_PBS	2.23774	0.0180363	0.457518	3.73041	hsa:57519;Q68DG2;Q6AI01;Q6ZWK0;Q9P2P6;Q9UF70	StAR-related lipid transfer protein 9 OS=Homo sapiens (Human) OX=9606 GN=STARD9 PE=1 SV=3	Q9P2P6	57519	ENSG00000159433	STARD9				cell cycle OR cell proliferation;cell organization and biogenesis;other biological processes	cytoskeleton;nucleus;other cell component	cytoskeletal activity;other molecular function
10.8698	10.2831	10.7326	10.4276	10.6477	10.8211	11.1283	10.8809	11.0797	11.3379	FALSE		+	3h_PBS	1.93907	0.0258007	0.457396	3.26122	A8K6H0;B3KV73;F5H1E6;hsa:55703;Q9NW08;Q9NW59	DNA-directed RNA polymerase III subunit RPC2 OS=Homo sapiens (Human) OX=9606 GN=POLR3B PE=1 SV=2	Q9NW08	55703	ENSG00000013503	POLR3B	RNA polymerase;Cytosolic DNA-sensing pathway	RNA Polymerase III Abortive And Retractive Initiation;RNA Polymerase III Transcription Initiation From Type 1 Promoter;RNA Polymerase III Transcription Initiation From Type 2 Promoter;RNA Polymerase III Transcription Initiation From Type 3 Promoter;RNA Polymerase III Transcription Termination;Cytosolic sensors of pathogen-associated DNA;RNA Polymerase III Chain Elongation	Pyrimidine metabolism;Eukaryotic transcription initiation;Cytosolic DNA-sensing pathway	RNA metabolism OR transcription;other metabolic processes;stress response;other biological processes	cytosol;nucleus	nucleic acid binding activity;other molecular function
10.3426	9.77956	10.1293	9.83289	10.0097	10.2507	10.511	10.3421	10.5173	10.754	FALSE		+	3h_PBS	2.03531	0.0228793	0.456178	3.4103	hsa:64794;Q5K6N2;Q5K6N3;Q5K6N4;Q5VZJ4;Q5VZJ9;Q96E91;Q96NY2;Q96SX5;Q9H5K6;Q9H8H2	Probable ATP-dependent RNA helicase DDX31 OS=Homo sapiens (Human) OX=9606 GN=DDX31 PE=1 SV=2	Q9H8H2	64794	ENSG00000125485	DDX31				other biological processes	ER/Golgi;nucleus;other cell component	other molecular function
8.65857	7.893	8.3147	8.2724	8.59768	8.57403	8.81826	8.67243	8.90177	9.04658	FALSE		+	3h_PBS	1.66629	0.03637	0.455345	2.84747	hsa:6581;O75751;Q5SYN6;Q9UP02	Solute carrier family 22 member 3 OS=Homo sapiens (Human) OX=9606 GN=SLC22A3 PE=1 SV=1	O75751	6581	ENSG00000146477	SLC22A3	Choline metabolism in cancer	Abacavir transmembrane transport;Organic cation transport	Synaptic vesicle pathway	other metabolic processes;transport;other biological processes	plasma membrane;other membranes;other cell component	transporter activity
8.72315	7.99152	8.34074	8.25267	8.70148	8.61361	8.92689	8.73437	8.89905	9.10879	FALSE		+	3h_PBS	1.62672	0.0383655	0.45463	2.78831	B4DUV0;H3BTV1;hsa:10423;O14735;Q6FGU1;Q6ZN70	CDP-diacylglycerol--inositol 3-phosphatidyltransferase OS=Homo sapiens (Human) OX=9606 GN=CDIPT PE=1 SV=1	O14735	10423	ENSG00000103502	CDIPT	Inositol phosphate metabolism;Glycerophospholipid metabolism;Metabolic pathways;Phosphatidylinositol signaling system	Synthesis of PI	Glycerolipids and glycerophospholipids;16p11.2 proximal deletion syndrome	other metabolic processes	plasma membrane;other membranes;ER/Golgi	other molecular function
8.64097	8.29554	8.45984	8.46761	8.77906	8.69244	9.04958	8.97154	9.08135	9.11634	FALSE		+	3h_PBS	2.41616	0.0141151	0.453647	4.02103	A4D1U9;hsa:64951;P82668;Q96EL2;Q96Q23;Q9P047	28S ribosomal protein S24, mitochondrial OS=Homo sapiens (Human) OX=9606 GN=MRPS24 PE=1 SV=1	Q96EL2	64951	ENSG00000062582	MRPS24		Mitochondrial translation initiation;Mitochondrial translation elongation;Mitochondrial translation termination		protein metabolism;other metabolic processes	other membranes;mitochondrion;translational apparatus	other molecular function
11.972	11.4037	11.7046	11.4638	11.8796	11.9366	12.155	12.042	12.2026	12.3547	FALSE		+	3h_PBS	2.04676	0.022616	0.453432	3.42816	D6W538;hsa:10890;O88386;P61026;Q6IA52;Q9D7X6;Q9H0T3	Ras-related protein Rab-10 OS=Homo sapiens (Human) OX=9606 GN=RAB10 PE=1 SV=1	P61026	10890	ENSG00000084733	RAB10	Endocytosis;AMPK signaling pathway	Translocation of SLC2A4 (GLUT4) to the plasma membrane;Neutrophil degranulation;RAB GEFs exchange GTP for GDP on RABs;RAB geranylgeranylation	Focal adhesion: PI3K-Akt-mTOR-signaling pathway	cell cycle OR cell proliferation;cell organization and biogenesis;transport;developmental processes;other biological processes	plasma membrane;other membranes;cytosol;cytoskeleton;ER/Golgi;other cytoplasmic organelle;other cell component	cytoskeletal activity;other molecular function
8.13237	7.62863	7.66107	7.81698	8.09961	8.03452	8.30561	8.29829	8.27333	8.69384	FALSE		+	3h_PBS	1.78186	0.0312567	0.453386	3.02137	B2RAH0;hsa:81537;Q9BX95;Q9H189	Sphingosine-1-phosphate phosphatase 1 OS=Homo sapiens (Human) OX=9606 GN=SGPP1 PE=1 SV=2	Q9BX95	81537	ENSG00000126821;ENSG00000285281	SGPP1	Sphingolipid metabolism;Metabolic pathways;Sphingolipid signaling pathway	Sphingolipid de novo biosynthesis	Sphingolipid metabolism overview;Sphingolipid metabolism: integrated pathway;Sphingolipid metabolism in senescence	other metabolic processes;transport;signal transduction;other biological processes	plasma membrane;other membranes;ER/Golgi	other molecular function
6.11686	5.36107	5.55459	5.36807	5.83289	5.97499	6.07682	5.80993	6.26679	6.36982	FALSE		+	3h_PBS	1.47557	0.0481196	0.452971	2.56372	B7ZM37;hsa:5140;O00639;Q13370;Q14408;Q6SEI4	cGMP-inhibited 3',5'-cyclic phosphodiesterase B OS=Homo sapiens (Human) OX=9606 GN=PDE3B PE=1 SV=2	Q13370	5140	ENSG00000152270	PDE3B	Purine metabolism;Metabolic pathways;cGMP-PKG signaling pathway;cAMP signaling pathway;Apelin signaling pathway;Insulin signaling pathway;Progesterone-mediated oocyte maturation;Glucagon signaling pathway;Regulation of lipolysis in adipocytes;Renin secretion;Morphine addiction	G alpha (s) signalling events;PDE3B signalling	Leptin signaling pathway;Phosphodiesterases in neuronal function	developmental processes;signal transduction;other biological processes	other membranes;cytosol;ER/Golgi;other cell component	other molecular function
13.2011	12.6241	12.9639	12.7295	13.02	13.1349	13.3979	13.2624	13.3431	13.6632	FALSE		+	3h_PBS	1.98841	0.0241142	0.452614	3.33741	E9PCH3;hsa:23451;O75533	Splicing factor 3B subunit 1 OS=Homo sapiens (Human) OX=9606 GN=SF3B1 PE=1 SV=3	O75533	23451	ENSG00000115524	SF3B1	Spliceosome	mRNA Splicing - Major Pathway;B-WICH complex positively regulates rRNA expression;mRNA Splicing - Minor Pathway	mRNA processing	cell organization and biogenesis;RNA metabolism OR transcription;other metabolic processes	nucleus	nucleic acid binding activity;other molecular function
7.74214	6.98413	7.59694	7.19672	7.37851	7.62205	7.8716	7.63662	7.84925	8.18041	FALSE		+	3h_PBS	1.54712	0.0429145	0.452297	2.6698	hsa:79675;Q53R41;Q8N583;Q8TEA9;Q96JM5;Q96N71;Q9H6T4	FAST kinase domain-containing protein 1, mitochondrial OS=Homo sapiens (Human) OX=9606 GN=FASTKD1 PE=1 SV=1	Q53R41	79675	ENSG00000138399	FASTKD1				RNA metabolism OR transcription;other biological processes	mitochondrion
9.03452	8.60437	8.93044	8.65821	8.85549	9.03012	9.35204	9.17393	9.29806	9.48684	FALSE		+	3h_PBS	2.41073	0.0141434	0.451589	4.01205	hsa:119559;Q6P4A7;Q6WSU4;Q86TD9	Sideroflexin-4 OS=Homo sapiens (Human) OX=9606 GN=SFXN4 PE=1 SV=1	Q6P4A7	119559	ENSG00000183605	SFXN4				transport	other membranes;mitochondrion	transporter activity
11.6627	11.0029	11.4176	11.0958	11.3584	11.4667	11.9007	11.5783	11.763	12.0852	FALSE		+	3h_PBS	1.62823	0.0383263	0.451304	2.79056	hsa:10165;O14566;O14575;Q546F9;Q9NZW1;Q9UJS0;Q9UNI7	Calcium-binding mitochondrial carrier protein Aralar2 OS=Homo sapiens (Human) OX=9606 GN=SLC25A13 PE=1 SV=2	Q9UJS0	10165	ENSG00000004864	SLC25A13		Mitochondrial protein import;Aspartate and asparagine metabolism;Gluconeogenesis		other metabolic processes;transport;other biological processes	plasma membrane;other membranes;mitochondrion	transporter activity;other molecular function
11.8548	11.3763	11.6766	11.4237	11.6018	11.8213	12.0767	11.8992	12.1045	12.2812	FALSE		+	3h_PBS	2.27305	0.0171877	0.449955	3.78725	F5BSB3;hsa:1736;O43845;O60832;Q96G67;Q9Y505	H/ACA ribonucleoprotein complex subunit DKC1 OS=Homo sapiens (Human) OX=9606 GN=DKC1 PE=1 SV=3	O60832	1736	ENSG00000130826	DKC1	Ribosome biogenesis in eukaryotes	rRNA modification in the nucleus and cytosol;Telomere Extension By Telomerase		cell organization and biogenesis;DNA metabolism;RNA metabolism OR transcription;other metabolic processes;other biological processes	nucleus;other cell component	nucleic acid binding activity;other molecular function
10.0647	9.53547	9.84784	9.61268	9.8558	10.0063	10.2275	10.1302	10.2882	10.514	FALSE		+	3h_PBS	2.11779	0.0207027	0.449932	3.53958	D3DRI2;hsa:10171;Q5VYW9;Q5VZU1;Q9H9D0;Q9NY00;Q9P044;Q9Y2P8	RNA 3'-terminal phosphate cyclase-like protein OS=Homo sapiens (Human) OX=9606 GN=RCL1 PE=1 SV=3	Q9Y2P8	10171	ENSG00000120158	RCL1	Ribosome biogenesis in eukaryotes	Major pathway of rRNA processing in the nucleolus and cytosol;rRNA modification in the nucleus and cytosol		RNA metabolism OR transcription;other metabolic processes	nucleus	other molecular function
4.57289	4.42626	4.03562	4.45943	4.8679	4.7866	4.90207	4.6893	4.94953	5.2817	FALSE		+	3h_PBS	1.5537	0.0425228	0.449419	2.67956	B0S7R0;B0S7R1;hsa:11270;I3XIE2;I3XIE3;Q5JP57;Q5JP58;Q5JP59;Q5JP60;Q8IXM6;Q8WU45;Q9BSX3;Q9UN92	Nurim OS=Homo sapiens (Human) OX=9606 GN=NRM PE=1 SV=1	Q8IXM6	11270	ENSG00000137404;ENSG00000206484;ENSG00000228854;ENSG00000228867;ENSG00000234809;ENSG00000235773;ENSG00000236843	NRM					other membranes;nucleus
8.22834	7.95536	8.12464	8.08852	8.03232	8.32868	8.58834	8.44956	8.52121	8.78431	FALSE		+	3h_PBS	3.01374	0.00749079	0.448582	5.06679	hsa:55823;Q8WY89;Q96EP8;Q9H270;Q9H6D9;Q9HCS6	Vacuolar protein sorting-associated protein 11 homolog OS=Homo sapiens (Human) OX=9606 GN=VPS11 PE=1 SV=1	Q9H270	55823	ENSG00000160695	VPS11	Salmonella infection		Ebola virus pathway in host;Network map of SARS-CoV-2 signaling pathway	cell organization and biogenesis;protein metabolism;other metabolic processes;transport;other biological processes	other membranes;other cytoplasmic organelle;other cell component	other molecular function
8.19426	7.62205	8.01458	7.76222	8.01067	8.21868	8.40557	8.23888	8.37199	8.60881	FALSE		+	3h_PBS	2.1758	0.0194907	0.448032	3.63143	hsa:64772;Q659F0;Q8NFI3;Q8TB86;Q9H6U4	Cytosolic endo-beta-N-acetylglucosaminidase OS=Homo sapiens (Human) OX=9606 GN=ENGASE PE=1 SV=1	Q8NFI3	64772	ENSG00000167280	ENGASE	Other glycan degradation	N-glycan trimming in the ER and Calnexin/Calreticulin cycle		protein metabolism;other metabolic processes;other biological processes	cytosol	other molecular function
10.748	10.2457	10.5007	10.2987	10.6393	10.7591	10.9031	10.8598	10.946	11.204	FALSE		+	3h_PBS	2.21002	0.0187502	0.447869	3.686	A8K247;hsa:196410;Q6UX53;Q8WUI1	Methyltransferase-like protein 7B OS=Homo sapiens (Human) OX=9606 GN=METTL7B PE=1 SV=2	Q6UX53	196410	ENSG00000170439	METTL7B				other metabolic processes		other molecular function
9.34629	8.72485	9.02042	8.90899	9.28263	9.28633	9.54052	9.43275	9.54496	9.71648	FALSE		+	3h_PBS	1.96166	0.0250799	0.447569	3.29605	B4DF69;B4DR04;B4DZ82;B7ZAV0;F5H066;F5H0S9;F5H3C0;hsa:6560;O60632;O75893;Q13953;Q96LD5;Q9UP95	Solute carrier family 12 member 4 OS=Homo sapiens (Human) OX=9606 GN=SLC12A4 PE=1 SV=2	Q9UP95	6560	ENSG00000124067	SLC12A4		Cation-coupled Chloride cotransporters	Proximal tubule transport	cell-cell signaling;cell organization and biogenesis;transport;other biological processes	plasma membrane;other membranes;other cell component	transporter activity;other molecular function
9.90794	9.32912	9.59824	9.54998	9.91319	9.92911	10.0179	10.0322	10.1127	10.4433	FALSE		+	3h_PBS	1.85156	0.0283943	0.44734	3.1272	B7Z3B7;hsa:535;Q8N5G7;Q93050;Q9NSX0	V-type proton ATPase 116 kDa subunit a isoform 1 OS=Homo sapiens (Human) OX=9606 GN=ATP6V0A1 PE=1 SV=3	Q93050	535	ENSG00000033627	ATP6V0A1	Oxidative phosphorylation;Metabolic pathways;Lysosome;Phagosome;Synaptic vesicle cycle;Collecting duct acid secretion;Vibrio cholerae infection;Epithelial cell signaling in Helicobacter pylori infection;Tuberculosis;Human papillomavirus infection;Rheumatoid arthritis	Neutrophil degranulation;Transferrin endocytosis and recycling;ROS and RNS production in phagocytes;Insulin receptor recycling;Ion channel transport		transport;other biological processes	plasma membrane;other membranes;cytosol;ER/Golgi;nucleus;other cytoplasmic organelle;other cell component	transporter activity;other molecular function
4.52982	4.08746	4.3505	3.74416	4.1127	4.75489	4.83289	4.32912	4.40599	4.73335	FALSE		+	3h_PBS	1.54583	0.0429874	0.446321	2.66788	A2IDB8;D3DU59;hsa:84219;Q96GC7;Q96S15;Q9H0B7	GATOR complex protein WDR24 OS=Homo sapiens (Human) OX=9606 GN=WDR24 PE=1 SV=2	Q96S15	84219	ENSG00000127580	WDR24	mTOR signaling pathway	Amino acids regulate mTORC1		other metabolic processes;stress response;other biological processes	other membranes;cytosol;other cytoplasmic organelle;other cell component
10.8397	10.136	10.5604	10.2454	10.6549	10.7003	10.8993	10.8503	10.9108	11.3033	FALSE		+	3h_PBS	1.57627	0.0411455	0.445508	2.71312	hsa:23047;Q5R3S3;Q5W0K8;Q6NSC3;Q8IXT6;Q9H5N8;Q9NTI5;Q9Y2I5;Q9Y451	Sister chromatid cohesion protein PDS5 homolog B OS=Homo sapiens (Human) OX=9606 GN=PDS5B PE=1 SV=1	Q9NTI5	23047	ENSG00000083642	PDS5B		Separation of Sister Chromatids;Resolution of Sister Chromatid Cohesion;Establishment of Sister Chromatid Cohesion;Cohesin Loading onto Chromatin	Cohesin complex - Cornelia de Lange syndrome	cell cycle OR cell proliferation;cell organization and biogenesis;DNA metabolism;other metabolic processes;stress response;other biological processes	cytosol;nucleus;other cell component	nucleic acid binding activity
10.921	10.2287	10.5536	10.5345	10.9421	10.9028	11.0239	10.9952	11.1188	11.3658	FALSE		+	3h_PBS	1.67878	0.0356902	0.445318	2.86618	A6NNM6;B9EGG0;E7ENK4;E9PB30;E9PCT2;hsa:196527;Q4KMQ2;Q8N3Q2	Anoctamin-6 OS=Homo sapiens (Human) OX=9606 GN=ANO6 PE=1 SV=2	Q4KMQ2	196527	ENSG00000177119	ANO6		Neutrophil degranulation;Stimuli-sensing channels		cell organization and biogenesis;stress response;transport;signal transduction;other biological processes	plasma membrane;other membranes;cytosol	transporter activity;other molecular function
7.74012	6.91886	7.30195	7.2182	7.54921	7.46923	7.83731	7.84298	7.69349	8.11061	FALSE		+	3h_PBS	1.45488	0.0498787	0.445057	2.53311	hsa:10390;Q69YJ9;Q9P0Y8;Q9Y6K0	Choline/ethanolaminephosphotransferase 1 OS=Homo sapiens (Human) OX=9606 GN=CEPT1 PE=1 SV=1	Q9Y6K0	10390	ENSG00000134255	CEPT1	Phosphonate and phosphinate metabolism;Glycerophospholipid metabolism;Ether lipid metabolism;Metabolic pathways	Synthesis of PC;Synthesis of PE	Kennedy pathway from sphingolipids;One-carbon metabolism and related pathways	other metabolic processes	other membranes;ER/Golgi;nucleus	other molecular function
5.4363	5.43296	5.21335	5.31832	5.4363	5.76818	5.66959	5.82273	5.73064	6.07039	FALSE		+	3h_PBS	3.19085	0.00644444	0.444865	5.40211	A8K204;E1P531;hsa:55788;Q5VUN6;Q86Y70;Q96FW4;Q9BY56;Q9NUN5;Q9NZD6	Probable lysosomal cobalamin transporter OS=Homo sapiens (Human) OX=9606 GN=LMBRD1 PE=1 SV=1	Q9NUN5	55788	ENSG00000168216	LMBRD1	Vitamin digestion and absorption	Cobalamin (Cbl, vitamin B12) transport and metabolism;Defective ABCD4 causes MAHCJ		other metabolic processes;transport;developmental processes;other biological processes	plasma membrane;other membranes;ER/Golgi;other cytoplasmic organelle;other cell component	signal transduction activity or receptor binding;transporter activity;other molecular function
8.48945	7.853	8.1918	8.08481	8.24031	8.46434	8.55995	8.54342	8.69418	8.82114	FALSE		+	3h_PBS	2.1957	0.0190284	0.444733	3.66313	C9J8H9;F8W7V3;hsa:9551;O76079;P56134;Q6IBB3;Q96L83;Q9BTI8	ATP synthase subunit f, mitochondrial OS=Homo sapiens (Human) OX=9606 GN=ATP5MF PE=1 SV=3	P56134	9551	ENSG00000241468	ATP5MF	Oxidative phosphorylation;Metabolic pathways;Thermogenesis	Cristae formation;Formation of ATP by chemiosmotic coupling	Electron transport chain: OXPHOS system in mitochondria;Oxidative phosphorylation	other metabolic processes;transport	other membranes;mitochondrion;nucleus
11.2048	10.5698	10.7989	10.7614	11.0857	11.0943	11.3077	11.2133	11.3337	11.6936	FALSE		+	3h_PBS	1.70803	0.0342551	0.444424	2.91007	hsa:3710;Q14573;Q14649;Q5TAQ2	Inositol 1,4,5-trisphosphate receptor type 3 OS=Homo sapiens (Human) OX=9606 GN=ITPR3 PE=1 SV=2	Q14573	3710	ENSG00000096433	ITPR3	Calcium signaling pathway;cGMP-PKG signaling pathway;Phosphatidylinositol signaling system;Oocyte meiosis;Apoptosis;Cellular senescence;Vascular smooth muscle contraction;Apelin signaling pathway;Gap junction;Platelet activation;NOD-like receptor signaling pathway;C-type lectin receptor signaling pathway;Circadian entrainment;Long-term potentiation;Retrograde endocannabinoid signaling;Glutamaterg…	FCGR3A-mediated IL10 synthesis;Glucagon-like Peptide-1 (GLP1) regulates insulin secretion;Ion homeostasis;Effects of PIP2 hydrolysis;Role of phospholipids in phagocytosis;Ca2+ pathway;Sensory perception of sweet, bitter, and umami (glutamate) taste;FCERI mediated Ca+2 mobilization;Antigen activates B Cell Receptor (BCR) leading to generation of second messengers;VEGFR2 mediated cell proliferation…	Alzheimer's disease and miRNA effects;Myometrial relaxation and contraction pathways;MFAP5-mediated ovarian cancer cell motility and invasiveness;GPR40 pathway;Vitamin D-sensitive calcium signaling in depression;Airway smooth muscle cell contraction;Malignant pleural mesothelioma;Alzheimer's disease;Calcium regulation in cardiac cells	transport;signal transduction;other biological processes	plasma membrane;other membranes;cytosol;ER/Golgi;nucleus;other cell component	transporter activity;other molecular function
11.2982	10.5719	11.0494	10.7232	11.0187	11.0988	11.4415	11.2213	11.387	11.7343	FALSE		+	3h_PBS	1.53364	0.0438884	0.444287	2.64979	B4DYE8;B4E2J9;hsa:23279;Q08AD3;Q12769;Q7Z5X6;Q96GB3;Q9H660	Nuclear pore complex protein Nup160 OS=Homo sapiens (Human) OX=9606 GN=NUP160 PE=1 SV=3	Q12769	23279	ENSG00000030066	NUP160	Nucleocytoplasmic transport;Amyotrophic lateral sclerosis	Separation of Sister Chromatids;Resolution of Sister Chromatid Cohesion;RHO GTPases Activate Formins;HCMV Early Events;EML4 and NUDC in mitotic spindle formation;ISG15 antiviral mechanism;NS1 Mediated Effects on Host Pathways;Transport of Mature mRNA derived from an Intron-Containing Transcript;Amplification of signal from unattached kinetochores via a MAD2 inhibitory signal;tRNA processing in th…		other metabolic processes;transport;developmental processes	cytosol;nucleus	other molecular function
11.5953	11.002	11.3991	11.0603	11.3825	11.5168	11.7937	11.5716	11.8269	11.9504	FALSE		+	3h_PBS	1.90803	0.026946	0.444051	3.21353	hsa:23481;O00541;Q6IC29	Pescadillo homolog OS=Homo sapiens (Human) OX=9606 GN=PES1 PE=1 SV=1	O00541	23481	ENSG00000100029	1.00 PES		Major pathway of rRNA processing in the nucleolus and cytosol		cell cycle OR cell proliferation;RNA metabolism OR transcription;other metabolic processes;other biological processes	cytosol;nucleus;other cell component	other molecular function
11.8536	11.3048	11.5973	11.4248	11.7695	11.8213	12.1023	11.9283	12.0178	12.2998	FALSE		+	3h_PBS	2.02384	0.0233117	0.443885	3.39244	hsa:23530;Q13423;Q16796;Q2TB60;Q8N3V4	NAD(P) transhydrogenase, mitochondrial OS=Homo sapiens (Human) OX=9606 GN=NNT PE=1 SV=3	Q13423	23530	ENSG00000112992	NNT	Nicotinate and nicotinamide metabolism;Metabolic pathways	Citric acid cycle (TCA cycle)		other metabolic processes;transport;other biological processes	other membranes;mitochondrion	transporter activity;other molecular function
10.8177	10.2499	10.644	10.3921	10.7518	10.8186	11.0133	10.8955	11.0147	11.3287	FALSE		+	3h_PBS	1.8942	0.0273931	0.443044	3.19234	B4DEK7;hsa:4218;P24407;P61006;Q6FHV5	Ras-related protein Rab-8A OS=Homo sapiens (Human) OX=9606 GN=RAB8A PE=1 SV=1	P61006	4218	ENSG00000167461	RAB8A	Autophagy;Endocytosis;AMPK signaling pathway;Tight junction;Pancreatic secretion;Amyotrophic lateral sclerosis;Pathways of neurodegeneration	RAB GEFs exchange GTP for GDP on RABs;Regulation of PLK1 Activity at G2/M Transition;Anchoring of the basal body to the plasma membrane;VxPx cargo-targeting to cilium;RAB geranylgeranylation;TBC/RABGAPs;Translocation of SLC2A4 (GLUT4) to the plasma membrane	Focal adhesion: PI3K-Akt-mTOR-signaling pathway;Ciliary landscape;Joubert syndrome	cell organization and biogenesis;other metabolic processes;transport;developmental processes;other biological processes	plasma membrane;other membranes;cytosol;cytoskeleton;ER/Golgi;other cytoplasmic organelle;other cell component	cytoskeletal activity;other molecular function
8.72826	8.04985	8.40216	8.15178	8.57289	8.44336	9.04303	8.70598	8.81602	9.10538	FALSE		+	3h_PBS	1.45798	0.0495891	0.441767	2.5377	hsa:54708;Q9NX47	E3 ubiquitin-protein ligase MARCHF5 OS=Homo sapiens (Human) OX=9606 GN=MARCHF5 PE=1 SV=1	Q9NX47	54708	ENSG00000198060	MARCHF5				protein metabolism;other metabolic processes;other biological processes	other membranes;mitochondrion;ER/Golgi	other molecular function
9.3672	8.85269	9.41321	8.837	9.08799	9.37699	9.59861	9.34341	9.57478	9.86264	FALSE		+	3h_PBS	1.67475	0.0358881	0.439671	2.86014	hsa:57404;Q4ZG61;Q6UW02;Q8N4Q8;Q8WWA9;Q9HC04	Cytochrome P450 20A1 OS=Homo sapiens (Human) OX=9606 GN=CYP20A1 PE=1 SV=1	Q6UW02	57404	ENSG00000119004	CYP20A1			Oxidation by cytochrome P450;Metapathway biotransformation Phase I and II		other membranes	other molecular function
9.9642	9.57837	9.87113	9.66622	9.71304	9.98996	10.2187	10.0658	10.2163	10.5005	FALSE		+	3h_PBS	2.35722	0.0151881	0.43966	3.92406	hsa:11056;Q86YG1;Q8N213;Q9NVE0;Q9Y2R4;Q9Y482	Probable ATP-dependent RNA helicase DDX52 OS=Homo sapiens (Human) OX=9606 GN=DDX52 PE=1 SV=3	Q9Y2R4	11056	ENSG00000277594;ENSG00000278053	DDX52		Major pathway of rRNA processing in the nucleolus and cytosol;rRNA modification in the nucleus and cytosol	Orexin receptor pathway	RNA metabolism OR transcription;other metabolic processes	nucleus	other molecular function
6.62059	6.17393	6.7252	6.36982	6.66534	6.7879	6.98982	6.78005	6.91886	7.27612	FALSE		+	3h_PBS	1.89389	0.0273935	0.439579	3.19186	hsa:84079;Q71MF5;Q86UC3;Q8ND80;Q96NW4;Q9H0I4	Ankyrin repeat domain-containing protein 27 OS=Homo sapiens (Human) OX=9606 GN=ANKRD27 PE=1 SV=2	Q96NW4	84079	ENSG00000105186	ANKRD27		RAB GEFs exchange GTP for GDP on RABs		cell organization and biogenesis;transport;developmental processes;other biological processes	plasma membrane;other membranes;cytosol;ER/Golgi;other cytoplasmic organelle;other cell component	enzyme regulator activity;other molecular function
11.6208	11.0916	11.442	11.1466	11.3748	11.5912	11.8474	11.604	11.7618	12.0673	FALSE		+	3h_PBS	1.99797	0.0240151	0.439187	3.35224	hsa:55813;Q8IX96;Q96BL2;Q9NQ91;Q9NYH9	U3 small nucleolar RNA-associated protein 6 homolog OS=Homo sapiens (Human) OX=9606 GN=UTP6 PE=2 SV=2	Q9NYH9	55813	ENSG00000108651	UTP6	Ribosome biogenesis in eukaryotes	Major pathway of rRNA processing in the nucleolus and cytosol;rRNA modification in the nucleus and cytosol		RNA metabolism OR transcription;other metabolic processes	nucleus;other cell component	nucleic acid binding activity
8.96809	8.51885	8.67101	8.56453	8.83036	8.91049	9.12954	9.14415	9.22978	9.3345	FALSE		+	3h_PBS	2.4161	0.0141014	0.439124	4.02093	A8K6K8;hsa:23052;O94919;Q6GQY5;Q8TAQ8	Endonuclease domain-containing 1 protein OS=Homo sapiens (Human) OX=9606 GN=ENDOD1 PE=1 SV=2	O94919	23052	ENSG00000149218	ENDOD1		Platelet degranulation		other metabolic processes	non-structural extracellular;cytosol	nucleic acid binding activity;other molecular function
10.4955	9.80445	10.2758	9.90539	10.2998	10.3579	10.6626	10.4615	10.6449	10.8496	FALSE		+	3h_PBS	1.6526	0.0369285	0.439117	2.82698	B2R6E0;B4E390;hsa:11021;Q15286	Ras-related protein Rab-35 OS=Homo sapiens (Human) OX=9606 GN=RAB35 PE=1 SV=1	Q15286	11021	ENSG00000111737	RAB35	Endocytosis	RAB geranylgeranylation;RAB GEFs exchange GTP for GDP on RABs;TBC/RABGAPs		cell cycle OR cell proliferation;cell organization and biogenesis;transport;developmental processes;signal transduction;other biological processes	non-structural extracellular;plasma membrane;other membranes;cytosol;ER/Golgi;other cytoplasmic organelle;other cell component	other molecular function
5.70321	5.19377	5.51412	5.14975	5.53605	5.66391	5.81762	5.93074	5.61471	6.26115	FALSE		+	3h_PBS	1.62862	0.0382799	0.438247	2.79114	hsa:29954;Q9NSG6;Q9P1W0;Q9P1W2;Q9UKY4	Protein O-mannosyl-transferase 2 OS=Homo sapiens (Human) OX=9606 GN=POMT2 PE=1 SV=2	Q9UKY4	29954	ENSG00000009830	POMT2	Other types of O-glycan biosynthesis;Mannose type O-glycan biosynthesis;Metabolic pathways	O-linked glycosylation;Defective POMT2 causes MDDGA2, MDDGB2 and MDDGC2;Defective POMT1 causes MDDGA1, MDDGB1 and MDDGC1		protein metabolism;other metabolic processes;stress response;other biological processes	other membranes;cytosol;ER/Golgi;nucleus	other molecular function
8.09329	7.65964	7.86728	7.64458	7.81826	8.08162	8.24745	8.09908	8.28586	8.55919	FALSE		+	3h_PBS	2.21485	0.0187022	0.438032	3.69372	hsa:56913;Q96QH4;Q9BTU1;Q9NS00	Glycoprotein-N-acetylgalactosamine 3-beta-galactosyltransferase 1 OS=Homo sapiens (Human) OX=9606 GN=C1GALT1 PE=1 SV=1	Q9NS00	56913	ENSG00000106392	C1GALT1	Mucin type O-glycan biosynthesis;Other types of O-glycan biosynthesis;Metabolic pathways	O-linked glycosylation of mucins;Defective C1GALT1C1 causes TNPS	Ectoderm differentiation	protein metabolism;other metabolic processes;developmental processes;other biological processes	other membranes;ER/Golgi	other molecular function
5.46271	5.49185	5.56377	5.32553	5.61471	5.71425	5.69488	5.8679	6.08321	6.28725	FALSE		+	3h_PBS	2.11918	0.0206748	0.437784	3.54177	hsa:84876;Q3MHV3;Q6DHX2;Q96BP7;Q96D31;Q96K71	Calcium release-activated calcium channel protein 1 OS=Homo sapiens (Human) OX=9606 GN=ORAI1 PE=1 SV=2	Q96D31	84876	ENSG00000276045	ORAI1	Calcium signaling pathway;cAMP signaling pathway;Platelet activation;Renin secretion;Aldosterone synthesis and secretion;Cortisol synthesis and secretion;Cushing syndrome;Primary immunodeficiency	Antigen activates B Cell Receptor (BCR) leading to generation of second messengers;Ion homeostasis;Elevation of cytosolic Ca2+ levels	Mammary gland development pathway - Pregnancy and lactation (Stage 3 of 4);FGF23 signaling in hypophosphatemic rickets and related disorders;Calcium regulation in cardiac cells	transport;developmental processes;other biological processes	plasma membrane;other membranes;cytosol	transporter activity;other molecular function
8.69384	8.40301	8.45245	7.78986	8.47573	8.74282	8.62352	8.74719	8.78823	9.10119	FALSE		+	3h_PBS	1.46732	0.0487553	0.437609	2.55152	B2RAE6;F8W6D7;hsa:9139;O43439;Q5TGE4;Q5TGE5;Q5TGE6;Q5TGE7;Q8IWF3;Q96B06;Q96L00;Q9H436;Q9UJP8;Q9UJP9;Q9UP24	Protein CBFA2T2 OS=Homo sapiens (Human) OX=9606 GN=CBFA2T2 PE=1 SV=1	O43439	9139	ENSG00000078699	CBFA2T2				RNA metabolism OR transcription;other metabolic processes;developmental processes;other biological processes	nucleus	other molecular function
5.67243	5.3505	5.59096	5.38543	5.7252	5.89482	5.92362	5.86542	5.87774	6.34518	FALSE		+	3h_PBS	2.20565	0.0188992	0.436457	3.67901	A6NL80;hsa:51367;Q53FS5;Q969H6;Q9Y2Q6	Ribonuclease P/MRP protein subunit POP5 OS=Homo sapiens (Human) OX=9606 GN=POP5 PE=1 SV=1	Q969H6	51367	ENSG00000167272	POP5	Ribosome biogenesis in eukaryotes	tRNA processing in the nucleus		RNA metabolism OR transcription;other metabolic processes	nucleus;other cell component	nucleic acid binding activity;other molecular function
12.5461	12.046	12.4065	12.1022	12.3926	12.5774	12.7858	12.5913	12.7801	12.9405	FALSE		+	3h_PBS	2.22578	0.0182871	0.436336	3.71122	hsa:8886;Q6GTZ9;Q6IAU4;Q92732;Q9BQB7;Q9NVP1	ATP-dependent RNA helicase DDX18 OS=Homo sapiens (Human) OX=9606 GN=DDX18 PE=1 SV=2	Q9NVP1	8886	ENSG00000088205	DDX18				RNA metabolism OR transcription;other metabolic processes;other biological processes	nucleus;other cell component	other molecular function
6.52042	5.87283	6.2211	6.2555	6.58346	6.60733	6.7046	6.54844	6.75622	7.01346	FALSE		+	3h_PBS	1.70546	0.0343932	0.435347	2.9062	B2RU09;hsa:21;Q54A95;Q6P5P9;Q92473;Q99758	ATP-binding cassette sub-family A member 3 OS=Homo sapiens (Human) OX=9606 GN=ABCA3 PE=1 SV=2	Q99758	21	ENSG00000167972	ABCA3	ABC transporters	ABC transporters in lipid homeostasis;Surfactant metabolism;Defective ABCA3 causes SMDP3;Defective ABCA3 causes SMDP3		cell organization and biogenesis;protein metabolism;other metabolic processes;transport;developmental processes;other biological processes	plasma membrane;other membranes;other cytoplasmic organelle;other cell component	transporter activity;other molecular function
10.097	9.44936	9.83936	9.52963	9.98328	9.9691	10.2604	10.0526	10.3888	10.4037	FALSE		+	3h_PBS	1.65644	0.0367765	0.435188	2.83272	G5E9L4;hsa:55973;O95003;Q9UHQ4	B-cell receptor-associated protein 29 OS=Homo sapiens (Human) OX=9606 GN=BCAP29 PE=1 SV=2	Q9UHQ4	55973	ENSG00000075790;ENSG00000283852	BCAP29				transport;other biological processes	other membranes;ER/Golgi
7.91049	7.38111	7.71493	7.53216	7.60363	7.87897	8.14924	7.90869	7.99322	8.38759	FALSE		+	3h_PBS	2.00916	0.023699	0.435077	3.3696	A8KAX5;B2RCE3;hsa:23787;Q6PK60;Q6UX45;Q7L465;Q9BW23;Q9NZJ7;Q9NZR6;Q9UJZ5	Mitochondrial carrier homolog 1 OS=Homo sapiens (Human) OX=9606 GN=MTCH1 PE=1 SV=1	Q9NZJ7	23787	ENSG00000137409	MTCH1			IL-18 signaling pathway	cell organization and biogenesis;developmental processes;other biological processes	other membranes;mitochondrion
9.5708	8.97068	9.3878	9.06151	9.4417	9.43066	9.78463	9.64458	9.71184	10.036	FALSE		+	3h_PBS	1.68239	0.03553	0.435051	2.87158	A8K5E3;hsa:5925;P06400;P78499;Q5VW46;Q8IZL4	Retinoblastoma-associated protein OS=Homo sapiens (Human) OX=9606 GN=RB1 PE=1 SV=2	P06400	5925	ENSG00000139687	RB1	Endocrine resistance;Cell cycle;Cellular senescence;Cushing syndrome;Hepatitis C;Hepatitis B;Human cytomegalovirus infection;Human papillomavirus infection;Human T-cell leukemia virus 1 infection;Kaposi sarcoma-associated herpesvirus infection;Epstein-Barr virus infection;Pathways in cancer;Viral carcinogenesis;Chemical carcinogenesis;Pancreatic cancer;Glioma;Prostate cancer;Melanoma;Bladder canc…	APC/C:Cdh1 mediated degradation of Cdc20 and other APC/C:Cdh1 targeted proteins in late mitosis/early G1;Oncogene Induced Senescence;Cyclin D associated events in G1;Defective binding of RB1 mutants to E2F1,(E2F2, E2F3);Aberrant regulation of mitotic exit in cancer due to RB1 defects;RUNX2 regulates osteoblast differentiation;Condensation of Prophase Chromosomes;Phosphorylation of proteins involv…	Androgen receptor signaling pathway;miRNA regulation of DNA damage response;Cell cycle;Thyroid stimulating hormone (TSH) signaling pathway;Glioblastoma signaling pathways;Adipogenesis;Spinal cord injury;Retinoblastoma gene in cancer;Aryl hydrocarbon receptor Netpath;Bladder cancer;Fas ligand pathway and stress induction of heat shock proteins;H19 action Rb-E2F1 signaling and CDK-Beta-catenin acti…	cell cycle OR cell proliferation;cell organization and biogenesis;developmental processes;signal transduction;other biological processes	cytosol;cytoskeleton;nucleus;other cell component	nucleic acid binding activity;other molecular function
8.47046	7.75556	8.28586	7.80349	8.14466	8.33673	8.61508	8.3966	8.51846	8.7652	FALSE		+	3h_PBS	1.60341	0.0396922	0.434411	2.75353	hsa:10905;O60476;Q9H510	Mannosyl-oligosaccharide 1,2-alpha-mannosidase IB OS=Homo sapiens (Human) OX=9606 GN=MAN1A2 PE=1 SV=1	O60476	10905	ENSG00000198162	MAN1A2	N-Glycan biosynthesis;Various types of N-glycan biosynthesis;Metabolic pathways;Protein processing in endoplasmic reticulum	Intra-Golgi traffic;Progressive trimming of alpha-1,2-linked mannose residues from Man9/8/7GlcNAc2 to produce Man5GlcNAc2		protein metabolism;other metabolic processes;developmental processes;other biological processes	other membranes;ER/Golgi	other molecular function
10.2065	9.7923	10.033	9.88631	10.0493	10.2315	10.4158	10.2238	10.5371	10.7311	FALSE		+	3h_PBS	2.17516	0.0194673	0.434379	3.63041	A8K8Q6;D6W518;hsa:79677;Q05BV4;Q96SB8;Q9H0X3;Q9H6M0	Structural maintenance of chromosomes protein 6 OS=Homo sapiens (Human) OX=9606 GN=SMC6 PE=1 SV=2	Q96SB8	79677	ENSG00000163029	SMC6		SUMOylation of DNA damage response and repair proteins		cell organization and biogenesis;DNA metabolism;stress response;other biological processes	cytoskeleton;nucleus;other cell component	nucleic acid binding activity;other molecular function
12.2638	11.7004	12.0225	11.8455	12.0911	12.2421	12.4029	12.2887	12.4333	12.7256	FALSE		+	3h_PBS	2.00265	0.023929	0.433862	3.35949	B9EGK3;D3DXE9;hsa:9031;O95039;O95247;O95277;Q6P1K4;Q86UJ6;Q9UIG0	Tyrosine-protein kinase BAZ1B OS=Homo sapiens (Human) OX=9606 GN=BAZ1B PE=1 SV=2	Q9UIG0	9031	ENSG00000009954	BAZ1B		B-WICH complex positively regulates rRNA expression;Recruitment and ATM-mediated phosphorylation of repair and signaling proteins at DNA double strand breaks	IL-18 signaling pathway;7q11.23 copy number variation syndrome	cell organization and biogenesis;protein metabolism;other metabolic processes;stress response;other biological processes	nucleus;other cell component	kinase activity;other molecular function
8.46107	7.94251	8.224	8.19722	8.34917	8.53916	8.62205	8.57781	8.71699	8.88448	FALSE		+	3h_PBS	2.44213	0.013624	0.433302	4.06407	hsa:1657;Q9Y485	DmX-like protein 1 OS=Homo sapiens (Human) OX=9606 GN=DMXL1 PE=1 SV=3	Q9Y485	1657	ENSG00000172869	DMXL1	Lysosome			other biological processes	other cell component
11.2751	10.7165	11.0786	10.8074	11.0995	11.2088	11.4509	11.2406	11.4545	11.7887	FALSE		+	3h_PBS	1.75252	0.0322614	0.433294	2.97704	hsa:11128;O14802;Q8IW34;Q8TCW5	DNA-directed RNA polymerase III subunit RPC1 OS=Homo sapiens (Human) OX=9606 GN=POLR3A PE=1 SV=2	O14802	11128	ENSG00000148606	POLR3A	RNA polymerase;Cytosolic DNA-sensing pathway	RNA Polymerase III Abortive And Retractive Initiation;RNA Polymerase III Transcription Initiation From Type 1 Promoter;RNA Polymerase III Transcription Initiation From Type 2 Promoter;RNA Polymerase III Transcription Initiation From Type 3 Promoter;RNA Polymerase III Transcription Termination;Cytosolic sensors of pathogen-associated DNA;RNA Polymerase III Chain Elongation	Pyrimidine metabolism;Cytosolic DNA-sensing pathway	RNA metabolism OR transcription;other metabolic processes;stress response;other biological processes	cytosol;nucleus	nucleic acid binding activity;other molecular function
11.978	11.3228	11.7997	11.4269	11.6984	11.8231	12.2026	11.8396	12.1293	12.3974	FALSE		+	3h_PBS	1.5397	0.0434271	0.433233	2.65877	hsa:10885;Q9UNX4	WD repeat-containing protein 3 OS=Homo sapiens (Human) OX=9606 GN=WDR3 PE=1 SV=1	Q9UNX4	10885	ENSG00000065183	WDR3	Ribosome biogenesis in eukaryotes	Major pathway of rRNA processing in the nucleolus and cytosol;rRNA modification in the nucleus and cytosol		RNA metabolism OR transcription;other metabolic processes	other membranes;nucleus;other cell component	nucleic acid binding activity
10.3505	9.93207	10.2486	10.0686	10.231	10.3934	10.6113	10.4523	10.6747	10.8648	FALSE		+	3h_PBS	2.32851	0.0157412	0.433147	3.87718		Vesicle-trafficking protein SEC22b OS=Homo sapiens (Human) OX=9606 GN=SEC22B PE=1 SV=4	O75396
11.3898	10.8762	11.2268	10.9229	11.1171	11.3933	11.6093	11.3618	11.6027	11.7293	FALSE		+	3h_PBS	2.19431	0.0190338	0.432717	3.66091	B5A968;hsa:1969;P29317;Q8N3Z2	Ephrin type-A receptor 2 OS=Homo sapiens (Human) OX=9606 GN=EPHA2 PE=1 SV=2	P29317	1969	ENSG00000142627	EPHA2	MAPK signaling pathway;Ras signaling pathway;Rap1 signaling pathway;PI3K-Akt signaling pathway;Axon guidance	RND2 GTPase cycle;RAC1 GTPase cycle;RHOG GTPase cycle;RAC2 GTPase cycle;RAC3 GTPase cycle;RHOU GTPase cycle;RND3 GTPase cycle;RND1 GTPase cycle;EPHA-mediated growth cone collapse;EPH-ephrin mediated repulsion of cells;RHOV GTPase cycle	Nuclear receptors meta-pathway;NRF2 pathway;VEGFA-VEGFR2 signaling pathway;Focal adhesion: PI3K-Akt-mTOR-signaling pathway;PI3K-Akt signaling pathway;Ras signaling;Hippo signaling regulation pathways;Hippo-Merlin signaling dysregulation;Malignant pleural mesothelioma	cell adhesion;cell cycle OR cell proliferation;cell organization and biogenesis;protein metabolism;other metabolic processes;stress response;developmental processes;signal transduction;other biological processes	plasma membrane;other membranes;other cell component	kinase activity;other molecular function
6.86171	6.40429	6.75355	6.58797	6.91648	6.91169	7.19967	7.07253	7.07253	7.42375	FALSE		+	3h_PBS	2.03128	0.0230359	0.431238	3.40401	D3DP04;hsa:55751;Q86X84;Q969I7;Q9NVA4;Q9NXM2	Transmembrane protein 184C OS=Homo sapiens (Human) OX=9606 GN=TMEM184C PE=1 SV=2	Q9NVA4	55751	ENSG00000164168	TMEM184C					other membranes
8.10538	7.69349	7.78529	7.64746	8.03837	8.15076	8.30332	8.26913	8.24935	8.44791	FALSE		+	3h_PBS	2.48258	0.0131076	0.430097	4.13149	hsa:9536;O14684;O14900;Q5SZC0	Prostaglandin E synthase OS=Homo sapiens (Human) OX=9606 GN=PTGES PE=1 SV=2	O14684	9536	ENSG00000148344	PTGES	Arachidonic acid metabolism;Metabolic pathways	Synthesis of Prostaglandins (PG) and Thromboxanes (TX)	Eicosanoid synthesis;Eicosanoid metabolism via cyclooxygenases (COX);Prostaglandin and leukotriene metabolism in senescence;Prostaglandin synthesis and regulation	other metabolic processes;stress response;signal transduction;other biological processes	other membranes;ER/Golgi;nucleus;other cell component	other molecular function
8.92095	8.33226	8.71012	8.40301	8.70943	8.80574	9.13417	8.86047	9.06582	9.35755	FALSE		+	3h_PBS	1.71258	0.0339623	0.429597	2.91691	B4DTJ5;hsa:2968;Q76KU4;Q92759	General transcription factor IIH subunit 4 OS=Homo sapiens (Human) OX=9606 GN=GTF2H4 PE=1 SV=1	Q92759	2968	ENSG00000213780;ENSG00000221974;ENSG00000226384;ENSG00000233149;ENSG00000234370;ENSG00000236895	GTF2H4	Basal transcription factors;Nucleotide excision repair;Viral carcinogenesis	RNA Polymerase II Pre-transcription Events;HIV Transcription Initiation;RNA Polymerase II HIV Promoter Escape;RNA Polymerase II Promoter Escape;RNA Polymerase II Transcription Pre-Initiation And Promoter Opening;RNA Polymerase II Transcription Initiation;NoRC negatively regulates rRNA expression;RNA Polymerase I Promoter Escape;Formation of Incision Complex in GG-NER;Formation of TC-NER Pre-Incis…	Eukaryotic transcription initiation;Nucleotide excision repair;DNA repair pathways, full network;Nucleotide excision repair in xeroderma pigmentosum	protein metabolism;DNA metabolism;RNA metabolism OR transcription;other metabolic processes;stress response	nucleus	nucleic acid binding activity;other molecular function
10.4758	9.91019	10.2649	9.95187	10.2793	10.4086	10.5661	10.4827	10.6603	10.9094	FALSE		+	3h_PBS	1.84154	0.0287113	0.428994	3.11194	A7J992;B2RPK4;hsa:55023;Q05CQ9;Q5VVH4;Q66I29;Q69YV1;Q8NBZ5;Q8WWQ0;Q96H52;Q96ME2;Q9H261	PH-interacting protein OS=Homo sapiens (Human) OX=9606 GN=PHIP PE=1 SV=2	Q8WWQ0	55023	ENSG00000146247	PHIP		RHOBTB2 GTPase cycle		cell organization and biogenesis;signal transduction;other biological processes	nucleus	signal transduction activity or receptor binding;other molecular function
9.16239	8.57478	8.95884	8.58195	8.92065	9.10748	9.26819	9.14644	9.34163	9.47816	FALSE		+	3h_PBS	1.92061	0.0264823	0.428657	3.23284	hsa:29105;Q9Y6A4	Cilia- and flagella-associated protein 20 OS=Homo sapiens (Human) OX=9606 GN=CFAP20 PE=1 SV=1	Q9Y6A4	29105	ENSG00000070761	CFAP20				cell organization and biogenesis;protein metabolism;other metabolic processes;developmental processes;other biological processes	cytoskeleton;nucleus;other cell component
10.6535	9.95143	10.3472	10.0992	10.4828	10.486	10.8135	10.6251	10.765	10.9878	FALSE		+	3h_PBS	1.63757	0.0378539	0.428648	2.80451	A8K2J7;hsa:11001;O14975;Q53FY6;Q6PF09	Very long-chain acyl-CoA synthetase OS=Homo sapiens (Human) OX=9606 GN=SLC27A2 PE=1 SV=2	O14975	11001	ENSG00000140284	SLC27A2	PPAR signaling pathway;Peroxisome;Insulin resistance	Neutrophil degranulation;Peroxisomal protein import;Synthesis of bile acids and bile salts via 7alpha-hydroxycholesterol;Alpha-oxidation of phytanate;Synthesis of bile acids and bile salts via 24-hydroxycholesterol	PPAR signaling pathway	other metabolic processes;transport	plasma membrane;other membranes;cytosol;ER/Golgi;other cytoplasmic organelle	transporter activity;other molecular function
11.1167	10.3706	10.7364	10.6123	10.9709	11.0079	11.1424	11.0773	11.1993	11.5228	FALSE		+	3h_PBS	1.56592	0.0416725	0.428558	2.69772	B3KQH2;B4DDS3;B4E2X9;B7Z9X9;F5H8J3;hsa:1209;O96005;Q53ET6;Q9BSS5	Cleft lip and palate transmembrane protein 1 OS=Homo sapiens (Human) OX=9606 GN=CLPTM1 PE=1 SV=1	O96005	1209	ENSG00000104853	CLPTM1				developmental processes;other biological processes	plasma membrane;other membranes;other cell component
8.06985	7.44708	7.8586	7.60955	7.8679	8.07521	8.09381	8.0634	8.22014	8.54148	FALSE		+	3h_PBS	1.78648	0.0310354	0.428212	3.02836	A8MVQ5;hsa:57085;Q5SNV4;Q5SNV5;Q6RW13;Q96AC0;Q96PL4;Q9NRW9	Type-1 angiotensin II receptor-associated protein OS=Homo sapiens (Human) OX=9606 GN=AGTRAP PE=1 SV=1	Q6RW13	57085	ENSG00000177674	AGTRAP		Signaling by BRAF and RAF1 fusions		stress response;signal transduction;other biological processes	plasma membrane;other membranes;ER/Golgi;other cell component	other molecular function
7.82655	7.44211	7.64458	7.507	7.85237	8.00562	7.96174	7.92422	8.15482	8.36588	FALSE		+	3h_PBS	2.22196	0.0183805	0.427934	3.70509	E7EMP9;hsa:29102;Q7Z5V2;Q86YH0;Q9NRR4;Q9NW73;Q9Y2V9;Q9Y4Y0	Ribonuclease 3 OS=Homo sapiens (Human) OX=9606 GN=DROSHA PE=1 SV=2	Q9NRR4	29102	ENSG00000113360	DROSHA	Ribosome biogenesis in eukaryotes;Proteoglycans in cancer	MicroRNA (miRNA) biogenesis	miRNA biogenesis;exRNA mechanism of action and biogenesis;DDX1 as a regulatory component of the Drosha microprocessor;22q11.2 copy number variation syndrome	RNA metabolism OR transcription;other metabolic processes;stress response;other biological processes	cytosol;nucleus;other cell component	nucleic acid binding activity;other molecular function
7.90569	7.63081	8.14211	7.83226	7.95884	8.27891	8.3637	8.18239	8.23362	8.55036	FALSE		+	3h_PBS	2.44018	0.0136607	0.427856	4.06082	D3DRM7;hsa:10280;O00673;O00725;Q0Z9W6;Q153Z1;Q2TSD1;Q53GN2;Q7Z653;Q8N7H3;Q99720;Q9NYX0	Sigma non-opioid intracellular receptor 1 OS=Homo sapiens (Human) OX=9606 GN=SIGMAR1 PE=1 SV=1	Q99720	10280	ENSG00000147955	SIGMAR1	Amyotrophic lateral sclerosis;Pathways of neurodegeneration	Potential therapeutics for SARS		cell organization and biogenesis;stress response;transport;developmental processes;signal transduction;other biological processes	plasma membrane;other membranes;cytosol;ER/Golgi;nucleus;other cell component	other molecular function
9.89573	9.18364	9.5932	9.30743	9.65213	9.61287	10.0233	9.81618	10.0528	10.2661	FALSE		+	3h_PBS	1.45651	0.0497316	0.427838	2.53553	hsa:6845;P51809;Q53GY7;Q7Z409;Q9H4A7	Vesicle-associated membrane protein 7 OS=Homo sapiens (Human) OX=9606 GN=VAMP7 PE=1 SV=3	P51809	6845	ENSG00000124333	VAMP7	SNARE interactions in vesicular transport	Lysosome Vesicle Biogenesis;Cargo recognition for clathrin-mediated endocytosis;Golgi Associated Vesicle Biogenesis;trans-Golgi Network Vesicle Budding;Interleukin-12 signaling		cell organization and biogenesis;stress response;transport;other biological processes	plasma membrane;other membranes;ER/Golgi;other cytoplasmic organelle;other cell component	other molecular function
6.89845	6.03562	6.49825	6.33985	6.51412	6.81378	6.89724	6.67666	6.88142	7.15482	FALSE		+	3h_PBS	1.54763	0.0428914	0.427525	2.67056	A0A024R5Y7;hsa:54956;Q6PK64;Q8N5Y8;Q9NX03	Protein mono-ADP-ribosyltransferase PARP16 OS=Homo sapiens (Human) OX=9606 GN=PARP16 PE=1 SV=2	Q8N5Y8	54956	ENSG00000138617	PARP16		Nicotinamide salvaging;Maturation of nucleoprotein;Maturation of nucleoprotein		protein metabolism;other metabolic processes;stress response;signal transduction;other biological processes	other membranes;cytosol;ER/Golgi;nucleus	enzyme regulator activity;other molecular function
8.22352	7.55075	7.92422	7.71081	8.2555	8.29462	8.35975	8.27984	8.30287	8.55957	FALSE		+	3h_PBS	1.68929	0.0350897	0.426371	2.88193	hsa:84522;Q8N5M9;Q8NCF6;Q96SW1	Protein jagunal homolog 1 OS=Homo sapiens (Human) OX=9606 GN=JAGN1 PE=1 SV=1	Q8N5M9	84522	ENSG00000171135	JAGN1				cell organization and biogenesis;stress response;transport;developmental processes;signal transduction;other biological processes	other membranes;ER/Golgi
9.42689	9.10276	9.25479	9.01848	9.33338	9.55593	9.60641	9.57818	9.64169	9.88371	FALSE		+	3h_PBS	2.6818	0.0104328	0.425924	4.47093	hsa:9527;J3KST5;O75392;O95249	Golgi SNAP receptor complex member 1 OS=Homo sapiens (Human) OX=9606 GN=GOSR1 PE=1 SV=1	O95249	9527	ENSG00000108587	GOSR1	SNARE interactions in vesicular transport	Intra-Golgi traffic;COPI-mediated anterograde transport		cell organization and biogenesis;transport;other biological processes	other membranes;cytosol;ER/Golgi	other molecular function
11.4265	10.8503	11.252	10.8485	11.1742	11.2754	11.5902	11.3802	11.5024	11.9328	FALSE		+	3h_PBS	1.53827	0.0435205	0.425887	2.65666	hsa:51170;Q8NBQ5;Q96HF6;Q9UKU4	Estradiol 17-beta-dehydrogenase 11 OS=Homo sapiens (Human) OX=9606 GN=HSD17B11 PE=1 SV=3	Q8NBQ5	51170	ENSG00000198189	HSD17B11		Estrogen biosynthesis		other metabolic processes	cytosol;ER/Golgi;other cell component	other molecular function
6.88509	6.25361	6.62059	6.3837	6.81634	6.86295	7.18388	6.87774	7.03452	7.12928	FALSE		+	3h_PBS	1.8297	0.0291264	0.42581	3.09393	B2R8H7;hsa:201266;Q8N1S5;Q8WZ81	Zinc transporter ZIP11 OS=Homo sapiens (Human) OX=9606 GN=SLC39A11 PE=2 SV=3	Q8N1S5	201266	ENSG00000133195	SLC39A11	Alzheimer disease;Parkinson disease		Nuclear receptors meta-pathway;NRF2 pathway;Zinc homeostasis	transport	plasma membrane;other membranes;ER/Golgi;nucleus;other cell component	transporter activity
10.1303	9.51017	10.0417	9.74853	9.945	10.0615	10.3475	10.1466	10.3016	10.6471	FALSE		+	3h_PBS	1.65984	0.0365871	0.425724	2.83781	A8K1W0;B4DQC8;B4E3U9;D3DV57;hsa:65123;Q4G0E5;Q5VUQ5;Q5VUQ6;Q5VUR0;Q5VUR1;Q68DJ1;Q68E01;Q69YR5;Q6AI57;Q6DKG7;Q6MZQ4;Q6MZZ9;Q8NC46;Q8TB23;Q9H6S9	Integrator complex subunit 3 OS=Homo sapiens (Human) OX=9606 GN=INTS3 PE=1 SV=1	Q68E01	65123	ENSG00000143624;ENSG00000262826	INTS3		RNA polymerase II transcribes snRNA genes		cell cycle OR cell proliferation;DNA metabolism;RNA metabolism OR transcription;other metabolic processes;stress response;signal transduction;other biological processes	nucleus;other cell component
12.0133	11.3815	11.8155	11.4968	11.8903	11.8844	12.152	12.0484	12.1713	12.4695	FALSE		+	3h_PBS	1.61529	0.0390277	0.42565	2.77124	hsa:8943;O00202;O14617;O75262;Q59HF5;Q96G11;Q9H3C6	AP-3 complex subunit delta-1 OS=Homo sapiens (Human) OX=9606 GN=AP3D1 PE=1 SV=1	O14617	8943	ENSG00000065000	AP3D1	Lysosome			cell organization and biogenesis;transport;other biological processes	other membranes;ER/Golgi;other cytoplasmic organelle;other cell component
5.86047	5.04002	5.4363	5.49185	5.34696	5.63227	5.91409	5.7866	5.79442	6.17592	FALSE		+	3h_PBS	1.53975	0.0434343	0.425541	2.65885	hsa:55187;J3KP14;Q58F10;Q5THJ4;Q6MZK9;Q6ZV12;Q709C4;Q709C5;Q86UB4;Q9NSJ3;Q9UIM0	Vacuolar protein sorting-associated protein 13D OS=Homo sapiens (Human) OX=9606 GN=VPS13D PE=1 SV=2	Q5THJ4	55187	ENSG00000048707	VPS13D				cell organization and biogenesis;transport;other biological processes	other membranes
5.40939	5.22882	5.49506	5.24413	5.37156	5.31832	5.91648	5.86542	5.80735	5.96809	FALSE		+	3h_PBS	1.98458	0.024252	0.425343	3.33149	hsa:9700;Q14674	Separin OS=Homo sapiens (Human) OX=9606 GN=ESPL1 PE=1 SV=3	Q14674	9700	ENSG00000135476	ESPL1	Cell cycle;Oocyte meiosis;Human T-cell leukemia virus 1 infection	Separation of Sister Chromatids	Cell cycle;Regulation of sister chromatid separation at the metaphase-anaphase transition	cell cycle OR cell proliferation;cell organization and biogenesis;protein metabolism;other biological processes	cytosol;cytoskeleton;nucleus;other cell component	other molecular function
8.74685	8.40259	8.59619	8.30424	8.78888	8.92184	9.03149	8.86666	9.02984	9.1153	FALSE		+	3h_PBS	2.45157	0.0134381	0.425279	4.07975	D3DUJ4;hsa:125228;Q96ND0	Protein FAM210A OS=Homo sapiens (Human) OX=9606 GN=FAM210A PE=1 SV=2	Q96ND0	125228	ENSG00000177150	FAM210A					other membranes;mitochondrion;other cell component
6.22304	5.63517	6.0917	5.926	6.1334	6.13955	6.42962	6.35226	6.45615	6.75756	FALSE		+	3h_PBS	1.74071	0.0327566	0.425166	2.95925	B3KXS9;hsa:84230;Q29RV6;Q8TDW0;Q9H075	Volume-regulated anion channel subunit LRRC8C OS=Homo sapiens (Human) OX=9606 GN=LRRC8C PE=1 SV=2	Q8TDW0	84230	ENSG00000171488	LRRC8C		Miscellaneous transport and binding events	Neuroinflammation and glutamatergic signaling;Orexin receptor pathway	cell organization and biogenesis;stress response;transport	plasma membrane;other membranes;ER/Golgi;other cell component	transporter activity
8.7738	8.05745	8.30378	8.11842	8.53333	8.53333	8.75288	8.66178	8.85767	9.10643	FALSE		+	3h_PBS	1.4873	0.0471136	0.425062	2.58108	B4DKC7;hsa:54872;Q2TAK5;Q5H8A4;Q6UX31;Q7L5Y4;Q8N866;Q8NCC9;Q96SY9;Q9BVT7;Q9NXG5	GPI ethanolamine phosphate transferase 2 OS=Homo sapiens (Human) OX=9606 GN=PIGG PE=1 SV=1	Q5H8A4	54872	ENSG00000174227	PIGG	Glycosylphosphatidylinositol (GPI)-anchor biosynthesis;Metabolic pathways	Synthesis of glycosylphosphatidylinositol (GPI)		protein metabolism;other metabolic processes	other membranes;ER/Golgi	other molecular function
12.648	12.0255	12.4256	12.1497	12.4507	12.5285	12.7937	12.6358	12.7948	13.0692	FALSE		+	3h_PBS	1.72915	0.0332619	0.424523	2.94183	hsa:8467;O60264	SWI/SNF-related matrix-associated actin-dependent regulator of chromatin subfamily A member 5 OS=Homo sapiens (Human) OX=9606 GN=SMARCA5 PE=1 SV=1	O60264	8467	ENSG00000153147	SMARCA5		Deposition of new CENPA-containing nucleosomes at the centromere;B-WICH complex positively regulates rRNA expression;Recruitment and ATM-mediated phosphorylation of repair and signaling proteins at DNA double strand breaks;NoRC negatively regulates rRNA expression		cell organization and biogenesis;RNA metabolism OR transcription;other metabolic processes;other biological processes	cytosol;nucleus;other cell component	nucleic acid binding activity;other molecular function
9.65302	9.01067	9.48684	9.16491	9.4149	9.56624	9.77873	9.58421	9.84109	10.082	FALSE		+	3h_PBS	1.66987	0.0361661	0.424393	2.85283	A8W735;hsa:284161;Q56VR1;Q8N4E3;Q8N9F7	Lysophospholipase D GDPD1 OS=Homo sapiens (Human) OX=9606 GN=GDPD1 PE=1 SV=2	Q8N9F7	284161	ENSG00000153982	GDPD1	Ether lipid metabolism;Metabolic pathways	Glycerophospholipid catabolism		other metabolic processes	other membranes;ER/Golgi;other cell component	other molecular function
11.3581	10.7731	11.2594	10.8254	11.0948	11.2356	11.5564	11.2802	11.5353	11.8246	FALSE		+	3h_PBS	1.56662	0.0416744	0.424273	2.69877	A8K6F3;hsa:23065;Q14700;Q5TG62;Q63HL0;Q63HL3;Q8N766;Q8NBH8	ER membrane protein complex subunit 1 OS=Homo sapiens (Human) OX=9606 GN=EMC1 PE=1 SV=1	Q8N766	23065	ENSG00000127463	EMC1				cell organization and biogenesis	other membranes;ER/Golgi;other cell component
7.32733	6.88996	7.34518	7.14262	7.25644	7.59395	7.45615	7.51728	7.66178	7.85237	FALSE		+	3h_PBS	2.35799	0.0151903	0.423999	3.92532	B7Z6K1;C9IZI7;G5E9Q3;hsa:80746;Q8NCE0;Q8WTW7;Q9BPU7	tRNA-splicing endonuclease subunit Sen2 OS=Homo sapiens (Human) OX=9606 GN=TSEN2 PE=1 SV=2	Q8NCE0	80746	ENSG00000154743	TSEN2		tRNA processing in the nucleus		RNA metabolism OR transcription;other metabolic processes	cytosol;cytoskeleton;nucleus	nucleic acid binding activity;other molecular function
7.35315	7.04767	7.4545	7.16892	7.36107	7.54535	7.78333	7.63807	7.66107	7.87713	FALSE		+	3h_PBS	2.70779	0.0102302	0.423927	4.51616	B7Z3S0;B7Z404;B7Z626;G8JLC3;G8JLF0;hsa:118813;J3KP98;Q5T4F1;Q5T4F2;Q5T4F3;Q5T4F4;Q8N1K0;Q8N6D6;Q8NCA0;Q8NDE4;Q96M08	Protrudin OS=Homo sapiens (Human) OX=9606 GN=ZFYVE27 PE=1 SV=1	Q5T4F4	118813	ENSG00000155256	ZFYVE27	Endocytosis			cell organization and biogenesis;transport;developmental processes;signal transduction;other biological processes	plasma membrane;other membranes;cytosol;ER/Golgi;nucleus;other cytoplasmic organelle;other cell component	other molecular function
9.16767	8.47816	8.926	8.62242	8.88417	9.05393	9.21796	9.07735	9.23601	9.61232	FALSE		+	3h_PBS	1.56853	0.0415711	0.423829	2.70162	A4D1L1;hsa:84928;Q49A50;Q6PF00;Q8NCH3;Q96SK2;Q96SL6	Transmembrane protein 209 OS=Homo sapiens (Human) OX=9606 GN=TMEM209 PE=1 SV=2	Q96SK2	84928	ENSG00000146842	TMEM209					other membranes
9.50004	8.94808	9.34119	9.14975	9.33695	9.51787	9.56853	9.53935	9.82909	9.93781	FALSE		+	3h_PBS	1.97227	0.0246797	0.423328	3.31245	B4DVH5;E7EVT2;hsa:221496;Q5T972;Q5T974;Q8NC56	LEM domain-containing protein 2 OS=Homo sapiens (Human) OX=9606 GN=LEMD2 PE=1 SV=1	Q8NC56	221496	ENSG00000161904	LEMD2		Sealing of the nuclear envelope (NE) by ESCRT-III;Initiation of Nuclear Envelope (NE) Reformation;Depolymerisation of the Nuclear Lamina		cell organization and biogenesis;developmental processes;other biological processes	other membranes;nucleus	nucleic acid binding activity
10.6717	10.1824	10.5412	10.2112	10.5549	10.6616	10.7981	10.7822	10.8645	11.166	FALSE		+	3h_PBS	1.92931	0.0261827	0.422195	3.24621	hsa:55717;Q5VWA1;Q9BZH6;Q9P2J6	WD repeat-containing protein 11 OS=Homo sapiens (Human) OX=9606 GN=WDR11 PE=1 SV=1	Q9BZH6	55717	ENSG00000120008	WDR11		RHOH GTPase cycle		cell organization and biogenesis;transport;developmental processes;other biological processes	cytosol;cytoskeleton;ER/Golgi;nucleus;other cell component
9.55957	8.95274	9.30058	9.0433	9.33695	9.40131	9.66729	9.47776	9.7058	10.049	FALSE		+	3h_PBS	1.56307	0.04191	0.421609	2.6935	A2A2T5;B4E025;hsa:23595;Q13565;Q53GY6;Q5T159;Q6IUY7;Q86TN5;Q9UBD5;Q9UG44;Q9UNT6	Origin recognition complex subunit 3 OS=Homo sapiens (Human) OX=9606 GN=ORC3 PE=1 SV=1	Q9UBD5	23595	ENSG00000135336	ORC3	Cell cycle	Activation of ATR in response to replication stress;CDT1 association with the CDC6:ORC:origin complex;Orc1 removal from chromatin;Activation of the pre-replicative complex;Assembly of the ORC complex at the origin of replication;CDC6 association with the ORC:origin complex;E2F-enabled inhibition of pre-replication complex formation	Cell cycle;G1 to S cell cycle control;DNA replication	cell cycle OR cell proliferation;cell organization and biogenesis;DNA metabolism;other metabolic processes;other biological processes	nucleus;other cell component	nucleic acid binding activity
5.42962	4.98641	5.0045	5.06178	5.56377	5.35755	5.64386	5.70044	5.50462	5.94486	FALSE		+	3h_PBS	1.57603	0.0411692	0.421051	2.71276	A4D242;hsa:64327;Q8N3E3;Q8WVP7;Q96QZ5;Q9H5N0;Q9HAG9;Q9UDN5;Q9Y6U2	Limb region 1 protein homolog OS=Homo sapiens (Human) OX=9606 GN=LMBR1 PE=1 SV=1	Q8WVP7	64327	ENSG00000105983	LMBR1				developmental processes;signal transduction	plasma membrane;other membranes	other molecular function
7.26959	6.56834	7.0607	6.6837	7.08534	7.09592	7.4187	7.21237	7.41785	7.6279	FALSE		+	3h_PBS	1.51111	0.0454928	0.421017	2.61637	B2RE96;B7Z775;D3DU11;hsa:1534;P49447;Q5BJG9;Q9BU05;Q9BWR9	Cytochrome b561 OS=Homo sapiens (Human) OX=9606 GN=CYB561 PE=1 SV=2	P49447	1534	ENSG00000008283	CYB561				other metabolic processes;other biological processes	other membranes;other cytoplasmic organelle	other molecular function
7.80349	7.14364	7.53216	7.50541	7.61912	7.78594	7.91767	7.7211	7.9847	8.296	FALSE		+	3h_PBS	1.67224	0.0360206	0.420319	2.85637	B2RB85;D6W549;hsa:8884;Q969Y5;Q9Y289	Sodium-dependent multivitamin transporter OS=Homo sapiens (Human) OX=9606 GN=SLC5A6 PE=2 SV=2	Q9Y289	8884	ENSG00000138074	SLC5A6	Vitamin digestion and absorption	Transport of vitamins, nucleosides, and related molecules;Biotin transport and metabolism;Vitamin B5 (pantothenate) metabolism	Nuclear receptors meta-pathway;NRF2 pathway	transport	plasma membrane;other membranes	transporter activity
12.1951	11.5239	11.9193	11.6609	11.9429	12.0252	12.2973	12.149	12.2715	12.6002	FALSE		+	3h_PBS	1.61718	0.0389275	0.42025	2.77407	B7Z7T0;D6W5M0;hsa:25885;O95602;Q0VG05;Q9UEH0;Q9UFT9	DNA-directed RNA polymerase I subunit RPA1 OS=Homo sapiens (Human) OX=9606 GN=POLR1A PE=1 SV=2	O95602	25885	ENSG00000068654	POLR1A	RNA polymerase	B-WICH complex positively regulates rRNA expression;NoRC negatively regulates rRNA expression;RNA Polymerase I Transcription Initiation;RNA Polymerase I Promoter Escape;RNA Polymerase I Transcription Termination	Pyrimidine metabolism;Eukaryotic transcription initiation	RNA metabolism OR transcription;other metabolic processes;other biological processes	nucleus;other cell component	nucleic acid binding activity;other molecular function
11.4154	10.7606	11.1335	10.9012	11.2232	11.2971	11.5781	11.3424	11.5505	11.7669	FALSE		+	3h_PBS	1.71227	0.0339722	0.420234	2.91643	A6NN56;hsa:23225;O94980;Q6NXG6;Q8NBJ1;Q8TEM1;Q9H6C8;Q9UFP3	Nuclear pore membrane glycoprotein 210 OS=Homo sapiens (Human) OX=9606 GN=NUP210 PE=1 SV=3	Q8TEM1	23225	ENSG00000132182	NUP210	Nucleocytoplasmic transport;Amyotrophic lateral sclerosis	ISG15 antiviral mechanism;NS1 Mediated Effects on Host Pathways;snRNP Assembly;HCMV Late Events;SUMOylation of DNA damage response and repair proteins;HCMV Early Events;Vpr-mediated nuclear import of PICs;tRNA processing in the nucleus;Nuclear Pore Complex (NPC) Disassembly;Transport of Mature mRNA Derived from an Intronless Transcript;SUMOylation of RNA binding proteins;Regulation of HSF1-mediat…		cell organization and biogenesis;transport	other membranes;ER/Golgi;nucleus
12.2471	11.848	12.1083	11.9177	12.1504	12.3752	12.4699	12.3562	12.5222	12.6475	FALSE		+	3h_PBS	2.75579	0.00967655	0.419922	4.60032	hsa:9555;O75367;O75377;Q503A8;Q7Z5E3;Q96D41;Q9H8P3;Q9UP96	Core histone macro-H2A.1 OS=Homo sapiens (Human) OX=9606 GN=MACROH2A1 PE=1 SV=4	O75367	9555	ENSG00000113648	MACROH2A1	Necroptosis;Neutrophil extracellular trap formation;Alcoholism;Systemic lupus erythematosus		H19 action Rb-E2F1 signaling and CDK-Beta-catenin activity;FBXL10 enhancement of MAP/ERK signaling in diffuse large B-cell lymphoma	cell organization and biogenesis;other biological processes	nucleus;other cell component	enzyme regulator activity;nucleic acid binding activity;other molecular function
6.848	6.41278	6.59096	6.24031	6.89724	6.96924	6.87774	6.81634	7.08746	7.33807	FALSE		+	3h_PBS	1.56638	0.0416707	0.419913	2.69841	hsa:5827;Q9NR77	Peroxisomal membrane protein 2 OS=Homo sapiens (Human) OX=9606 GN=PXMP2 PE=1 SV=3	Q9NR77	5827	ENSG00000176894	PXMP2	Peroxisome	Glyoxylate metabolism and glycine degradation;Class I peroxisomal membrane protein import			other membranes;cytosol;mitochondrion;other cytoplasmic organelle;other cell component
6.98755	6.49825	6.87529	6.80607	6.74281	7.15482	7.19869	7.0864	7.18686	7.38198	FALSE		+	3h_PBS	2.64231	0.010976	0.419755	4.40263	hsa:23207;O94928;Q5VT65;Q5VVD7;Q6NUH9;Q7L8G1;Q8IVT7;Q8IWE5;Q8N2T4;Q96AY0;Q9NTF7	Pleckstrin homology domain-containing family M member 2 OS=Homo sapiens (Human) OX=9606 GN=PLEKHM2 PE=1 SV=2	Q8IWE5	23207	ENSG00000116786	PLEKHM2	Salmonella infection			cell organization and biogenesis;stress response;other biological processes	other membranes;other cytoplasmic organelle	cytoskeletal activity
9.94325	9.30629	9.82384	9.4733	9.71046	9.84392	10.1471	9.88249	10.1059	10.3765	FALSE		+	3h_PBS	1.61974	0.0388327	0.419741	2.77789	A4D0P8;hsa:5001;O43913;O60590;O95268	Origin recognition complex subunit 5 OS=Homo sapiens (Human) OX=9606 GN=ORC5 PE=1 SV=1	O43913	5001	ENSG00000164815	ORC5	Cell cycle	CDT1 association with the CDC6:ORC:origin complex;Orc1 removal from chromatin;Activation of ATR in response to replication stress;Activation of the pre-replicative complex;CDC6 association with the ORC:origin complex;E2F-enabled inhibition of pre-replication complex formation;Assembly of the ORC complex at the origin of replication	Cell cycle;G1 to S cell cycle control;DNA replication	DNA metabolism;other metabolic processes;other biological processes	cytosol;nucleus;other cell component	nucleic acid binding activity;other molecular function
8.01514	7.55689	7.96636	7.64962	7.86233	7.9384	8.31696	8.1629	8.24127	8.48864	FALSE		+	3h_PBS	1.96464	0.0249145	0.419568	3.30066	A2A275;hsa:80176;Q59FA1;Q5TIH9;Q96BD6;Q9BRY9;Q9H6C5	SPRY domain-containing SOCS box protein 1 OS=Homo sapiens (Human) OX=9606 GN=SPSB1 PE=1 SV=1	Q96BD6	80176	ENSG00000171621	SPSB1		Antigen processing: Ubiquitination & Proteasome degradation;Neddylation		protein metabolism;other metabolic processes	cytosol;other cell component	other molecular function
8.41236	7.99887	8.31061	8.13853	8.32238	8.44584	8.6987	8.61949	8.6489	8.86604	FALSE		+	3h_PBS	2.51053	0.0127613	0.419244	4.17836	D3DP59;hsa:291;P12235	ADP/ATP translocase 1 OS=Homo sapiens (Human) OX=9606 GN=SLC25A4 PE=1 SV=4	P12235	291	ENSG00000151729	SLC25A4	Calcium signaling pathway;cGMP-PKG signaling pathway;Necroptosis;Cellular senescence;Neutrophil extracellular trap formation;Alzheimer disease;Parkinson disease;Huntington disease;Spinocerebellar ataxia;Prion disease;Pathways of neurodegeneration;Influenza A;Human T-cell leukemia virus 1 infection;Chemical carcinogenesis;Diabetic cardiomyopathy	Mitochondrial protein import;Transport of nucleosides and free purine and pyrimidine bases across the plasma membrane;Vpr-mediated induction of apoptosis by mitochondrial outer membrane permeabilization	Electron transport chain: OXPHOS system in mitochondria;Alzheimer's disease and miRNA effects;Synaptic vesicle pathway;Alzheimer's disease;Sudden infant death syndrome (SIDS) susceptibility pathways	cell organization and biogenesis;other metabolic processes;transport;other biological processes	plasma membrane;other membranes;mitochondrion	transporter activity
10.8584	10.2731	10.6474	10.3984	10.6712	10.8165	11.0272	10.8117	11.0085	11.2787	FALSE		+	3h_PBS	1.83673	0.0288295	0.418815	3.10462	A2RUS4;hsa:134430;Q68E02;Q8N1Q2;Q8NI36	WD repeat-containing protein 36 OS=Homo sapiens (Human) OX=9606 GN=WDR36 PE=1 SV=1	Q8NI36	134430	ENSG00000134987	WDR36	Ribosome biogenesis in eukaryotes	Major pathway of rRNA processing in the nucleolus and cytosol;rRNA modification in the nucleus and cytosol		RNA metabolism OR transcription;other metabolic processes;other biological processes	nucleus;other cell component
8.56529	7.75154	8.2446	7.98584	8.36194	8.39318	8.65428	8.46638	8.70425	8.78202	FALSE		+	3h_PBS	1.50486	0.0458155	0.418176	2.6071	hsa:6575;Q08357	Sodium-dependent phosphate transporter 2 OS=Homo sapiens (Human) OX=9606 GN=SLC20A2 PE=1 SV=1	Q08357	6575	ENSG00000168575	SLC20A2		Sodium-coupled phosphate cotransporters;Defective SLC20A2 causes idiopathic basal ganglia calcification 1 (IBGC1)	Proximal tubule transport	transport;other biological processes	plasma membrane;other membranes	transporter activity;other molecular function
11.6966	11.0386	11.3128	11.1787	11.544	11.5408	11.7605	11.6963	11.8015	12.0625	FALSE		+	3h_PBS	1.66912	0.0362173	0.418154	2.85171	A6NNF2;B3KUI9;B5MCD8;D6W547;hsa:54867;Q53SW1;Q69YH4;Q6NUQ4;Q8NC45;Q8WZ37;Q9NXH2	Transmembrane protein 214 OS=Homo sapiens (Human) OX=9606 GN=TMEM214 PE=1 SV=2	Q6NUQ4	54867	ENSG00000119777	TMEM214				other biological processes	other membranes;cytosol;cytoskeleton;ER/Golgi
8.86047	8.21772	8.60992	8.26397	8.633	8.81218	8.87344	8.74651	9.01318	9.2305	FALSE		+	3h_PBS	1.6442	0.0374622	0.418151	2.81442	B2RDN6;hsa:51337;Q8NBN2;Q8WUY1;Q9NYI2	Protein THEM6 OS=Homo sapiens (Human) OX=9606 GN=THEM6 PE=1 SV=2	Q8WUY1	51337	ENSG00000130193	THEM6					non-structural extracellular
8.84172	8.40684	8.66853	8.19081	8.63771	8.70113	8.89573	8.94163	9.01262	9.28263	FALSE		+	3h_PBS	1.65698	0.0367398	0.417625	2.83352	hsa:138199;Q7Z383;Q8N4J0;Q8N7C5	Carnosine N-methyltransferase OS=Homo sapiens (Human) OX=9606 GN=CARNMT1 PE=1 SV=1	Q8N4J0	138199	ENSG00000156017	CARNMT1	Histidine metabolism;Metabolic pathways	Histidine catabolism		other metabolic processes	cytosol;nucleus	other molecular function
4.95884	4.3505	4.69488	4.848	4.80735	5.01346	5.11686	5.08321	5.05745	5.47573	FALSE		+	3h_PBS	1.8515	0.0283835	0.41743	3.1271	B2RDL2;hsa:55266;Q53FY3;Q96HH6;Q9NV41	Transmembrane protein 19 OS=Homo sapiens (Human) OX=9606 GN=TMEM19 PE=1 SV=1	Q96HH6	55266	ENSG00000139291	TMEM19					other membranes
11.7945	11.1859	11.6471	11.3166	11.5725	11.6551	12.0325	11.7777	11.9091	12.2281	FALSE		+	3h_PBS	1.63446	0.0379811	0.417152	2.79987	hsa:9631;O75694;Q9UBE9;Q9UFL5	Nuclear pore complex protein Nup155 OS=Homo sapiens (Human) OX=9606 GN=NUP155 PE=1 SV=1	O75694	9631	ENSG00000113569	NUP155	Nucleocytoplasmic transport;Amyotrophic lateral sclerosis	SUMOylation of DNA replication proteins;Regulation of HSF1-mediated heat shock response;ISG15 antiviral mechanism;HCMV Early Events;HCMV Late Events;Transport of the SLBP independent Mature mRNA;Transport of the SLBP Dependant Mature mRNA;Transport of Mature mRNA Derived from an Intronless Transcript;Transport of Mature mRNA derived from an Intron-Containing Transcript;Rev-mediated nuclear export…		cell-cell signaling;cell organization and biogenesis;other metabolic processes;transport;other biological processes	other membranes;cytosol;nucleus	other molecular function
8.73166	8.29232	8.43379	8.15836	8.63445	8.81634	8.76055	8.84486	8.84204	9.07253	FALSE		+	3h_PBS	2.10575	0.0209531	0.41715	3.52061	D3DUQ9;hsa:928;P21926;Q5J7W6;Q96ES4	CD9 antigen OS=Homo sapiens (Human) OX=9606 GN=CD9 PE=1 SV=4	P21926	928	ENSG00000010278	CD9	Hematopoietic cell lineage	Platelet degranulation;Uptake and function of diphtheria toxin;Acrosome Reaction and Sperm:Oocyte Membrane Binding	Vitamin D receptor pathway	cell adhesion;cell organization and biogenesis;other metabolic processes;stress response;transport;developmental processes;other biological processes	non-structural extracellular;plasma membrane;other membranes;other cell component	signal transduction activity or receptor binding
10.7234	10.2959	10.5088	10.3162	10.623	10.7796	10.9115	10.8444	10.8916	11.1237	FALSE		+	3h_PBS	2.45734	0.0134173	0.416701	4.08936	B1AM77;hsa:2040;P27105;Q14087;Q15609;Q5VX96;Q96FK4	Erythrocyte band 7 integral membrane protein OS=Homo sapiens (Human) OX=9606 GN=STOM PE=1 SV=3	P27105	2040	ENSG00000148175	STOM		Neutrophil degranulation;RHOA GTPase cycle;CDC42 GTPase cycle;RHOJ GTPase cycle;RHOC GTPase cycle;Stimuli-sensing channels;RHOQ GTPase cycle;RHOB GTPase cycle;RHOH GTPase cycle	Glucocorticoid receptor pathway;Nuclear receptors meta-pathway;Ciliary landscape	other biological processes	plasma membrane;other membranes;cytoskeleton;mitochondrion;ER/Golgi;other cytoplasmic organelle;other cell component	other molecular function
11.4688	10.9099	11.1977	11.0639	11.3904	11.4035	11.6172	11.5319	11.6226	11.9376	FALSE		+	3h_PBS	1.81809	0.0295894	0.416417	3.07628	hsa:2181;O95573;Q60I92;Q8IUM9	Long-chain-fatty-acid--CoA ligase 3 OS=Homo sapiens (Human) OX=9606 GN=ACSL3 PE=1 SV=3	O95573	2181	ENSG00000123983	ACSL3	Fatty acid biosynthesis;Fatty acid degradation;Metabolic pathways;Fatty acid metabolism;PPAR signaling pathway;Peroxisome;Ferroptosis;Thermogenesis;Adipocytokine signaling pathway	Synthesis of very long-chain fatty acyl-CoAs;Intracellular metabolism of fatty acids regulates insulin secretion	Fatty acid beta-oxidation;Fatty acid biosynthesis;Mitochondrial long chain fatty acid beta-oxidation;PPAR signaling pathway;Ferroptosis;Thermogenesis;Ciliary landscape;Cholesterol metabolism with Bloch and Kandutsch-Russell pathways;Omega-3 / omega-6 fatty acid synthesis;Omega-9 fatty acid synthesis;Fatty acid transporters	cell organization and biogenesis;other metabolic processes;transport;developmental processes;other biological processes	plasma membrane;other membranes;mitochondrion;ER/Golgi;other cytoplasmic organelle;other cell component	other molecular function
11.3909	11.0864	11.2439	11.1025	11.2683	11.4687	11.6664	11.5255	11.6559	11.8566	FALSE		+	3h_PBS	2.83697	0.00912791	0.416228	4.74447	hsa:705;Q13895;Q6P5W4;Q86W44;Q96IP8	Bystin OS=Homo sapiens (Human) OX=9606 GN=BYSL PE=1 SV=3	Q13895	705	ENSG00000112578	BYSL		Major pathway of rRNA processing in the nucleolus and cytosol		cell cycle OR cell proliferation;RNA metabolism OR transcription;other metabolic processes;developmental processes;other biological processes	cytosol;nucleus;other cell component	nucleic acid binding activity
7.78921	7.12102	7.47735	7.40259	7.65535	7.65678	7.87406	7.85362	8.05853	8.07575	FALSE		+	3h_PBS	1.77643	0.0314012	0.414646	3.01315	hsa:137695;Q658X6;Q8WUD2;Q96MH6	Transmembrane protein 68 OS=Homo sapiens (Human) OX=9606 GN=TMEM68 PE=2 SV=2	Q96MH6	137695	ENSG00000167904	TMEM68					other membranes	other molecular function
6.06609	5.62936	5.78398	5.75489	5.97269	6.15178	6.19967	6.20555	6.35226	6.36982	FALSE		+	3h_PBS	2.75607	0.00968421	0.414414	4.6008	B3KS46;hsa:203054;Q3MIX3;Q5U4P1;Q6P2S4;Q8N5V3	Uncharacterized aarF domain-containing protein kinase 5 OS=Homo sapiens (Human) OX=9606 GN=ADCK5 PE=1 SV=3	Q3MIX3	203054	ENSG00000173137;ENSG00000285451	ADCK5				protein metabolism;other metabolic processes	other membranes	kinase activity
4.1375	3.8679	4.1375	3.82782	3.90689	4.37851	4.54844	4.1375	4.32193	4.56072	FALSE		+	3h_PBS	2.4079	0.0141874	0.413896	4.00738	hsa:54471;Q7L890;Q9BUI3;Q9NQG6	Mitochondrial dynamics protein MID51 OS=Homo sapiens (Human) OX=9606 GN=MIEF1 PE=1 SV=1	Q9NQG6	54471	ENSG00000100335	MIEF1				cell organization and biogenesis;stress response;other biological processes	other membranes;mitochondrion	other molecular function
8.89694	8.2891	8.6886	8.29783	8.68264	8.83447	8.90268	8.86326	9.1004	9.22255	FALSE		+	3h_PBS	1.71641	0.0337436	0.413649	2.92266	hsa:51573;O43334;Q6PKF7;Q7KYR4;Q9NZC3	Glycerophosphodiester phosphodiesterase 1 OS=Homo sapiens (Human) OX=9606 GN=GDE1 PE=1 SV=1	Q9NZC3	51573	ENSG00000006007	GDE1		Glycerophospholipid catabolism		other metabolic processes	plasma membrane;other membranes	other molecular function
10.7463	10.3713	10.5862	10.401	10.5939	10.7768	10.9184	10.8311	10.9931	11.2453	FALSE		+	3h_PBS	2.31672	0.0161209	0.413223	3.858	hsa:81627;Q5TEN0;Q6ZMX0;Q7Z2T5;Q8IWH5;Q8NC68;Q9BZQ1	TRMT1-like protein OS=Homo sapiens (Human) OX=9606 GN=TRMT1L PE=1 SV=2	Q7Z2T5	81627	ENSG00000121486	TRMT1L				RNA metabolism OR transcription;other metabolic processes;other biological processes	nucleus	nucleic acid binding activity;other molecular function
11.3957	10.8045	11.177	10.9034	11.2863	11.289	11.4536	11.4456	11.5465	11.8982	FALSE		+	3h_PBS	1.5839	0.0406819	0.41318	2.72448	A0A024R7G0;A8K059;hsa:57834;O75254;Q96AQ5;Q9HBI6	Cytochrome P450 4F11 OS=Homo sapiens (Human) OX=9606 GN=CYP4F11 PE=1 SV=3	Q9HBI6	57834	ENSG00000171903	CYP4F11		Fatty acids;Miscellaneous substrates;Synthesis of Leukotrienes (LT) and Eoxins (EX);Eicosanoids	Oxidation by cytochrome P450;Metapathway biotransformation Phase I and II	other metabolic processes;stress response	other membranes;ER/Golgi;other cell component	other molecular function
9.57762	8.91498	9.37634	9.1004	9.53993	9.58177	9.62808	9.59898	9.77165	9.99067	FALSE		+	3h_PBS	1.6077	0.0394279	0.412375	2.75993	A6NJC6;hsa:23077;O75592;Q5JSX8;Q5VZN6;Q6PIB6;Q9UQ11;Q9Y6E4	E3 ubiquitin-protein ligase MYCBP2 OS=Homo sapiens (Human) OX=9606 GN=MYCBP2 PE=1 SV=4	O75592	23077	ENSG00000005810	MYCBP2			Integrated breast cancer pathway;3q29 copy number variation syndrome	cell organization and biogenesis;protein metabolism;other metabolic processes;developmental processes;other biological processes	cytoskeleton;nucleus;other cell component	enzyme regulator activity;other molecular function
8.44915	7.91349	8.25125	8.02181	8.56682	8.40769	8.63626	8.60733	8.62717	8.98413	FALSE		+	3h_PBS	1.54444	0.0430374	0.412016	2.66581	B3KV45;hsa:9052;O95357;Q8NFJ5	Retinoic acid-induced protein 3 OS=Homo sapiens (Human) OX=9606 GN=GPRC5A PE=1 SV=2	Q8NFJ5	9052	ENSG00000013588	GPRC5A			GPCRs, class C metabotropic glutamate, pheromone	signal transduction;other biological processes	plasma membrane;other membranes;nucleus;other cell component	enzyme regulator activity;other molecular function
10.1045	10.2966	10.1723	10.0028	10.4166	10.4365	10.2199	10.8855	10.7122	10.7966	FALSE		+	3h_PBS	1.68809	0.0351315	0.411582	2.88014	B2R4H2;hsa:6167;P02403;P61927;Q6IBB4;Q99883	60S ribosomal protein L37 OS=Homo sapiens (Human) OX=9606 GN=RPL37 PE=1 SV=2	P61927	6167	ENSG00000145592	RPL37	Ribosome;Coronavirus disease	Regulation of expression of SLITs and ROBOs;Major pathway of rRNA processing in the nucleolus and cytosol;SRP-dependent cotranslational protein targeting to membrane;Nonsense Mediated Decay (NMD) enhanced by the Exon Junction Complex (EJC);Eukaryotic Translation Termination;Nonsense Mediated Decay (NMD) independent of the Exon Junction Complex (EJC);L13a-mediated translational silencing of Cerulo…	Cytoplasmic ribosomal proteins	protein metabolism;other metabolic processes;other biological processes	cytosol;translational apparatus;other cell component	enzyme regulator activity;nucleic acid binding activity;other molecular function
4.49185	4.26303	4.33628	4.3147	4.33628	4.49825	4.49185	4.73335	4.82273	5.25172	FALSE		+	3h_PBS	1.66821	0.0363043	0.411152	2.85033	B2RAY0;hsa:25880;Q96B77;Q9Y4T4	Transmembrane protein 186 OS=Homo sapiens (Human) OX=9606 GN=TMEM186 PE=2 SV=1	Q96B77	25880	ENSG00000184857	TMEM186		Complex I biogenesis			other membranes;mitochondrion
6.25361	6.42459	6.07895	6.50144	6.30195	6.84925	6.65392	6.88996	6.78136	6.44128	FALSE		+	3h_PBS	2.26243	0.0175452	0.411046	3.77011	hsa:3491;O00622;O14934;O43775;Q9BZL7	CCN family member 1 OS=Homo sapiens (Human) OX=9606 GN=CCN1 PE=1 SV=1	O00622	3491	ENSG00000142871	CCN1		Regulation of Insulin-like Growth Factor (IGF) transport and uptake by Insulin-like Growth Factor Binding Proteins (IGFBPs);Post-translational protein phosphorylation	Oncostatin M signaling pathway;VEGFA-VEGFR2 signaling pathway;Hypertrophy model	cell adhesion;cell organization and biogenesis;other metabolic processes;stress response;developmental processes;signal transduction;other biological processes	non-structural extracellular;extracellular matrix;ER/Golgi	signal transduction activity or receptor binding;other molecular function
8.79831	8.30287	8.4814	8.34651	8.78496	8.88783	8.87744	8.8933	9.06958	9.03974	FALSE		+	3h_PBS	2.16458	0.0196596	0.410769	3.61362	A8K198;D3DN59;hsa:961;Q08722;Q53Y71;Q96A60	Leukocyte surface antigen CD47 OS=Homo sapiens (Human) OX=9606 GN=CD47 PE=1 SV=1	Q08722	961	ENSG00000196776	CD47	ECM-receptor interaction	Neutrophil degranulation;Integrin cell surface interactions;Cell surface interactions at the vascular wall;Signal regulatory protein family interactions	Spinal cord injury;Malignant pleural mesothelioma	cell adhesion;stress response;transport;signal transduction;other biological processes	non-structural extracellular;plasma membrane;other membranes;other cell component	other molecular function
10.1334	9.45615	9.9472	9.65231	9.89981	9.98342	10.2753	10.1016	10.1973	10.5845	FALSE		+	3h_PBS	1.52085	0.0445845	0.410656	2.6308	A2RRP1;hsa:51594;O95790;Q2VPJ7;Q53TK6;Q86V39;Q8NFY8;Q9Y3W5	Neuroblastoma-amplified sequence OS=Homo sapiens (Human) OX=9606 GN=NBAS PE=1 SV=2	A2RRP1	51594	ENSG00000151779	NBAS		COPI-dependent Golgi-to-ER retrograde traffic		RNA metabolism OR transcription;other metabolic processes;transport;other biological processes	other membranes;cytosol;ER/Golgi	other molecular function
9.39468	8.86016	9.28147	8.95652	9.09751	9.33851	9.62662	9.32868	9.55325	9.79425	FALSE		+	3h_PBS	1.82513	0.0293128	0.410196	3.08698	A2RTX3;B4E0J0;F5GXM6;hsa:60625;Q5THR0;Q9H4H7;Q9H5Z1;Q9H6T6	Probable ATP-dependent RNA helicase DHX35 OS=Homo sapiens (Human) OX=9606 GN=DHX35 PE=1 SV=2	Q9H5Z1	60625	ENSG00000101452	DHX35				RNA metabolism OR transcription;other metabolic processes;developmental processes	nucleus	nucleic acid binding activity;other molecular function
7.59246	7.05637	7.39489	7.28355	7.51175	7.4271	7.85175	7.77545	7.75288	8.08162	FALSE		+	3h_PBS	1.70684	0.0343333	0.409956	2.90828	A6H8X4;hsa:54617;Q9NTG6;Q9ULG1	Chromatin-remodeling ATPase INO80 OS=Homo sapiens (Human) OX=9606 GN=INO80 PE=1 SV=2	Q9ULG1	54617	ENSG00000128908	INO80		UCH proteinases;DNA Damage Recognition in GG-NER		cell cycle OR cell proliferation;cell organization and biogenesis;DNA metabolism;RNA metabolism OR transcription;other metabolic processes;stress response;other biological processes	cytosol;cytoskeleton;nucleus	cytoskeletal activity;nucleic acid binding activity;other molecular function
12.8738	12.2996	12.6746	12.3848	12.5952	12.7633	12.9983	12.8443	12.9952	13.2739	FALSE		+	3h_PBS	1.79248	0.030784	0.409408	3.03745	hsa:1108;Q14839;Q8IXZ5	Chromodomain-helicase-DNA-binding protein 4 OS=Homo sapiens (Human) OX=9606 GN=CHD4 PE=1 SV=2	Q14839	1108	ENSG00000111642	CHD4	Human papillomavirus infection;Viral carcinogenesis	RNA Polymerase I Transcription Initiation;Potential therapeutics for SARS;HDACs deacetylate histones;ERCC6 (CSB) and EHMT2 (G9a) positively regulate rRNA expression;Regulation of PTEN gene transcription;NGF-stimulated transcription;Regulation of TP53 Activity through Acetylation	Rett syndrome causing genes;Effect of progerin on genes involved in Hutchinson-Gilford progeria syndrome	cell organization and biogenesis;other biological processes	cytoskeleton;nucleus;other cell component	nucleic acid binding activity;other molecular function
11.4355	10.805	11.1792	11.0089	11.2958	11.284	11.6068	11.459	11.5943	11.8272	FALSE		+	3h_PBS	1.68964	0.0351012	0.40937	2.88246	hsa:65083;Q5T5M3;Q5T5M4;Q7L4G6;Q8N6I0;Q8TEY9;Q8TEZ0;Q8TEZ1;Q9H675;Q9H6R4	Nucleolar protein 6 OS=Homo sapiens (Human) OX=9606 GN=NOL6 PE=1 SV=2	Q9H6R4	65083	ENSG00000165271	NOL6	Ribosome biogenesis in eukaryotes	Major pathway of rRNA processing in the nucleolus and cytosol;rRNA modification in the nucleus and cytosol		RNA metabolism OR transcription;other metabolic processes;transport	mitochondrion;nucleus;other cell component
7.60511	7.37156	7.46679	7.41701	7.6532	7.91229	7.81378	7.86295	7.87652	8.08958	FALSE		+	3h_PBS	3.32606	0.00573684	0.40829	5.66707	B3KQR1;D3DN36;F2Z2D9;hsa:56650;Q502Y8;Q6UVX2;Q9BUZ9;Q9NY35;Q9NZZ5;Q9Y4S9	Claudin domain-containing protein 1 OS=Homo sapiens (Human) OX=9606 GN=CLDND1 PE=1 SV=1	Q9NY35	56650	ENSG00000080822	CLDND1					plasma membrane;other membranes
13.308	12.7454	13.1309	12.8157	13.1201	13.2017	13.5361	13.258	13.4602	13.7018	FALSE		+	3h_PBS	1.71337	0.0339344	0.407541	2.91809	B2RNV4;hsa:1660;Q05CI5;Q08211;Q12803;Q32Q22;Q5VY62;Q6PD69;Q99556	ATP-dependent RNA helicase A OS=Homo sapiens (Human) OX=9606 GN=DHX9 PE=1 SV=4	Q08211	1660	ENSG00000135829	DHX9		mRNA Splicing - Major Pathway;RIP-mediated NFkB activation via ZBP1;DEx/H-box helicases activate type I IFN and inflammatory cytokines production	MECP2 and associated Rett syndrome;mRNA processing	cell organization and biogenesis;RNA metabolism OR transcription;other metabolic processes;stress response;transport;other biological processes	cytosol;cytoskeleton;translational apparatus;nucleus;other cell component	nucleic acid binding activity;other molecular function
8.28725	8.22062	8.12928	8.3837	8.1809	8.64566	8.46025	8.7738	8.56986	8.78725	FALSE		+	3h_PBS	3.1658	0.00660937	0.40701	5.3539	hsa:338;O00502;P04114;P78479;P78480;P78481;Q13779;Q13785;Q13786;Q13787;Q13788;Q4ZG63;Q53QC8;Q7Z600;Q9UMN0	Apolipoprotein B-100 OS=Homo sapiens (Human) OX=9606 GN=APOB PE=1 SV=2	P04114	338	ENSG00000084674	APOB	Fat digestion and absorption;Vitamin digestion and absorption;Cholesterol metabolism;Lipid and atherosclerosis	Heme signaling;Cell surface interactions at the vascular wall;Scavenging by Class B Receptors;Regulation of TLR by endogenous ligand;Regulation of Insulin-like Growth Factor (IGF) transport and uptake by Insulin-like Growth Factor Binding Proteins (IGFBPs);Post-translational protein phosphorylation;Retinoid metabolism and transport;Cargo recognition for clathrin-mediated endocytosis;LDL clearance…	Selenium micronutrient network;Vitamin B12 metabolism;Folate metabolism;Statin inhibition of cholesterol production;Male infertility;Familial hyperlipidemia type 2	cell organization and biogenesis;protein metabolism;other metabolic processes;transport;developmental processes;other biological processes	non-structural extracellular;plasma membrane;other membranes;cytosol;ER/Golgi;other cytoplasmic organelle;other cell component	signal transduction activity or receptor binding;transporter activity;other molecular function
10.5555	10.1816	10.2699	10.1988	10.4693	10.5976	10.6684	10.6862	10.7467	11.0108	FALSE		+	3h_PBS	2.35981	0.0151479	0.406912	3.9283	hsa:160418;Q5CZ86;Q5H9T6;Q68DQ6;Q68DX0;Q6ZXV5;Q7Z332;Q8NC50	Protein O-mannosyl-transferase TMTC3 OS=Homo sapiens (Human) OX=9606 GN=TMTC3 PE=1 SV=2	Q6ZXV5	160418	ENSG00000139324	TMTC3				protein metabolism;other metabolic processes;stress response;other biological processes	other membranes;ER/Golgi	other molecular function
10.8427	10.1702	10.599	10.276	10.6895	10.6944	10.9692	10.7979	10.9813	11.1688	FALSE		+	3h_PBS	1.56621	0.0416746	0.406856	2.69816	C0H5W8;hsa:550;Q9H866;Q9UNQ6;Q9Y679;Q9Y685	Ancient ubiquitous protein 1 OS=Homo sapiens (Human) OX=9606 GN=AUP1 PE=1 SV=2	Q9Y679	550	ENSG00000115307	AUP1				cell organization and biogenesis;protein metabolism;other metabolic processes;stress response;transport;other biological processes	other membranes;ER/Golgi;other cytoplasmic organelle;other cell component	enzyme regulator activity;other molecular function
8.50898	7.77149	8.08375	8.10014	8.40429	8.45738	8.56948	8.39789	8.66498	8.8125	FALSE		+	3h_PBS	1.57423	0.0412864	0.406716	2.71008	hsa:24145;O75968;Q543A0;Q6UW26;Q96AM9;Q96L77;Q96RD7;Q96RS5	Pannexin-1 OS=Homo sapiens (Human) OX=9606 GN=PANX1 PE=1 SV=4	Q96RD7	24145	ENSG00000110218	PANX1	NOD-like receptor signaling pathway	The NLRP3 inflammasome;Electric Transmission Across Gap Junctions	Purinergic signaling	cell-cell signaling;stress response;transport;other biological processes	plasma membrane;other membranes;ER/Golgi;other cell component	signal transduction activity or receptor binding;transporter activity;cytoskeletal activity;other molecular function
11.6222	11.1028	11.5105	11.1656	11.4934	11.6764	11.8645	11.5949	11.8537	11.9383	FALSE		+	3h_PBS	1.99988	0.0239848	0.406672	3.35521	hsa:515;P24539;Q9BQ68;Q9BRU8	ATP synthase F(0) complex subunit B1, mitochondrial OS=Homo sapiens (Human) OX=9606 GN=ATP5PB PE=1 SV=2	P24539	515	ENSG00000116459	ATP5PB	Oxidative phosphorylation;Metabolic pathways;Thermogenesis;Alzheimer disease;Parkinson disease;Amyotrophic lateral sclerosis;Huntington disease;Prion disease;Pathways of neurodegeneration;Chemical carcinogenesis;Diabetic cardiomyopathy	Cristae formation;Formation of ATP by chemiosmotic coupling	Electron transport chain: OXPHOS system in mitochondria;7q11.23 copy number variation syndrome;Oxidative phosphorylation	other metabolic processes;transport	other membranes;mitochondrion;nucleus	transporter activity
10.2484	9.83368	10.1828	9.92541	10.0125	10.1687	10.5117	10.2936	10.498	10.7625	FALSE		+	3h_PBS	1.88282	0.0274785	0.406318	3.17492	hsa:8563;O60839;Q13769;Q9UPZ5	THO complex subunit 5 homolog OS=Homo sapiens (Human) OX=9606 GN=THOC5 PE=1 SV=2	Q13769	8563	ENSG00000100296	THOC5	Nucleocytoplasmic transport	Transport of Mature mRNA derived from an Intron-Containing Transcript;mRNA 3'-end processing;RNA Polymerase II Transcription Termination		RNA metabolism OR transcription;other metabolic processes;transport;developmental processes;other biological processes	nucleus;other cell component	nucleic acid binding activity
10.4903	9.86682	10.3361	10.0031	10.1935	10.3134	10.6537	10.4221	10.5907	10.937	FALSE		+	3h_PBS	1.51302	0.045367	0.405401	2.6192	B4DNM9;hsa:8443;O15228;Q5TBH7;Q9BWC2	Dihydroxyacetone phosphate acyltransferase OS=Homo sapiens (Human) OX=9606 GN=GNPAT PE=1 SV=1	O15228	8443	ENSG00000116906	GNPAT	Glycerophospholipid metabolism;Peroxisome	Peroxisomal protein import;Plasmalogen biosynthesis;Synthesis of PA	Triacylglyceride synthesis	cell organization and biogenesis;other metabolic processes;stress response;developmental processes;other biological processes	other membranes;cytosol;mitochondrion;other cytoplasmic organelle	other molecular function
9.73505	9.09619	9.36588	9.32733	9.6703	9.61545	9.84156	9.73251	9.89497	10.1361	FALSE		+	3h_PBS	1.6119	0.0392317	0.405166	2.76619	B3FL70;hsa:55619;O75178;Q68DA4;Q96BY6;Q9NW06;Q9NXI8	Dedicator of cytokinesis protein 10 OS=Homo sapiens (Human) OX=9606 GN=DOCK10 PE=1 SV=3	Q96BY6	55619	ENSG00000135905	DOCK10		CDC42 GTPase cycle;RAC1 GTPase cycle;RAC3 GTPase cycle;Factors involved in megakaryocyte development and platelet production;RAC2 GTPase cycle		cell organization and biogenesis;developmental processes;signal transduction;other biological processes	cytosol;nucleus;other cell component	enzyme regulator activity
7.83857	7.33718	7.46761	7.52435	7.83036	7.78921	8.0607	7.89178	7.98242	8.29829	FALSE		+	3h_PBS	1.8039	0.030136	0.404869	3.05475	A2BEY3;B7Z4R6;hsa:7920;O95870;Q5SRR1;Q5SRR2;Q8WYH0;Q9NW33	Phosphatidylserine lipase ABHD16A OS=Homo sapiens (Human) OX=9606 GN=ABHD16A PE=1 SV=3	O95870	7920	ENSG00000204427;ENSG00000206403;ENSG00000224552;ENSG00000230475;ENSG00000231488;ENSG00000235676;ENSG00000236063	ABHD16A			IL-18 signaling pathway	other metabolic processes	other membranes	other molecular function
9.95158	9.71098	9.92184	9.72024	9.85969	10.1079	10.2132	10.1263	10.2885	10.4521	FALSE		+	3h_PBS	3.00236	0.00756579	0.404748	5.04567	A8K5S7;B4DUM1;E9PHS3;hsa:84319;Q9BQ75	Protein CMSS1 OS=Homo sapiens (Human) OX=9606 GN=CMSS1 PE=1 SV=2	Q9BQ75	84319	ENSG00000184220	CMSS1
9.37025	9.07468	9.31877	9.06097	9.34207	9.45882	9.64962	9.55094	9.6961	9.83352	FALSE		+	3h_PBS	2.60229	0.0114545	0.404451	4.33395	hsa:11253;Q5VSG3;Q9BRS9;Q9UKM7;Q9Y5K7	Endoplasmic reticulum mannosyl-oligosaccharide 1,2-alpha-mannosidase OS=Homo sapiens (Human) OX=9606 GN=MAN1B1 PE=1 SV=2	Q9UKM7	11253	ENSG00000177239	MAN1B1	N-Glycan biosynthesis;Various types of N-glycan biosynthesis;Metabolic pathways;Protein processing in endoplasmic reticulum	ER Quality Control Compartment (ERQC);Maturation of spike protein;Defective MAN1B1 causes MRT15		protein metabolism;other metabolic processes;stress response;other biological processes	other membranes;ER/Golgi;other cell component	other molecular function
9.8197	9.33069	9.68668	9.40003	9.65768	9.84972	10.0312	9.77066	10.0224	10.242	FALSE		+	3h_PBS	1.95325	0.0252383	0.404236	3.28308	B4DI85;hsa:55207;Q9NVJ2	ADP-ribosylation factor-like protein 8B OS=Homo sapiens (Human) OX=9606 GN=ARL8B PE=1 SV=1	Q9NVJ2	55207	ENSG00000134108	ARL8B	Salmonella infection		Ciliary landscape	cell cycle OR cell proliferation;cell organization and biogenesis;other metabolic processes;stress response;transport;other biological processes	other membranes;cytosol;cytoskeleton;other cytoplasmic organelle;other cell component	cytoskeletal activity;other molecular function
9.3156	8.6632	9.11972	8.84361	9.05582	9.11114	9.37808	9.34296	9.43609	9.7502	FALSE		+	3h_PBS	1.53202	0.0440015	0.404103	2.64737	A6NGQ0;B4DFB9;B7Z7T2;F5H5K9;hsa:10908;J3KQS3;O60859;Q86W58;Q8IY17;Q9UG58	Neuropathy target esterase OS=Homo sapiens (Human) OX=9606 GN=PNPLA6 PE=1 SV=3	Q8IY17	10908	ENSG00000032444	PNPLA6	Glycerophospholipid metabolism	Glycerophospholipid catabolism		other metabolic processes	other membranes;cytosol;ER/Golgi	other molecular function
10.0681	9.47917	9.84987	9.47371	9.80719	10.0025	10.0307	10.0731	10.1966	10.3941	FALSE		+	3h_PBS	1.75717	0.0322219	0.403792	2.98407	B2RND5;B7Z3N1;B7Z7I8;E1P622;G8JLF5;hsa:51604;Q2NL69;Q7Z3N7;Q969N2;Q9BQY7;Q9BQY8;Q9UJG6;Q9Y2Z5	GPI transamidase component PIG-T OS=Homo sapiens (Human) OX=9606 GN=PIGT PE=1 SV=1	Q969N2	51604	ENSG00000124155	PIGT	Glycosylphosphatidylinositol (GPI)-anchor biosynthesis;Metabolic pathways	Attachment of GPI anchor to uPAR	IL-18 signaling pathway	protein metabolism;other metabolic processes;developmental processes;other biological processes	other membranes;ER/Golgi;other cell component
12.4949	11.9691	12.4055	12.0133	12.1856	12.3997	12.7211	12.4461	12.6521	12.8679	FALSE		+	3h_PBS	1.75183	0.0322762	0.4037	2.97601	A8K6G2;hsa:5965;P46063	ATP-dependent DNA helicase Q1 OS=Homo sapiens (Human) OX=9606 GN=RECQL PE=1 SV=3	P46063	5965	ENSG00000004700	RECQL			Progeria-associated lipodystrophy	cell organization and biogenesis;DNA metabolism;other metabolic processes;stress response	nucleus;other cell component	nucleic acid binding activity;other molecular function
12.1116	11.61	12.0125	11.7159	11.8465	12.0764	12.3388	12.096	12.2936	12.5093	FALSE		+	3h_PBS	1.96057	0.0250889	0.403526	3.29438	A8K2E4;B7ZKM0;hsa:9733;Q15020;Q2M2H0;Q58F06;Q8IUS1;Q96J95	Squamous cell carcinoma antigen recognized by T-cells 3 OS=Homo sapiens (Human) OX=9606 GN=SART3 PE=1 SV=1	Q15020	9733	ENSG00000075856	SART3				cell cycle OR cell proliferation;cell organization and biogenesis;RNA metabolism OR transcription;other metabolic processes;developmental processes;other biological processes	nucleus;other cell component	nucleic acid binding activity;other molecular function
6.67384	6.16993	6.45615	6.45943	6.69349	6.68089	7.07682	6.81634	6.88142	7.01235	FALSE		+	3h_PBS	2.03736	0.0228538	0.402996	3.41349	D6RBB5;hsa:4258;Q7Z5B8;Q99735	Microsomal glutathione S-transferase 2 OS=Homo sapiens (Human) OX=9606 GN=MGST2 PE=1 SV=1	Q99735	4258	ENSG00000085871	MGST2	Glutathione metabolism;Metabolism of xenobiotics by cytochrome P450;Drug metabolism;Drug metabolism;Metabolic pathways;Platinum drug resistance;Pathways in cancer;Chemical carcinogenesis;Chemical carcinogenesis;Chemical carcinogenesis;Hepatocellular carcinoma;Fluid shear stress and atherosclerosis	Aflatoxin activation and detoxification;Glutathione conjugation	Nuclear receptors meta-pathway;NRF2 pathway;Metapathway biotransformation Phase I and II	other metabolic processes;other biological processes	plasma membrane;other membranes;ER/Golgi;nucleus;other cell component	enzyme regulator activity;other molecular function
12.2042	11.8562	12.0882	11.8502	11.9222	12.2335	12.4225	12.2259	12.4411	12.6124	FALSE		+	3h_PBS	2.40952	0.0141878	0.402881	4.01005	A8K804;hsa:9933;Q15397;Q547G7;Q5SZY9;Q6IB47;Q96B27;Q96L78;Q96L79;Q96L80	Pumilio homolog 3 OS=Homo sapiens (Human) OX=9606 GN=PUM3 PE=1 SV=3	Q15397	9933	ENSG00000080608	PUM3				other biological processes	ER/Golgi;nucleus;other cell component	nucleic acid binding activity
7.55842	6.84674	7.24603	7.04221	7.54381	7.58045	7.52278	7.57667	7.65249	7.91827	FALSE		+	3h_PBS	1.48949	0.0469286	0.402689	2.58433	A0A024R4Z9;A6PVG9;G5E933;hsa:6305;O60228;O95248;Q5JXD8;Q5PPM2;Q96GR9;Q9UGB8	Myotubularin-related protein 5 OS=Homo sapiens (Human) OX=9606 GN=SBF1 PE=1 SV=4	O95248	6305	ENSG00000100241	SBF1		RAB GEFs exchange GTP for GDP on RABs;Synthesis of PIPs at the ER membrane		protein metabolism;other metabolic processes;other biological processes	other membranes;cytosol;ER/Golgi;nucleus;other cell component	enzyme regulator activity;other molecular function
7.88264	7.36282	7.70805	7.42962	7.67313	7.85674	8.09223	7.96405	8.01011	8.14568	FALSE		+	3h_PBS	2.24066	0.0180083	0.402508	3.73509	hsa:56262;Q6UXM2;Q8IWT6;Q8NCI0;Q9P2B1	Volume-regulated anion channel subunit LRRC8A OS=Homo sapiens (Human) OX=9606 GN=LRRC8A PE=1 SV=1	Q8IWT6	56262	ENSG00000136802	LRRC8A		Miscellaneous transport and binding events	Vitamin D receptor pathway;Glucocorticoid receptor pathway;Nuclear receptors meta-pathway;Neuroinflammation and glutamatergic signaling	cell organization and biogenesis;stress response;transport;developmental processes;other biological processes	plasma membrane;other membranes;other cytoplasmic organelle;other cell component	transporter activity;other molecular function
6.21723	5.91886	6.55459	6.05094	6.2724	6.42794	6.63662	6.48864	6.87529	6.59694	FALSE		+	3h_PBS	1.79052	0.0308402	0.402283	3.03448	B4DGJ7;B4DZK7;B7ZAB1;E5KNQ5;E9PH08;hsa:7084;O00142;O15238	Thymidine kinase 2, mitochondrial OS=Homo sapiens (Human) OX=9606 GN=TK2 PE=1 SV=4	O00142	7084	ENSG00000166548	TK2	Pyrimidine metabolism;Drug metabolism;Metabolic pathways	Pyrimidine salvage	Pyrimidine metabolism	DNA metabolism;other metabolic processes	mitochondrion;other cell component	kinase activity;other molecular function
8.64061	8.15178	8.44584	8.21626	8.54612	8.55689	8.82655	8.67807	8.87406	9.07494	FALSE		+	3h_PBS	1.84543	0.028584	0.401981	3.11786	B3KN85;B4DXH9;hsa:8799;O96011;Q96ET2	Peroxisomal membrane protein 11B OS=Homo sapiens (Human) OX=9606 GN=PEX11B PE=1 SV=1	O96011	8799	ENSG00000131779	PEX11B	Peroxisome	Class I peroxisomal membrane protein import		cell organization and biogenesis;signal transduction	other membranes;cytosol;mitochondrion;nucleus;other cytoplasmic organelle;other cell component	other molecular function
9.95681	9.55516	9.79653	9.58797	9.94105	9.95797	10.143	10.0507	10.2484	10.4433	FALSE		+	3h_PBS	2.00387	0.0238756	0.401156	3.36139	B1Q2K1;hsa:152518;Q6ZNB6;Q86VG1;Q8WVH1	NF-X1-type zinc finger protein NFXL1 OS=Homo sapiens (Human) OX=9606 GN=NFXL1 PE=1 SV=2	Q6ZNB6	152518	ENSG00000170448	NFXL1				other biological processes	other membranes;nucleus;other cell component	nucleic acid binding activity;other molecular function
12.0056	11.5799	11.9279	11.6707	11.8184	12.0197	12.2726	12.0493	12.226	12.4355	FALSE		+	3h_PBS	2.18558	0.019273	0.400097	3.647	hsa:10153;Q03701;Q8NE75	CCAAT/enhancer-binding protein zeta OS=Homo sapiens (Human) OX=9606 GN=CEBPZ PE=1 SV=3	Q03701	10153	ENSG00000115816	CEBPZ			Gastric cancer network 2	other biological processes	nucleus	other molecular function
7.6851	7.22497	7.51017	7.30104	7.71287	7.75889	7.76553	7.81826	7.89421	8.19771	FALSE		+	3h_PBS	1.85422	0.0283018	0.400092	3.13125	A6H8Y9;B3KTK1;hsa:121260;Q71M34;Q7Z5F8;Q8N697;Q8TAH0	Solute carrier family 15 member 4 OS=Homo sapiens (Human) OX=9606 GN=SLC15A4 PE=1 SV=1	Q8N697	121260	ENSG00000139370	SLC15A4		Neutrophil degranulation;Proton/oligopeptide cotransporters		stress response;transport;other biological processes	plasma membrane;other membranes;other cytoplasmic organelle	transporter activity
8.05528	7.52278	7.76354	7.74752	8.01235	8.12774	8.06985	8.1629	8.32688	8.41321	FALSE		+	3h_PBS	2.04611	0.0226099	0.399819	3.42713	hsa:83742;Q9BSK0	MARVEL domain-containing protein 1 OS=Homo sapiens (Human) OX=9606 GN=MARVELD1 PE=1 SV=1	Q9BSK0	83742	ENSG00000155254	MARVELD1				cell cycle OR cell proliferation;developmental processes	plasma membrane;other membranes;cytoskeleton;nucleus;other cell component	other molecular function
11.9447	11.4115	11.683	11.4876	11.7471	11.8163	12.0275	11.9333	12.0732	12.4213	FALSE		+	3h_PBS	1.68151	0.035538	0.399562	2.87026	hsa:1105;O14646;Q17RZ3	Chromodomain-helicase-DNA-binding protein 1 OS=Homo sapiens (Human) OX=9606 GN=CHD1 PE=1 SV=2	O14646	1105	ENSG00000153922	CHD1		Estrogen-dependent gene expression		cell organization and biogenesis;other biological processes	nucleus;other cell component	nucleic acid binding activity;other molecular function
10.88	10.2934	10.6657	10.4134	10.6785	10.7648	11.0323	10.9083	10.9667	11.2566	FALSE		+	3h_PBS	1.78843	0.0309114	0.399552	3.03132	B7Z452;D3DP57;hsa:2180;P33121;P41215;Q8N8V7;Q8TA99	Long-chain-fatty-acid--CoA ligase 1 OS=Homo sapiens (Human) OX=9606 GN=ACSL1 PE=1 SV=1	P33121	2180	ENSG00000151726	ACSL1	Fatty acid biosynthesis;Fatty acid degradation;Metabolic pathways;Fatty acid metabolism;PPAR signaling pathway;Peroxisome;Ferroptosis;Thermogenesis;Adipocytokine signaling pathway	PPARA activates gene expression;alpha-linolenic acid (ALA) metabolism;Linoleic acid (LA) metabolism;Synthesis of very long-chain fatty acyl-CoAs	Fatty acid beta-oxidation;Fatty acid biosynthesis;Mitochondrial long chain fatty acid beta-oxidation;PPAR signaling pathway;Ferroptosis;Thermogenesis;Cholesterol metabolism with Bloch and Kandutsch-Russell pathways;Omega-3 / omega-6 fatty acid synthesis;Omega-9 fatty acid synthesis;Fatty acid transporters	other metabolic processes;transport;signal transduction;other biological processes	plasma membrane;other membranes;mitochondrion;ER/Golgi;other cytoplasmic organelle	other molecular function
10.4126	9.8381	10.2649	9.89285	10.1562	10.3323	10.6151	10.2912	10.4919	10.832	FALSE		+	3h_PBS	1.57733	0.04114	0.399549	2.7147	D6W613;hsa:56926;O75252;Q6FI60;Q6ZMB7;Q8TAT7;Q969V3;Q96H48;Q96IS7;Q9BQH9;Q9BTX4;Q9NPP2	Nicalin OS=Homo sapiens (Human) OX=9606 GN=NCLN PE=1 SV=2	Q969V3	56926	ENSG00000125912	NCLN				protein metabolism;other biological processes	other membranes;ER/Golgi;other cell component	translation activity;other molecular function
5.83289	5.74416	5.98641	5.50144	5.71425	5.97499	6.38543	5.88509	6.09381	6.4363	FALSE		+	3h_PBS	1.73324	0.0331048	0.399293	2.94799	B7Z3Y7;B7Z675;B7Z7S3;G8ACC7;hsa:64854;P62068;Q80V95;Q9H7U4;Q9H9T8	Ubiquitin carboxyl-terminal hydrolase 46 OS=Homo sapiens (Human) OX=9606 GN=USP46 PE=1 SV=1	P62068	64854	ENSG00000109189	USP46				protein metabolism;other metabolic processes;stress response;other biological processes	cytosol;nucleus;other cell component	other molecular function
9.65553	9.07548	9.49845	9.09935	9.44874	9.49885	9.84298	9.61655	9.78087	10.0342	FALSE		+	3h_PBS	1.57337	0.0412732	0.399189	2.70881	B3KWB0;hsa:66005;Q8NBM9;Q96CZ3;Q96S93;Q96SK0;Q9BWS9;Q9BY52	Chitinase domain-containing protein 1 OS=Homo sapiens (Human) OX=9606 GN=CHID1 PE=1 SV=1	Q9BWS9	66005	ENSG00000177830	CHID1		Platelet degranulation		other metabolic processes;stress response;other biological processes	non-structural extracellular;ER/Golgi;other cytoplasmic organelle	other molecular function
8.783	8.35623	8.75489	8.34696	8.5932	8.75355	9.03974	8.80155	9.06232	9.17293	FALSE		+	3h_PBS	1.91958	0.0265003	0.399161	3.23126	B4E1K3;C9JE77;hsa:8934;O14966	Ras-related protein Rab-7L1 OS=Homo sapiens (Human) OX=9606 GN=RAB29 PE=1 SV=1	O14966	8934	ENSG00000117280	RAB29		RAB geranylgeranylation		cell organization and biogenesis;transport;developmental processes;other biological processes	plasma membrane;other membranes;cytosol;cytoskeleton;mitochondrion;ER/Golgi;other cytoplasmic organelle;other cell component	cytoskeletal activity;other molecular function
7.12928	7.25739	6.95303	7.2384	7.21432	7.44294	7.31741	7.59917	7.71562	7.71287	FALSE		+	3h_PBS	2.50029	0.0128979	0.399117	4.16117	A6ND76;hsa:84649;Q5U810;Q68CL3;Q68DJ0;Q8NDB7;Q96BS0;Q96PD7;Q9BYE5	Diacylglycerol O-acyltransferase 2 OS=Homo sapiens (Human) OX=9606 GN=DGAT2 PE=1 SV=2	Q96PD7	84649	ENSG00000062282	DGAT2	Glycerolipid metabolism;Metabolic pathways;Fat digestion and absorption	Acyl chain remodeling of DAG and TAG;Triglyceride biosynthesis	Triacylglyceride synthesis;Glycerolipids and glycerophospholipids;Congenital generalized lipodystrophy (CGL);Familial hyperlipidemia type 4	other metabolic processes;developmental processes;signal transduction;other biological processes	other membranes;cytosol;mitochondrion;ER/Golgi;other cell component	other molecular function
7.95128	7.74953	8.03232	7.9331	7.90207	8.21335	8.22304	8.21432	8.43212	8.48099	FALSE		+	3h_PBS	3.14118	0.00675706	0.399101	5.30676	B0YJ49;hsa:9397;O60551;Q53Y38;Q5VUC8;Q9BRB4	Glycylpeptide N-tetradecanoyltransferase 2 OS=Homo sapiens (Human) OX=9606 GN=NMT2 PE=1 SV=1	O60551	9397	ENSG00000152465	NMT2		Membrane binding and targetting of GAG proteins;Inactivation, recovery and regulation of the phototransduction cascade		protein metabolism;other metabolic processes;other biological processes	plasma membrane;other membranes;cytosol;ER/Golgi;other cell component	other molecular function
9.35359	8.62205	9.04029	8.88325	9.30743	9.1876	9.47675	9.37743	9.49566	9.66409	FALSE		+	3h_PBS	1.46319	0.0491091	0.398981	2.54541	B2R606;D3DUU6;hsa:6515;P11169;Q6I9U2;Q9UG15	Solute carrier family 2, facilitated glucose transporter member 3 OS=Homo sapiens (Human) OX=9606 GN=SLC2A3 PE=1 SV=1	P11169	6515	ENSG00000059804	SLC2A3		Neutrophil degranulation;Cellular hexose transport;Vitamin C (ascorbate) metabolism;MECP2 regulates neuronal receptors and channels	Nuclear receptors meta-pathway;NRF2 pathway;Photodynamic therapy-induced HIF-1 survival signaling;Focal adhesion: PI3K-Akt-mTOR-signaling pathway;PI3K/AKT/mTOR - VitD3 signaling;Neuroinflammation and glutamatergic signaling;Glycolysis and gluconeogenesis	other metabolic processes;transport	plasma membrane;other membranes;other cell component	transporter activity;other molecular function
10.5038	10.3705	10.3946	10.1732	10.3896	10.7891	10.666	10.6983	10.6968	10.974	FALSE		+	3h_PBS	3.04727	0.00729088	0.39851	5.12929	A8K9W4;hsa:23190;Q4ZG56;Q8IYM5;Q92575	UBX domain-containing protein 4 OS=Homo sapiens (Human) OX=9606 GN=UBXN4 PE=1 SV=2	Q92575	23190	ENSG00000144224	UBXN4	Protein processing in endoplasmic reticulum			protein metabolism;other metabolic processes;stress response	other membranes;cytosol;ER/Golgi;nucleus
4.89724	4.37156	4.37851	4.49825	4.39232	4.81762	4.66676	4.96347	4.73335	5.34696	FALSE		+	3h_PBS	1.45644	0.0497147	0.398057	2.53543	A8MX44;hsa:79086;Q9BQ49	Small integral membrane protein 7 OS=Homo sapiens (Human) OX=9606 GN=SMIM7 PE=1 SV=2	Q9BQ49	79086	ENSG00000214046	SMIM7					other membranes
9.78038	9.15178	9.47675	9.31107	9.63535	9.58609	9.83873	9.78611	9.9384	10.1959	FALSE		+	3h_PBS	1.53647	0.0436013	0.397974	2.65398	hsa:9816;Q14146;Q5VYC9	Unhealthy ribosome biogenesis protein 2 homolog OS=Homo sapiens (Human) OX=9606 GN=URB2 PE=1 SV=2	Q14146	9816	ENSG00000135763	URB2				other biological processes	nucleus;other cell component
7.8716	7.38802	7.53761	7.30469	7.72315	7.75622	7.93251	7.83794	8.03232	8.25267	FALSE		+	3h_PBS	1.72364	0.0333895	0.39732	2.93354	A8K3Z0;D3DX60;D3DX62;hsa:79877;Q8WVC6;Q9BR71;Q9H5W1	Dephospho-CoA kinase domain-containing protein OS=Homo sapiens (Human) OX=9606 GN=DCAKD PE=1 SV=1	Q8WVC6	79877	ENSG00000172992	DCAKD				other metabolic processes		kinase activity;other molecular function
11.2207	10.592	10.9405	10.7037	11.0445	11.0538	11.3585	11.1363	11.2819	11.6538	FALSE		+	3h_PBS	1.48183	0.0476212	0.396573	2.57299	A6NE12;D3DNT1;hsa:1173;P20172;P53679;Q96CW1	AP-2 complex subunit mu OS=Homo sapiens (Human) OX=9606 GN=AP2M1 PE=1 SV=2	Q96CW1	1173	ENSG00000161203	AP2M1	Endocytosis;Synaptic vesicle cycle;Endocrine and other factor-regulated calcium reabsorption;Huntington disease	Potential therapeutics for SARS;Cargo recognition for clathrin-mediated endocytosis;MHC class II antigen presentation;Recycling pathway of L1;EPH-ephrin mediated repulsion of cells;VLDLR internalisation and degradation;Nef Mediated CD4 Down-regulation;WNT5A-dependent internalization of FZD2, FZD5 and ROR2;LDL clearance;WNT5A-dependent internalization of FZD4;Retrograde neurotrophin signalling;Nef…	Synaptic vesicle pathway;GABA receptor signaling;EGF/EGFR signaling pathway;Fragile X syndrome	cell organization and biogenesis;other metabolic processes;transport;other biological processes	plasma membrane;other membranes;cytosol;other cytoplasmic organelle;other cell component	signal transduction activity or receptor binding;other molecular function
11.434	10.9848	11.4216	11.0336	11.183	11.351	11.704	11.4152	11.676	11.8932	FALSE		+	3h_PBS	1.6959	0.0347253	0.396455	2.89185	D3DNB8;hsa:28976;Q8WXX3;Q9H845	Complex I assembly factor ACAD9, mitochondrial OS=Homo sapiens (Human) OX=9606 GN=ACAD9 PE=1 SV=1	Q9H845	28976	ENSG00000177646	ACAD9		Complex I biogenesis	Mitochondrial immune response to SARS-CoV-2	cell organization and biogenesis;other metabolic processes	other membranes;mitochondrion;nucleus;other cell component	other molecular function
8.33181	7.97441	8.25172	8.0268	8.24174	8.57175	8.54998	8.46638	8.43921	8.77939	FALSE		+	3h_PBS	2.59201	0.0115545	0.396044	4.31637	B2R625;B4DIY3;D3DWG7;hsa:93380;Q5JPP7;Q8N4V1	Membrane magnesium transporter 1 OS=Homo sapiens (Human) OX=9606 GN=MMGT1 PE=1 SV=1	Q8N4V1	93380	ENSG00000169446	MMGT1		Miscellaneous transport and binding events		cell organization and biogenesis;transport	plasma membrane;other membranes;ER/Golgi;other cytoplasmic organelle	transporter activity
10.0975	9.70891	10.0661	9.83842	10.0293	10.1439	10.433	10.1899	10.3886	10.5646	FALSE		+	3h_PBS	2.19203	0.0190982	0.395954	3.65727	A8K366;C9J1H6;E9PJD3;E9PKB2;E9PL68;E9PN26;E9PNQ3;E9PP01;E9PR97;hsa:79751;Q8TBU8;Q9H936	Mitochondrial glutamate carrier 1 OS=Homo sapiens (Human) OX=9606 GN=SLC25A22 PE=1 SV=1	Q9H936	79751	ENSG00000177542	SLC25A22		Organic anion transporters		other metabolic processes;transport	other membranes;mitochondrion	transporter activity
12.4627	12.0471	12.3515	12.0726	12.3583	12.4969	12.7398	12.5296	12.6786	12.8264	FALSE		+	3h_PBS	2.27861	0.0170497	0.395829	3.79623	hsa:5861;P11476;P62820;Q6FIE7;Q96N61;Q9Y3T2	Ras-related protein Rab-1A OS=Homo sapiens (Human) OX=9606 GN=RAB1A PE=1 SV=3	P62820	5861	ENSG00000138069	RAB1A	Autophagy;Amyotrophic lateral sclerosis;Pathways of neurodegeneration;Pathogenic Escherichia coli infection;Legionellosis	COPI-dependent Golgi-to-ER retrograde traffic;COPI-mediated anterograde transport;COPII-mediated vesicle transport;RAB GEFs exchange GTP for GDP on RABs;RAB geranylgeranylation;Golgi Cisternae Pericentriolar Stack Reorganization		cell adhesion;cell-cell signaling;cell organization and biogenesis;other metabolic processes;stress response;transport;other biological processes	other membranes;cytosol;ER/Golgi;other cytoplasmic organelle;other cell component	other molecular function
10.3989	9.93605	10.1426	10.038	10.5157	10.4884	10.5061	10.5684	10.6753	10.7678	FALSE		+	3h_PBS	1.93567	0.0259091	0.394966	3.256	D3DNQ0;hsa:7095;O00682;O00729;Q99442	Translocation protein SEC62 OS=Homo sapiens (Human) OX=9606 GN=SEC62 PE=1 SV=1	Q99442	7095	ENSG00000008952	SEC62	Protein export;Protein processing in endoplasmic reticulum			transport	other membranes;ER/Golgi	other molecular function
11.0843	10.7785	10.8984	10.8375	10.9826	11.208	11.3092	11.2334	11.3664	11.4363	FALSE		+	3h_PBS	3.37631	0.00542141	0.394425	5.76761	C9J3F9;hsa:56342;hsa:692312;Q9BW97;Q9H170;Q9NQ55	Suppressor of SWI4 1 homolog OS=Homo sapiens (Human) OX=9606 GN=PPAN PE=2 SV=1	Q9NQ55	56342;692312	ENSG00000130810	PPAN				cell organization and biogenesis;RNA metabolism OR transcription;other metabolic processes	nucleus;other cell component	nucleic acid binding activity
9.97714	9.42564	9.88676	9.64656	9.90539	9.99039	10.2273	10.06	10.1638	10.371	FALSE		+	3h_PBS	1.92374	0.0264551	0.394194	3.23765	hsa:81855;Q8NCJ0;Q9BWM7;Q9NTP4	Sideroflexin-3 OS=Homo sapiens (Human) OX=9606 GN=SFXN3 PE=1 SV=3	Q9BWM7	81855	ENSG00000107819	SFXN3				other metabolic processes;transport	other membranes;mitochondrion	transporter activity
9.07441	8.46066	8.84015	8.55689	8.94193	8.99774	9.28817	8.95681	9.19648	9.40514	FALSE		+	3h_PBS	1.59536	0.0402263	0.394063	2.74155	B3KSS8;hsa:55161;P57088;Q9H953	Transmembrane protein 33 OS=Homo sapiens (Human) OX=9606 GN=TMEM33 PE=1 SV=2	P57088	55161	ENSG00000109133	TMEM33	Nucleocytoplasmic transport			cell organization and biogenesis;stress response;other biological processes	other membranes;ER/Golgi;nucleus;other cell component
7.58421	6.90087	7.50541	7.11478	7.33539	7.62352	7.63952	7.47978	7.65678	8.00787	FALSE		+	3h_PBS	1.47697	0.0480195	0.39336	2.5658	hsa:7403;O15550;Q52LL9;Q5JVQ7	Lysine-specific demethylase 6A OS=Homo sapiens (Human) OX=9606 GN=KDM6A PE=1 SV=2	O15550	7403	ENSG00000147050	KDM6A	Transcriptional misregulation in cancer	Activation of anterior HOX genes in hindbrain development during early embryogenesis;HDMs demethylate histones	Mesodermal commitment pathway;Mesodermal commitment pathway;Pathways affected in adenoid cystic carcinoma;Malignant pleural mesothelioma	cell organization and biogenesis;protein metabolism;other metabolic processes;developmental processes;other biological processes	nucleus	nucleic acid binding activity;other molecular function
6.16591	5.46271	5.76022	5.60881	6.1127	6.15178	6.1127	6.19574	6.19377	6.42291	FALSE		+	3h_PBS	1.53564	0.0436532	0.39331	2.65275	B2R651;D3DQ52;hsa:8613;O14495;Q5U0F7;Q96GW0;Q99782	Phospholipid phosphatase 3 OS=Homo sapiens (Human) OX=9606 GN=PLPP3 PE=1 SV=1	O14495	8613	ENSG00000162407	PLPP3	Glycerolipid metabolism;Glycerophospholipid metabolism;Ether lipid metabolism;Sphingolipid metabolism;Metabolic pathways;Phospholipase D signaling pathway;Fc gamma R-mediated phagocytosis;Fat digestion and absorption;Choline metabolism in cancer	Sphingolipid de novo biosynthesis	Triacylglyceride synthesis;Sphingolipid metabolism overview;Sphingolipid metabolism: integrated pathway	cell adhesion;cell-cell signaling;other metabolic processes;transport;signal transduction;other biological processes	plasma membrane;other membranes;ER/Golgi;other cell component	signal transduction activity or receptor binding;other molecular function
9.14466	8.44336	8.86419	8.59433	9.02264	9.06824	9.22713	9.12567	9.23122	9.38284	FALSE		+	3h_PBS	1.62413	0.0384639	0.393187	2.78444	A8MYS2;B2R5H1;D6RH22;hsa:58505;Q9NRP0;Q9P075;Q9P1R4	Oligosaccharyltransferase complex subunit OSTC OS=Homo sapiens (Human) OX=9606 GN=OSTC PE=1 SV=1	Q9NRP0	58505	ENSG00000198856	OSTC				protein metabolism;other metabolic processes	other membranes;ER/Golgi
10.6924	10.1949	10.5935	10.2845	10.562	10.6942	10.9214	10.6937	10.893	11.0839	FALSE		+	3h_PBS	1.92257	0.0264648	0.39181	3.23585	A0PK21;B2R8E0;hsa:51706;O95329;Q53F73;Q8NCL5;Q9UHJ1;Q9UHQ9	NADH-cytochrome b5 reductase 1 OS=Homo sapiens (Human) OX=9606 GN=CYB5R1 PE=1 SV=1	Q9UHQ9	51706	ENSG00000159348	CYB5R1	Amino sugar and nucleotide sugar metabolism	Platelet degranulation;Erythrocytes take up carbon dioxide and release oxygen	Oxidation by cytochrome P450	other metabolic processes;transport	plasma membrane;other membranes;ER/Golgi	other molecular function
8.19967	7.46516	7.89482	7.66605	8.05637	8.05528	8.16942	8.24317	8.26068	8.51175	FALSE		+	3h_PBS	1.48508	0.0473359	0.391651	2.5778	hsa:100533496;hsa:201158;Q3LIC7;Q96ET8	Golgi apparatus membrane protein TVP23 homolog C OS=Homo sapiens (Human) OX=9606 GN=TVP23C PE=1 SV=3	Q96ET8	100533496;201158	ENSG00000175106	TVP23C				transport	other membranes;ER/Golgi
7.94075	7.59619	7.78398	7.59096	8.02514	8.16591	8.01903	8.10643	8.18339	8.42038	FALSE		+	3h_PBS	2.11926	0.0206898	0.391624	3.5419	hsa:975;P18582;P60033;Q5U0J6	CD81 antigen OS=Homo sapiens (Human) OX=9606 GN=CD81 PE=1 SV=1	P60033	975	ENSG00000110651	CD81	B cell receptor signaling pathway;Malaria;Hepatitis C	Immunoregulatory interactions between a Lymphoid and a non-Lymphoid cell;Regulation of Complement cascade	B cell receptor signaling pathway;Extracellular vesicles in the crosstalk of cardiac cells;IL-18 signaling pathway;16p11.2 distal deletion syndrome	other metabolic processes;transport;developmental processes;other biological processes	non-structural extracellular;plasma membrane;other membranes;other cell component	signal transduction activity or receptor binding;other molecular function
11.2505	10.657	11.0399	10.7689	11.0798	11.1166	11.3934	11.258	11.3792	11.6063	FALSE		+	3h_PBS	1.70041	0.0346094	0.391476	2.89863	D3DRX0;hsa:55149;Q659E3;Q6P7E5;Q9HA74;Q9NVV4	Poly(A) RNA polymerase, mitochondrial OS=Homo sapiens (Human) OX=9606 GN=MTPAP PE=1 SV=1	Q9NVV4	55149	ENSG00000107951	MTPAP				RNA metabolism OR transcription;other metabolic processes	mitochondrion;nucleus;other cell component	other molecular function
9.02874	8.92333	9.06393	9.00338	8.87467	9.1819	9.39361	9.27356	9.56186	9.43879	FALSE		+	3h_PBS	3.11088	0.00692647	0.391134	5.24911	B3KW28;D3DWB5;hsa:159013;Q5JPF5;Q8N941;Q8TB03	Uncharacterized protein CXorf38 OS=Homo sapiens (Human) OX=9606 GN=CXorf38 PE=1 SV=1	Q8TB03	159013	ENSG00000185753	CXorf38
10.2863	9.90388	10.2328	9.94442	10.1009	10.2996	10.567	10.3328	10.5154	10.7074	FALSE		+	3h_PBS	2.18623	0.0192375	0.390779	3.64803	A9XU13;E7EX76;hsa:904;O60563;O60581	Cyclin-T1 OS=Homo sapiens (Human) OX=9606 GN=CCNT1 PE=1 SV=1	O60563	904	ENSG00000129315	CCNT1	Transcriptional misregulation in cancer	RNA polymerase II transcribes snRNA genes;Formation of RNA Pol II elongation complex;Formation of HIV elongation complex in the absence of HIV Tat;Formation of HIV-1 elongation complex containing HIV-1 Tat;Pausing and recovery of Tat-mediated HIV elongation;Tat-mediated HIV elongation arrest and recovery;HIV elongation arrest and recovery;Pausing and recovery of HIV elongation;RNA Polymerase II P…	Initiation of transcription and translation elongation at the HIV-1 LTR;Male infertility	cell cycle OR cell proliferation;protein metabolism;RNA metabolism OR transcription;other metabolic processes;other biological processes	cytosol;nucleus	enzyme regulator activity;nucleic acid binding activity;other molecular function
11.6107	11.169	11.4897	11.2197	11.4497	11.6784	11.7338	11.6446	11.8496	11.9851	FALSE		+	3h_PBS	2.24548	0.0179251	0.390529	3.74283	hsa:23076;Q14684;Q8TBZ4	Ribosomal RNA processing protein 1 homolog B OS=Homo sapiens (Human) OX=9606 GN=RRP1B PE=1 SV=3	Q14684	23076	ENSG00000160208	RRP1B				RNA metabolism OR transcription;other metabolic processes;other biological processes	nucleus;other cell component	other molecular function
6.76288	6.73471	6.70598	6.33271	6.64674	7.06932	6.60437	7.06932	7.26772	7.12412	FALSE		+	3h_PBS	1.67512	0.0358674	0.390366	2.86069	A4FU05;hsa:128312;Q3ZCP6;Q5TA30;Q8N257	Histone H2B type 3-B OS=Homo sapiens (Human) OX=9606 GN=HIST3H2BB PE=1 SV=3	Q8N257	128312	ENSG00000196890;ENSG00000285449	H2BU1	Neutrophil extracellular trap formation;Alcoholism;Viral carcinogenesis;Systemic lupus erythematosus	Ub-specific processing proteases;RUNX1 regulates transcription of genes involved in differentiation of HSCs;Formation of the beta-catenin:TCF transactivating complex;Estrogen-dependent gene expression;Assembly of the ORC complex at the origin of replication;Processing of DNA double-strand break ends;G2/M DNA damage checkpoint;Recruitment and ATM-mediated phosphorylation of repair and signaling pr…		cell organization and biogenesis	cytosol;nucleus;other cell component	nucleic acid binding activity;other molecular function
12.7704	12.2059	12.611	12.278	12.4928	12.6232	12.949	12.6898	12.8778	13.1695	FALSE		+	3h_PBS	1.59279	0.0403258	0.390213	2.73771	B4DF41;B4E3I4;F5H2F9;hsa:2956;O43706;O43917;P52701;Q8TCX4;Q9BTB5	DNA mismatch repair protein Msh6 OS=Homo sapiens (Human) OX=9606 GN=MSH6 PE=1 SV=2	P52701	2956	ENSG00000116062	MSH6	Platinum drug resistance;Mismatch repair;Pathways in cancer;Colorectal cancer	Mismatch repair (MMR) directed by MSH2:MSH6 (MutSalpha);Defective Mismatch Repair Associated With MSH2;Defective Mismatch Repair Associated With MSH6	Glioblastoma signaling pathways;Retinoblastoma gene in cancer;Chromosomal and microsatellite instability in colorectal cancer;DNA repair pathways, full network;DNA mismatch repair	cell cycle OR cell proliferation;DNA metabolism;other metabolic processes;stress response;developmental processes;signal transduction;other biological processes	cytosol;ER/Golgi;nucleus;other cell component	nucleic acid binding activity;other molecular function
12.0238	11.5422	11.8802	11.7033	11.8021	11.9727	12.2415	12.0317	12.2336	12.4226	FALSE		+	3h_PBS	2.0325	0.0229856	0.390105	3.40592	A6NI21;B2RBL2;hsa:22894;Q5W0P7;Q5W0P8;Q658Z7;Q7Z481;Q8WWI2;Q9UG36;Q9Y2L1	Exosome complex exonuclease RRP44 OS=Homo sapiens (Human) OX=9606 GN=DIS3 PE=1 SV=2	Q9Y2L1	22894	ENSG00000083520	DIS3	RNA degradation	Major pathway of rRNA processing in the nucleolus and cytosol;ATF4 activates genes in response to endoplasmic reticulum stress;KSRP (KHSRP) binds and destabilizes mRNA;Tristetraprolin (TTP, ZFP36) binds and destabilizes mRNA;Butyrate Response Factor 1 (BRF1) binds and destabilizes mRNA;mRNA decay by 3' to 5' exoribonuclease		RNA metabolism OR transcription;other metabolic processes	cytosol;nucleus;other cytoplasmic organelle;other cell component	enzyme regulator activity;nucleic acid binding activity;other molecular function
5.06609	4.52982	4.60288	4.44626	4.88753	4.84298	5.12102	5	5.25172	5.26679	FALSE		+	3h_PBS	1.60839	0.0394003	0.389985	2.76096	B2DBD8;hsa:54480;Q6P2I4;Q6UXD2;Q9P2E5	Chondroitin sulfate glucuronyltransferase OS=Homo sapiens (Human) OX=9606 GN=CHPF2 PE=2 SV=2	Q9P2E5	54480	ENSG00000033100	CHPF2	Glycosaminoglycan biosynthesis;Metabolic pathways	Chondroitin sulfate biosynthesis		protein metabolism;other metabolic processes	other membranes;ER/Golgi	other molecular function
10.5877	10.1567	10.4543	10.1992	10.3733	10.5029	10.7706	10.5989	10.8054	11.0432	FALSE		+	3h_PBS	1.88497	0.0275067	0.389975	3.17821	A8K949;hsa:23070;Q14670;Q8N1G2;Q96FJ9	Cap-specific mRNA (nucleoside-2'-O-)-methyltransferase 1 OS=Homo sapiens (Human) OX=9606 GN=CMTR1 PE=1 SV=1	Q8N1G2	23070	ENSG00000137200	CMTR1				RNA metabolism OR transcription;other metabolic processes	nucleus;other cell component	nucleic acid binding activity;other molecular function
9.75505	9.27076	9.54593	9.34252	9.50661	9.6961	9.9911	9.73132	9.84753	10.1043	FALSE		+	3h_PBS	2.02969	0.0231123	0.389902	3.40154	A0JP19;A0JP20;hsa:9202;O43308;Q5T5E1;Q5T5E2;Q5VZL5;Q7L3Q4	Zinc finger MYM-type protein 4 OS=Homo sapiens (Human) OX=9606 GN=ZMYM4 PE=1 SV=1	Q5VZL5	9202	ENSG00000146463	ZMYM4				cell organization and biogenesis;developmental processes;other biological processes		nucleic acid binding activity;other molecular function
7.64241	7.24603	7.53838	7.40599	7.44294	7.67948	7.99095	7.64674	7.83983	8.06824	FALSE		+	3h_PBS	2.19783	0.0190435	0.389898	3.66653	B2RD03;D3DS24;hsa:84932;Q6NZ33;Q8WUD1	Ras-related protein Rab-2B OS=Homo sapiens (Human) OX=9606 GN=RAB2B PE=1 SV=1	Q8WUD1	84932	ENSG00000129472	RAB2B		RAB geranylgeranylation		transport;other biological processes	plasma membrane;other membranes;ER/Golgi;other cell component	other molecular function
13.3181	12.679	13.0615	12.7906	13.1922	13.1328	13.4157	13.3126	13.4053	13.7202	FALSE		+	3h_PBS	1.45773	0.0496131	0.389071	2.53733	B2RAU3;hsa:55832;O94918;Q6PIY4;Q86VP6;Q8NDJ4;Q96JZ9;Q96T19;Q9BTC4;Q9H0G2;Q9P0H7;Q9UF85	Cullin-associated NEDD8-dissociated protein 1 OS=Homo sapiens (Human) OX=9606 GN=CAND1 PE=1 SV=2	Q86VP6	55832	ENSG00000111530	CAND1		Neutrophil degranulation;Neddylation;Iron uptake and transport	Endoderm differentiation	cell organization and biogenesis;protein metabolism;other metabolic processes;other biological processes	non-structural extracellular;cytosol;ER/Golgi;nucleus;other cell component	other molecular function
6.21529	5.55152	5.9331	5.92837	6.02237	6.16189	6.40259	6.25361	6.40259	6.3733	FALSE		+	3h_PBS	1.95794	0.0251908	0.388665	3.29031	A7E2C6;C9JPZ6;hsa:23129;Q6PJS9;Q8IZJ2;Q9BTQ2;Q9Y4D7	Plexin-D1 OS=Homo sapiens (Human) OX=9606 GN=PLXND1 PE=1 SV=3	Q9Y4D7	23129	ENSG00000004399	PLXND1		Other semaphorin interactions;NOTCH3 Intracellular Domain Regulates Transcription;RND2 GTPase cycle		cell organization and biogenesis;developmental processes;signal transduction;other biological processes	plasma membrane;other membranes;other cell component	other molecular function
10.1489	9.54535	10.0314	9.63807	9.93973	10.0496	10.3241	10.1364	10.2092	10.526	FALSE		+	3h_PBS	1.58973	0.040441	0.38837	2.73316	hsa:2068;P18074;Q2TB78;Q2YDY2;Q7KZU6;Q8N721	General transcription and DNA repair factor IIH helicase subunit XPD OS=Homo sapiens (Human) OX=9606 GN=ERCC2 PE=1 SV=1	P18074	2068	ENSG00000104884	ERCC2	Basal transcription factors;Nucleotide excision repair	Formation of RNA Pol II elongation complex;Formation of HIV elongation complex in the absence of HIV Tat;Formation of HIV-1 elongation complex containing HIV-1 Tat;RNA Polymerase II Pre-transcription Events;TP53 Regulates Transcription of DNA Repair Genes;Formation of the Early Elongation Complex;Formation of the HIV-1 Early Elongation Complex;RNA Pol II CTD phosphorylation and interaction with C…	Fluoropyrimidine activity;Eukaryotic transcription initiation;Male infertility;Nucleotide excision repair;DNA repair pathways, full network;Nucleotide excision repair in xeroderma pigmentosum	cell cycle OR cell proliferation;cell organization and biogenesis;DNA metabolism;RNA metabolism OR transcription;other metabolic processes;stress response;developmental processes;other biological processes	cytosol;cytoskeleton;nucleus;other cell component	nucleic acid binding activity;other molecular function
8.78463	8.40812	8.66782	8.47249	8.60659	8.85518	9.07655	8.75221	8.97671	9.22062	FALSE		+	3h_PBS	2.19084	0.0190965	0.388324	3.65539	hsa:3981;P49917;Q8IY66;Q8TEU5	DNA ligase 4 OS=Homo sapiens (Human) OX=9606 GN=LIG4 PE=1 SV=2	P49917	3981	ENSG00000174405	LIG4	Non-homologous end-joining	2-LTR circle formation;Nonhomologous End-Joining (NHEJ)	Non-homologous end joining;Male infertility;DNA repair pathways, full network	cell cycle OR cell proliferation;cell organization and biogenesis;DNA metabolism;other metabolic processes;stress response;developmental processes;other biological processes	nucleus;other cell component	nucleic acid binding activity;other molecular function
11.2708	10.841	11.0934	10.8785	11.0895	11.2989	11.4489	11.3346	11.4735	11.5581	FALSE		+	3h_PBS	2.53836	0.012415	0.388156	4.22527	hsa:8568;P56182;Q9NST5	Ribosomal RNA processing protein 1 homolog A OS=Homo sapiens (Human) OX=9606 GN=RRP1 PE=1 SV=1	P56182	8568	ENSG00000160214	RRP1		Major pathway of rRNA processing in the nucleolus and cytosol		RNA metabolism OR transcription;other metabolic processes	nucleus;other cell component
11.9903	11.5228	11.8994	11.5913	11.7784	11.9619	12.2073	11.9767	12.1823	12.3884	FALSE		+	3h_PBS	1.93045	0.0261197	0.3869	3.24797	A5D8U9;hsa:8540;O00116;Q2TU35	Alkyldihydroxyacetonephosphate synthase, peroxisomal OS=Homo sapiens (Human) OX=9606 GN=AGPS PE=1 SV=1	O00116	8540	ENSG00000018510	AGPS	Ether lipid metabolism;Metabolic pathways;Peroxisome	Plasmalogen biosynthesis;TYSND1 cleaves peroxisomal proteins	Triacylglyceride synthesis	other metabolic processes	cytosol;nucleus;other cytoplasmic organelle	other molecular function
9.71853	9.35733	9.66676	9.46271	9.62899	9.732	9.94647	9.91842	9.89345	10.2758	FALSE		+	3h_PBS	2.06701	0.0219877	0.386358	3.45982	hsa:64434;Q5C9Z4;Q96I08	Nucleolar MIF4G domain-containing protein 1 OS=Homo sapiens (Human) OX=9606 GN=NOM1 PE=1 SV=1	Q5C9Z4	64434	ENSG00000146909	NOM1				developmental processes;other biological processes	nucleus
6.74147	6.42291	6.45121	6.54998	6.72792	6.93664	6.91886	6.88264	7.04439	7.04111	FALSE		+	3h_PBS	3.06387	0.00718182	0.386034	5.16039	hsa:9341;Q15836;Q9BRV4	Vesicle-associated membrane protein 3 OS=Homo sapiens (Human) OX=9606 GN=VAMP3 PE=1 SV=3	Q15836	9341	ENSG00000049245	VAMP3	SNARE interactions in vesicular transport;Phagosome	CDC42 GTPase cycle;RHOQ GTPase cycle;RHOJ GTPase cycle;Cargo recognition for clathrin-mediated endocytosis;RAC1 GTPase cycle;RAC2 GTPase cycle;RHOA GTPase cycle;RHOG GTPase cycle;RAC3 GTPase cycle;RHOC GTPase cycle;RHOD GTPase cycle;RHOH GTPase cycle;ER-Phagosome pathway;RHOB GTPase cycle;RHOF GTPase cycle;Retrograde transport at the Trans-Golgi-Network		cell adhesion;cell organization and biogenesis;stress response;transport;other biological processes	plasma membrane;other membranes;cytosol;ER/Golgi;other cytoplasmic organelle;other cell component	other molecular function
4.2555	4.23266	4.20945	4.20163	4.35755	4.39232	4.853	4.67243	4.52356	4.74416	FALSE		+	3h_PBS	2.68932	0.010405	0.385732	4.48399	B7Z3T8;B7Z5E1;F5GXX4;hsa:11094;Q5SXD4;Q8NBM6;Q9UGQ2	Calcium channel flower homolog OS=Homo sapiens (Human) OX=9606 GN=CACFD1 PE=1 SV=1	Q9UGQ2	11094	ENSG00000160325;ENSG00000280479	CACFD1				transport	other membranes
9.98783	9.49905	9.90824	9.60825	9.85206	9.92659	10.1838	10.0885	10.1799	10.4038	FALSE		+	3h_PBS	1.88977	0.0274776	0.385421	3.18556	hsa:79587;Q8NI84;Q96IV4;Q9HA77	Probable cysteine--tRNA ligase, mitochondrial OS=Homo sapiens (Human) OX=9606 GN=CARS2 PE=1 SV=1	Q9HA77	79587	ENSG00000134905	CARS2	Aminoacyl-tRNA biosynthesis	Mitochondrial tRNA aminoacylation		protein metabolism;RNA metabolism OR transcription;other metabolic processes	mitochondrion;other cell component	other molecular function
8.21723	7.74752	8.12516	7.77413	7.98071	8.3097	8.39403	8.11426	8.34163	8.61213	FALSE		+	3h_PBS	1.86102	0.0280922	0.385403	3.14162	hsa:118980;Q5JSM6;Q96NB2	Sideroflexin-2 OS=Homo sapiens (Human) OX=9606 GN=SFXN2 PE=1 SV=2	Q96NB2	118980	ENSG00000156398	SFXN2				transport	other membranes;mitochondrion	transporter activity
5.25172	5.30378	5.33985	4.87774	4.77083	5.42626	5.66959	5.2211	5.40599	5.74416	FALSE		+	3h_PBS	1.45763	0.049603	0.384639	2.53718	B0UXA1;B0UZ50;hsa:57827;O95873;Q5SSS6;Q95IG0	Uncharacterized protein C6orf47 OS=Homo sapiens (Human) OX=9606 GN=C6orf47 PE=1 SV=2	O95873	57827	ENSG00000203623;ENSG00000204439;ENSG00000226103;ENSG00000226531;ENSG00000228177;ENSG00000228435;ENSG00000235360	C6orf47
10.732	10.1728	10.6924	10.2629	10.549	10.7315	10.9281	10.6993	10.8893	11.0834	FALSE		+	3h_PBS	1.69898	0.0346731	0.384493	2.89648	hsa:4012;O00769;Q15145;Q59H76;Q9TNQ2;Q9TNQ3;Q9UIQ6;Q9UIQ7	Leucyl-cystinyl aminopeptidase OS=Homo sapiens (Human) OX=9606 GN=LNPEP PE=1 SV=3	Q9UIQ6	4012	ENSG00000113441	LNPEP	Renin-angiotensin system	Antigen processing: Ubiquitination & Proteasome degradation;Endosomal/Vacuolar pathway;Translocation of SLC2A4 (GLUT4) to the plasma membrane		cell-cell signaling;protein metabolism;other metabolic processes;signal transduction;other biological processes	non-structural extracellular;plasma membrane;other membranes;cytosol;other cytoplasmic organelle;other cell component	other molecular function
10.6388	9.98627	10.4409	10.182	10.5036	10.457	10.7	10.6651	10.8112	11.0408	FALSE		+	3h_PBS	1.45913	0.0495132	0.384489	2.5394	B2RTR1;F5H604;hsa:23122;O75122;Q7L8F6;Q8N6R6;Q9BQT3;Q9BQT4;Q9H7A3;Q9NSZ2	CLIP-associating protein 2 OS=Homo sapiens (Human) OX=9606 GN=CLASP2 PE=1 SV=3	O75122	23122	ENSG00000163539	CLASP2		Separation of Sister Chromatids;Resolution of Sister Chromatid Cohesion;RHO GTPases Activate Formins;EML4 and NUDC in mitotic spindle formation;Amplification of signal from unattached kinetochores via a MAD2 inhibitory signal;Role of ABL in ROBO-SLIT signaling	7q11.23 copy number variation syndrome	cell cycle OR cell proliferation;cell organization and biogenesis;transport;signal transduction;other biological processes	plasma membrane;other membranes;cytosol;cytoskeleton;ER/Golgi;other cell component	cytoskeletal activity;other molecular function
9.22304	9.31696	8.94924	9.01235	9.29393	9.49605	9.36107	9.80074	9.54148	9.51649	FALSE		+	3h_PBS	2.22034	0.0184571	0.384063	3.7025	B2R751;hsa:3007;P16402;Q2M2I2	Histone H1.3 OS=Homo sapiens (Human) OX=9606 GN=H1-3 PE=1 SV=2	P16402	3007	ENSG00000124575	H1-3		Apoptosis induced DNA fragmentation;Formation of Senescence-Associated Heterochromatin Foci (SAHF)		cell organization and biogenesis;other biological processes	nucleus;other cell component	nucleic acid binding activity
11.5096	10.9456	11.318	11.0625	11.3155	11.4337	11.6309	11.4741	11.6402	11.8925	FALSE		+	3h_PBS	1.75239	0.0322462	0.384025	2.97685	D3DTQ9;E9PG89;hsa:1107;Q12873;Q9Y4I0	Chromodomain-helicase-DNA-binding protein 3 OS=Homo sapiens (Human) OX=9606 GN=CHD3 PE=1 SV=3	Q12873	1107	ENSG00000170004	CHD3		Regulation of PTEN gene transcription;HDACs deacetylate histones;ERCC6 (CSB) and EHMT2 (G9a) positively regulate rRNA expression;Potential therapeutics for SARS;SUMOylation of chromatin organization proteins;RNA Polymerase I Transcription Initiation;Regulation of TP53 Activity through Acetylation	Effect of progerin on genes involved in Hutchinson-Gilford progeria syndrome	cell cycle OR cell proliferation;cell organization and biogenesis;other biological processes	cytoskeleton;nucleus;other cell component	nucleic acid binding activity;other molecular function
9.27891	8.89603	9.33941	9.07762	9.16817	9.36982	9.66445	9.37069	9.55823	9.71648	FALSE		+	3h_PBS	2.15794	0.0198463	0.383904	3.60308	hsa:10166;Q5VZD8;Q9HC45;Q9Y619	Mitochondrial ornithine transporter 1 OS=Homo sapiens (Human) OX=9606 GN=SLC25A15 PE=1 SV=1	Q9Y619	10166	ENSG00000102743	SLC25A15		Urea cycle		other metabolic processes;transport	other membranes;mitochondrion	transporter activity
10.1541	9.84156	10.0189	9.85347	9.9491	10.2288	10.3726	10.2703	10.3491	10.5127	FALSE		+	3h_PBS	3.01265	0.00747245	0.383296	5.06476	A0A0X1KG71;A2BFA3;hsa:25920;Q8WX92;Q96EW5;Q9H9R4;Q9ULN8;Q9Y3W0	Negative elongation factor B OS=Homo sapiens (Human) OX=9606 GN=NELFB PE=1 SV=1	Q8WX92	25920	ENSG00000188986	NELFB		RNA Polymerase II Pre-transcription Events;Formation of RNA Pol II elongation complex;Formation of HIV elongation complex in the absence of HIV Tat;Formation of HIV-1 elongation complex containing HIV-1 Tat;TP53 Regulates Transcription of DNA Repair Genes;Formation of the Early Elongation Complex;Formation of the HIV-1 Early Elongation Complex;Pausing and recovery of Tat-mediated HIV elongation;T…	Initiation of transcription and translation elongation at the HIV-1 LTR	cell cycle OR cell proliferation;other biological processes	nucleus;other cell component	nucleic acid binding activity
11.4792	10.904	11.3249	11.0377	11.3349	11.4329	11.6634	11.4444	11.5916	11.8624	FALSE		+	3h_PBS	1.6985	0.0346849	0.382817	2.89576	hsa:11231;O95380;Q5THN4;Q86VS9;Q8IWL0;Q9NTE0;Q9UGP8	Translocation protein SEC63 homolog OS=Homo sapiens (Human) OX=9606 GN=SEC63 PE=1 SV=2	Q9UGP8	11231	ENSG00000025796	SEC63	Protein export;Protein processing in endoplasmic reticulum			other metabolic processes;transport;developmental processes	other membranes;ER/Golgi	transporter activity;other molecular function
9.32553	8.76354	9.0348	8.7807	9.20653	9.22713	9.35557	9.35689	9.4315	9.6489	FALSE		+	3h_PBS	1.69766	0.0346955	0.381778	2.89449	A8K3A9;B4DJQ4;hsa:51234;Q5J8M3;Q96KX9;Q9BUI5;Q9P0T9	ER membrane protein complex subunit 4 OS=Homo sapiens (Human) OX=9606 GN=EMC4 PE=1 SV=2	Q5J8M3	51234	ENSG00000128463	EMC4				cell organization and biogenesis;other biological processes	other membranes;ER/Golgi
7.88509	7.51964	7.79051	7.44294	7.39832	8.04549	7.61765	8.01681	7.98812	8.27659	FALSE		+	3h_PBS	1.53619	0.0435928	0.381632	2.65356	hsa:2014;P54852;Q6FH01	Epithelial membrane protein 3 OS=Homo sapiens (Human) OX=9606 GN=EMP3 PE=1 SV=1	P54852	2014	ENSG00000142227	EMP3				cell organization and biogenesis;other biological processes	plasma membrane;other membranes
4.29278	4.05311	4.35755	4.37851	4.12928	4.65535	4.62644	4.73335	4.52982	4.57289	FALSE		+	3h_PBS	3.08712	0.00710394	0.381323	5.20415	hsa:120935;Q502W7;Q8N835	Coiled-coil domain-containing protein 38 OS=Homo sapiens (Human) OX=9606 GN=CCDC38 PE=2 SV=1	Q502W7	120935	ENSG00000165972	CCDC38					cytoskeleton;other cell component
5.9542	5.93782	6.2211	6.0917	5.71973	6.13955	6.25172	6.46434	6.56682	6.40769	FALSE		+	3h_PBS	2.00536	0.0238447	0.381115	3.3637	A1L173;hsa:641371;Q3I5F9;Q86TX2	Acyl-coenzyme A thioesterase 1 OS=Homo sapiens (Human) OX=9606 GN=ACOT1 PE=1 SV=1	Q86TX2	641371	ENSG00000184227	ACOT1	Fatty acid elongation;Biosynthesis of unsaturated fatty acids;Metabolic pathways;Ovarian steroidogenesis	Mitochondrial Fatty Acid Beta-Oxidation		other metabolic processes	cytosol	other molecular function
9.108	8.94544	8.78234	8.74752	9.08028	9.04002	9.12954	9.43734	9.34939	9.61121	FALSE		+	3h_PBS	1.76387	0.0319293	0.38078	2.99418	B2R797;D3DVT1;hsa:7466;O76024;Q8N6I3;Q9UNW6	Wolframin OS=Homo sapiens (Human) OX=9606 GN=WFS1 PE=1 SV=2	O76024	7466	ENSG00000109501	WFS1	Protein processing in endoplasmic reticulum	Regulation of Insulin-like Growth Factor (IGF) transport and uptake by Insulin-like Growth Factor Binding Proteins (IGFBPs);Post-translational protein phosphorylation;XBP1(S) activates chaperone genes	CAMKK2 pathway	protein metabolism;other metabolic processes;stress response;developmental processes;signal transduction;other biological processes	other membranes;ER/Golgi;other cell component	other molecular function
11.2534	10.6348	11.0249	10.8744	11.1517	11.0567	11.3757	11.2938	11.425	11.6904	FALSE		+	3h_PBS	1.46519	0.0489519	0.380493	2.54836	A2RU21;B7ZLX3;F5GWS0;hsa:23332;O75118;Q2KHQ9;Q5H9P0;Q7Z460;Q8N5B8;Q9BQT5	CLIP-associating protein 1 OS=Homo sapiens (Human) OX=9606 GN=CLASP1 PE=1 SV=1	Q7Z460	23332	ENSG00000074054	CLASP1		Separation of Sister Chromatids;Resolution of Sister Chromatid Cohesion;RHO GTPases Activate Formins;EML4 and NUDC in mitotic spindle formation;Amplification of signal from unattached kinetochores via a MAD2 inhibitory signal;AURKA Activation by TPX2;Recruitment of NuMA to mitotic centrosomes;Regulation of PLK1 Activity at G2/M Transition;Loss of Nlp from mitotic centrosomes;Recruitment of mitoti…	Microtubule cytoskeleton regulation;Splicing factor NOVA regulated synaptic proteins;7q11.23 copy number variation syndrome	cell cycle OR cell proliferation;cell organization and biogenesis;transport;other biological processes	cytosol;cytoskeleton;ER/Golgi;other cell component	cytoskeletal activity;other molecular function
6.83542	6.27426	6.6851	6.5157	6.80993	6.78529	7.01011	6.85798	7.18686	7.1819	FALSE		+	3h_PBS	1.68115	0.0355729	0.380345	2.86972	hsa:8506;P78357	Contactin-associated protein 1 OS=Homo sapiens (Human) OX=9606 GN=CNTNAP1 PE=1 SV=1	P78357	8506	ENSG00000108797	CNTNAP1	Cell adhesion molecules	Neurofascin interactions		cell adhesion;cell organization and biogenesis;developmental processes;signal transduction;other biological processes	plasma membrane;other membranes;other cell component	other molecular function
8.30606	7.64818	7.84549	7.89966	8.17493	8.1153	8.2937	8.31832	8.38672	8.66178	FALSE		+	3h_PBS	1.48266	0.047519	0.380302	2.57422	A8MTV9;C9JG20;hsa:253832;I6L9D4;Q2TB82;Q5W0Z9;Q6NVU8	Palmitoyltransferase ZDHHC20 OS=Homo sapiens (Human) OX=9606 GN=ZDHHC20 PE=1 SV=1	Q5W0Z9	253832	ENSG00000180776	ZDHHC20				protein metabolism;other metabolic processes;transport	plasma membrane;other membranes;ER/Golgi;other cell component	other molecular function
12.656	12.3734	12.5048	12.3801	12.6082	12.828	12.8338	12.8255	12.9293	13.0071	FALSE		+	3h_PBS	3.28548	0.00594894	0.380243	5.58671	B2RCA5;D3DU22;hsa:117246;Q8IY81;Q8N3A3;Q8WXX1;Q9BWM4;Q9NXT6	pre-rRNA 2'-O-ribose RNA methyltransferase FTSJ3 OS=Homo sapiens (Human) OX=9606 GN=FTSJ3 PE=1 SV=2	Q8IY81	117246	ENSG00000108592	FTSJ3		Major pathway of rRNA processing in the nucleolus and cytosol		RNA metabolism OR transcription;other metabolic processes	nucleus;other cell component	other molecular function
9.75138	9.07682	9.45512	9.37308	9.65732	9.62589	9.85159	9.76603	9.85783	10.1126	FALSE		+	3h_PBS	1.54941	0.0427556	0.380039	2.6732	hsa:2589;Q10472;Q86TJ7;Q9UM86	Polypeptide N-acetylgalactosaminyltransferase 1 OS=Homo sapiens (Human) OX=9606 GN=GALNT1 PE=1 SV=1	Q10472	2589	ENSG00000141429	GALNT1	Mucin type O-glycan biosynthesis;Other types of O-glycan biosynthesis;Metabolic pathways	COPI-independent Golgi-to-ER retrograde traffic;O-linked glycosylation of mucins;Maturation of protein 3a;Maturation of protein 3a	Metabolism of spingolipids in ER and Golgi apparatus	protein metabolism;other metabolic processes;other biological processes	non-structural extracellular;other membranes;ER/Golgi;other cell component	other molecular function
11.1832	10.8251	11.1156	10.9166	11.1098	11.2714	11.4278	11.2716	11.4758	11.6019	FALSE		+	3h_PBS	2.46128	0.0133647	0.379642	4.09593	hsa:1459;P19784	Casein kinase II subunit alpha' OS=Homo sapiens (Human) OX=9606 GN=CSNK2A2 PE=1 SV=1	P19784	1459	ENSG00000070770	CSNK2A2	Ribosome biogenesis in eukaryotes;NF-kappa B signaling pathway;Mitophagy;Wnt signaling pathway;Adherens junction;Alzheimer disease;Prion disease;Pathways of neurodegeneration;Measles;PD-L1 expression and PD-1 checkpoint pathway in cancer	RUNX1 interacts with co-factors whose precise effect on RUNX1 targets is not known;Regulation of TP53 Activity through Phosphorylation;ROS sensing by NFE2L2;Regulation of PTEN stability and activity;Synthesis of PC;Condensation of Prometaphase Chromosomes;Cooperation of PDCL (PhLP1) and TRiC/CCT in G-protein beta folding;WNT mediated activation of DVL;Signal transduction by L1;Receptor Mediated M…	Alzheimer's disease and miRNA effects;Allograft Rejection;lncRNA in canonical Wnt signaling and colorectal cancer;Breast cancer pathway;Wnt signaling;ncRNAs involved in Wnt signaling in hepatocellular carcinoma;Malignant pleural mesothelioma;Alzheimer's disease	cell-cell signaling;cell cycle OR cell proliferation;protein metabolism;other metabolic processes;developmental processes;signal transduction;other biological processes	plasma membrane;other membranes;cytosol;nucleus;other cell component	kinase activity;other molecular function
8.86697	8.54651	8.90328	8.52865	8.72724	9.04576	9.08055	8.96463	9.05012	9.32688	FALSE		+	3h_PBS	2.29164	0.0167979	0.379058	3.8173	B4DL65;E9PB57;hsa:345778;Q5HYI7;Q7Z380;Q8NB92	Metaxin-3 OS=Homo sapiens (Human) OX=9606 GN=MTX3 PE=1 SV=2	Q5HYI7	345778	ENSG00000177034	MTX3				cell organization and biogenesis;transport	other cell component
10.9195	10.5202	10.8563	10.5521	10.7109	10.8819	11.1868	10.9698	11.1052	11.3091	FALSE		+	3h_PBS	2.05845	0.0222144	0.378775	3.44641	B7Z799;hsa:56916;Q05D56;Q96SX1;Q9H017;Q9H4L7;Q9H860;Q9NPU9;Q9ULU7	SWI/SNF-related matrix-associated actin-dependent regulator of chromatin subfamily A containing DEAD/H box 1 OS=Homo sapiens (Human) OX=9606 GN=SMARCAD1 PE=1 SV=2	Q9H4L7	56916	ENSG00000163104	SMARCAD1	Signaling pathways regulating pluripotency of stem cells			cell cycle OR cell proliferation;cell organization and biogenesis;protein metabolism;DNA metabolism;other metabolic processes;stress response;other biological processes	nucleus;other cell component	nucleic acid binding activity;other molecular function
14.9139	14.4286	14.7221	14.538	14.8696	14.8439	15.0177	15.0372	15.1306	15.336	FALSE		+	3h_PBS	1.81473	0.0296547	0.378655	3.07119	A8K6E4;hsa:4627;O60805;P35579;Q60FE2;Q86T83	Myosin-9 OS=Homo sapiens (Human) OX=9606 GN=MYH9 PE=1 SV=4	P35579	4627	ENSG00000100345	MYH9	Vascular smooth muscle contraction;Tight junction;Regulation of actin cytoskeleton;Pathogenic Escherichia coli infection	RHO GTPases activate CIT;Sema4D induced cell migration and growth-cone collapse;RHO GTPases activate PKNs;RHO GTPases Activate ROCKs;EPHA-mediated growth cone collapse;Signaling by ALK fusions and activated point mutants;Regulation of actin dynamics for phagocytic cup formation;FCGR3A-mediated phagocytosis;Sensory processing of sound by inner hair cells of the cochlea;Sensory processing of sound …	Primary focal segmental glomerulosclerosis (FSGS);VEGFA-VEGFR2 signaling pathway;Nephrotic syndrome	cell cycle OR cell proliferation;cell organization and biogenesis;protein metabolism;stress response;transport;developmental processes;signal transduction;other biological processes	plasma membrane;other membranes;cytosol;cytoskeleton;nucleus;other cell component	signal transduction activity or receptor binding;cytoskeletal activity;other molecular function
6.71149	6.22497	6.52042	6.53138	6.66959	6.86666	6.91886	6.92125	6.66818	7.17592	FALSE		+	3h_PBS	1.91096	0.0268525	0.378602	3.21803	D3DSY6;E9PIL4;hsa:81790;Q7Z483;Q86YC0;Q8IXR7;Q8N2B5;Q8N5G9;Q8NG30;Q96K19;Q9H0V6	E3 ubiquitin-protein ligase RNF170 OS=Homo sapiens (Human) OX=9606 GN=RNF170 PE=1 SV=2	Q96K19	81790	ENSG00000120925	RNF170				protein metabolism;other metabolic processes	other membranes;ER/Golgi	other molecular function
8.72826	8.27845	8.5263	8.45779	8.43045	8.70183	8.79669	8.76785	8.89057	9.15684	FALSE		+	3h_PBS	2.09319	0.0212856	0.378504	3.50086	A8K447;B2D078;hsa:64757;Q5VT66;Q5VVS9;Q5VVT0;Q5VVT1;Q8N9P5;Q96FN8;Q9H6C7	Mitochondrial amidoxime-reducing component 1 OS=Homo sapiens (Human) OX=9606 GN=MTARC1 PE=1 SV=1	Q5VT66	64757	ENSG00000186205	MTARC1		Phase I - Functionalization of compounds		other metabolic processes;stress response;other biological processes	other membranes;mitochondrion;other cell component	other molecular function
10.9276	10.5454	10.882	10.5468	10.5385	10.8709	11.2297	10.8148	11.0997	11.3172	FALSE		+	3h_PBS	1.67525	0.0358656	0.378404	2.86088	hsa:55003;Q5T4J2;Q96QJ8;Q96T87;Q9NWT1	p21-activated protein kinase-interacting protein 1 OS=Homo sapiens (Human) OX=9606 GN=PAK1IP1 PE=1 SV=2	Q9NWT1	55003	ENSG00000111845;ENSG00000285226	PAK1IP1				cell cycle OR cell proliferation;other biological processes	nucleus
8.45861	7.99944	8.46107	8.12257	8.34474	8.4363	8.82082	8.44128	8.68405	8.89573	FALSE		+	3h_PBS	1.66889	0.036224	0.378349	2.85136	A0A024R7N9;hsa:53917;Q7Z4Z7;Q969Q5	Ras-related protein Rab-24 OS=Homo sapiens (Human) OX=9606 GN=RAB24 PE=1 SV=1	Q969Q5	53917	ENSG00000169228	RAB24		Neutrophil degranulation;RAB geranylgeranylation		other metabolic processes;transport	plasma membrane;other membranes;cytosol;other cytoplasmic organelle;other cell component	other molecular function
10.2981	9.78758	9.92125	9.88402	10.1329	10.2346	10.3608	10.2981	10.3968	10.6241	FALSE		+	3h_PBS	1.97807	0.024484	0.378117	3.32141	A8K2F7;hsa:10999;O95186;Q6P1M0;Q96G53	Long-chain fatty acid transport protein 4 OS=Homo sapiens (Human) OX=9606 GN=SLC27A4 PE=1 SV=1	Q6P1M0	10999	ENSG00000167114	SLC27A4	PPAR signaling pathway;Insulin resistance;Fat digestion and absorption	Transport of fatty acids;Defective SLC27A4 causes ichthyosis prematurity syndrome (IPS)	PPAR signaling pathway;Fatty acid transporters	other metabolic processes;transport;developmental processes;other biological processes	plasma membrane;other membranes;ER/Golgi;other cell component	transporter activity;other molecular function
8.21868	7.67172	7.85487	7.7252	7.9629	8.13443	8.22014	8.22593	8.26725	8.47614	FALSE		+	3h_PBS	1.99769	0.0240226	0.378105	3.3518	B4DSW7;hsa:23731;Q5JTQ5;Q5SS43;Q6ZME3;Q8NDJ5;Q96CG6;Q9H330	Transmembrane protein 245 OS=Homo sapiens (Human) OX=9606 GN=TMEM245 PE=1 SV=3	Q9H330	23731	ENSG00000106771	TMEM245					other membranes
10.6912	10.2019	10.4749	10.3382	10.6455	10.749	10.8269	10.7333	10.9065	11.0242	FALSE		+	3h_PBS	2.12157	0.0206343	0.377635	3.54555	A8K7D4;B7Z652;hsa:285855;Q5TFZ5;Q6DKI1;Q6PEK3	60S ribosomal protein L7-like 1 OS=Homo sapiens (Human) OX=9606 GN=RPL7L1 PE=1 SV=2	Q6DKI1	285855	ENSG00000146223	RPL7L1				RNA metabolism OR transcription;other metabolic processes;developmental processes	cytosol;translational apparatus;nucleus	other molecular function
9.91812	9.39167	9.70977	9.56186	9.93044	9.89724	10.0721	10.0105	10.0662	10.3534	FALSE		+	3h_PBS	1.73293	0.0331079	0.377526	2.94752	B2RAD7;B4DUL4;H0YK72;H0YK83;hsa:23478;O75957;P21378;P67812;Q53FQ8	Signal peptidase complex catalytic subunit SEC11A OS=Homo sapiens (Human) OX=9606 GN=SEC11A PE=1 SV=1	P67812	23478	ENSG00000140612	SEC11A	Protein export	SRP-dependent cotranslational protein targeting to membrane;Synthesis, secretion, and inactivation of Glucagon-like Peptide-1 (GLP-1);Synthesis, secretion, and inactivation of Glucose-dependent Insulinotropic Polypeptide (GIP);Synthesis, secretion, and deacylation of Ghrelin		protein metabolism;other metabolic processes	other membranes;ER/Golgi	other molecular function
12.8376	12.1898	12.6157	12.2549	12.5965	12.6742	12.9245	12.7401	12.9398	13.1022	FALSE		+	3h_PBS	1.52423	0.0443988	0.377271	2.63582	D3DXB0;hsa:7037;P02786;Q1HE24;Q59G55;Q9UCN0;Q9UCU5;Q9UDF9;Q9UK21	Transferrin receptor protein 1 OS=Homo sapiens (Human) OX=9606 GN=TFRC PE=1 SV=2	P02786	7037	ENSG00000072274	TFRC	HIF-1 signaling pathway;Endocytosis;Phagosome;Ferroptosis;Hematopoietic cell lineage	RHOC GTPase cycle;RHOA GTPase cycle;CDC42 GTPase cycle;RAC1 GTPase cycle;RHOB GTPase cycle;RHOG GTPase cycle;RAC2 GTPase cycle;RAC3 GTPase cycle;RHOQ GTPase cycle;RHOJ GTPase cycle;Cargo recognition for clathrin-mediated endocytosis;Golgi Associated Vesicle Biogenesis;RND2 GTPase cycle;RND1 GTPase cycle;Transferrin endocytosis and recycling;RHOH GTPase cycle	Iron metabolism in placenta;Ferroptosis;3q29 copy number variation syndrome	protein metabolism;other metabolic processes;transport;developmental processes;signal transduction;other biological processes	non-structural extracellular;plasma membrane;other membranes;other cytoplasmic organelle;other cell component	nucleic acid binding activity;other molecular function
9.76155	9.1634	9.41447	9.30058	9.77017	9.64656	9.92955	9.81458	9.90057	10.0048	FALSE		+	3h_PBS	1.60348	0.0396841	0.377174	2.75364	B4DET3;hsa:4864;O15118;Q9P130	NPC intracellular cholesterol transporter 1 OS=Homo sapiens (Human) OX=9606 GN=NPC1 PE=1 SV=2	O15118	4864	ENSG00000141458	NPC1	Lysosome;Cholesterol metabolism	LDL clearance	Irinotecan pathway;Irinotecan pathway;Irinotecan pathway;Ebola virus pathway in host;Irinotecan pathway;Irinotecan pathway	cell organization and biogenesis;protein metabolism;other metabolic processes;transport;other biological processes	non-structural extracellular;plasma membrane;other membranes;ER/Golgi;nucleus;other cytoplasmic organelle;other cell component	transporter activity;other molecular function
4.80735	5.1127	5.10434	5.20555	5	5.21335	5.27426	5.64674	5.57592	5.39575	FALSE		+	3h_PBS	2.07933	0.0216427	0.375214	3.47912	A6NEI2;Q96Q06	Perilipin-4 OS=Homo sapiens (Human) OX=9606 GN=PLIN4 PE=1 SV=2	Q96Q06		ENSG00000167676	PLIN4					plasma membrane;other membranes;cytosol;other cell component
10.452	10.1362	10.3424	10.1652	10.3261	10.5529	10.6618	10.5608	10.6847	10.8361	FALSE		+	3h_PBS	2.8642	0.00872296	0.374882	4.79336	B2RAB0;hsa:5874;O00194;Q9BZB6	Ras-related protein Rab-27B OS=Homo sapiens (Human) OX=9606 GN=RAB27B PE=1 SV=4	O00194	5874	ENSG00000041353	RAB27B	Pancreatic secretion	RAB GEFs exchange GTP for GDP on RABs;RAB geranylgeranylation;Platelet degranulation	Deregulation of Rab and Rab effector genes in bladder cancer	transport;other biological processes	plasma membrane;other membranes;ER/Golgi;other cytoplasmic organelle;other cell component	cytoskeletal activity;other molecular function
6.25927	5.87774	6.10643	6.09592	6.36807	6.30743	6.73064	6.28355	6.65249	6.60733	FALSE		+	3h_PBS	1.77898	0.0313388	0.374799	3.01702	hsa:8702;O60513;Q68D68;Q9BSW3;Q9C078	Beta-1,4-galactosyltransferase 4 OS=Homo sapiens (Human) OX=9606 GN=B4GALT4 PE=1 SV=1	O60513	8702	ENSG00000121578	B4GALT4	Glycosaminoglycan biosynthesis;Glycosphingolipid biosynthesis;Metabolic pathways	N-Glycan antennae elongation;Keratan sulfate biosynthesis		protein metabolism;other metabolic processes	other membranes;ER/Golgi	other molecular function
9.52552	8.91737	9.23122	9.06447	9.29002	9.33807	9.55555	9.53333	9.58553	9.88844	FALSE		+	3h_PBS	1.60412	0.03963	0.374461	2.75459	B7Z3C0;D6W5F0;hsa:6509;P43007	Neutral amino acid transporter A OS=Homo sapiens (Human) OX=9606 GN=SLC1A4 PE=1 SV=1	P43007	6509	ENSG00000115902	SLC1A4		Amino acid transport across the plasma membrane	Neuroinflammation and glutamatergic signaling	cell-cell signaling;transport;other biological processes	plasma membrane;other membranes;cytoskeleton;other cell component	transporter activity
10.6071	9.99605	10.3547	10.1312	10.4854	10.5107	10.6549	10.621	10.7621	10.8977	FALSE		+	3h_PBS	1.68814	0.0351434	0.374383	2.88021	B2R7A4;hsa:81542;Q8N487;Q8NBN5;Q9H3N1;Q9Y4T6	Thioredoxin-related transmembrane protein 1 OS=Homo sapiens (Human) OX=9606 GN=TMX1 PE=1 SV=1	Q9H3N1	81542	ENSG00000139921	TMX1				stress response	other membranes;ER/Golgi	other molecular function
8.81474	8.08905	8.49625	8.25314	8.59208	8.64746	8.79896	8.75522	8.87897	9.03507	FALSE		+	3h_PBS	1.51189	0.0454684	0.374082	2.61752	hsa:90231;Q5JXC1;Q8IVF8;Q8IYS2;Q8NDI7;Q9BSY1	Uncharacterized protein KIAA2013 OS=Homo sapiens (Human) OX=9606 GN=KIAA2013 PE=1 SV=1	Q8IYS2	90231	ENSG00000116685	KIAA2013					other membranes
5.74416	5.50144	5.52356	5.51096	5.82018	5.88509	5.7866	5.9331	6.16993	6.19574	FALSE		+	3h_PBS	2.12971	0.0204061	0.374029	3.55839	hsa:374395;Q7Z7N9	Transmembrane protein 179B OS=Homo sapiens (Human) OX=9606 GN=TMEM179B PE=1 SV=1	Q7Z7N9	374395	ENSG00000185475	TMEM179B		Neutrophil degranulation			plasma membrane;other membranes;nucleus;other cytoplasmic organelle
6.91886	6.77347	6.93428	6.77347	7.00899	6.95884	7.13134	7.30834	7.51254	7.36807	FALSE		+	3h_PBS	2.09095	0.0212783	0.374013	3.49735	A0A1W2PQN3;B3KT97;C7SDG1;hsa:23096;O60275;Q5JU85;Q5JUX1	IQ motif and SEC7 domain-containing protein 2 OS=Homo sapiens (Human) OX=9606 GN=IQSEC2 PE=1 SV=2	Q5JU85	23096	ENSG00000124313	IQSEC2	Endocytosis			cell organization and biogenesis;other biological processes	other cell component	enzyme regulator activity
7.13648	7.64169	7.39489	7.2817	7.47654	7.81634	7.49426	7.97671	7.67101	7.84172	FALSE		+	3h_PBS	1.86434	0.0280043	0.373747	3.14669	hsa:7311;P02248;P02249;P02250;P14793;P62987;P62988;Q29120;Q6LBL4;Q6LDU5;Q8WYN8;Q91887;Q91888;Q9BWD6;Q9BX98;Q9UEF2;Q9UEG1;Q9UEK8;Q9UPK7	Ubiquitin-60S ribosomal protein L40 OS=Homo sapiens (Human) OX=9606 GN=UBA52 PE=1 SV=2	P62987	7311	ENSG00000221983	UBA52	Ribosome;Ubiquitin mediated proteolysis;Mitophagy;Parkinson disease;Pathways of neurodegeneration;Shigellosis;Kaposi sarcoma-associated herpesvirus infection;Coronavirus disease	ISG15 antiviral mechanism;Fanconi Anemia Pathway;FCERI mediated NF-kB activation;Downstream TCR signaling;Antigen processing: Ubiquitination & Proteasome degradation;Activation of NF-kappaB in B cells;Oxygen-dependent proline hydroxylation of Hypoxia-inducible Factor Alpha;ER-Phagosome pathway;SCF-beta-TrCP mediated degradation of Emi1;APC/C:Cdc20 mediated degradation of Securin;APC/C:Cdh1 mediat…	DNA replication;Cytoplasmic ribosomal proteins	protein metabolism;other metabolic processes;other biological processes	plasma membrane;other membranes;cytosol;mitochondrion;ER/Golgi;translational apparatus;nucleus;other cytoplasmic organelle;other cell component	other molecular function
7.12205	6.95303	6.82655	6.87774	7.02015	7.39146	7.24127	7.24031	7.36807	7.42626	FALSE		+	3h_PBS	3.36022	0.00545291	0.37357	5.73531	B3KQY6;hsa:64114;Q8N1R3;Q8TAM3;Q969X1;Q96K13	Protein lifeguard 3 OS=Homo sapiens (Human) OX=9606 GN=TMBIM1 PE=1 SV=2	Q969X1	64114	ENSG00000135926	TMBIM1		Neutrophil degranulation		other biological processes	plasma membrane;other membranes;ER/Golgi;other cytoplasmic organelle;other cell component	signal transduction activity or receptor binding
12.483	11.9921	12.3563	12.1051	12.2971	12.4157	12.7005	12.4604	12.6671	12.8575	FALSE		+	3h_PBS	1.84342	0.0286499	0.373536	3.11481	B2RPG8;hsa:55699;Q1M2P9;Q6PI85;Q7L439;Q86WU9;Q96D91;Q9H9Q8;Q9NSE4;Q9NW42	Isoleucine--tRNA ligase, mitochondrial OS=Homo sapiens (Human) OX=9606 GN=IARS2 PE=1 SV=2	Q9NSE4	55699	ENSG00000067704	IARS2	Aminoacyl-tRNA biosynthesis	Mitochondrial tRNA aminoacylation		protein metabolism;RNA metabolism OR transcription;other metabolic processes	mitochondrion	nucleic acid binding activity;other molecular function
5.80219	5.7866	5.95652	5.59991	5.42291	6.04876	6.10014	5.9472	6.27612	6.05745	FALSE		+	3h_PBS	2.08713	0.0214495	0.372308	3.49134	hsa:4694;O15239	NADH dehydrogenase [ubiquinone] 1 alpha subcomplex subunit 1 OS=Homo sapiens (Human) OX=9606 GN=NDUFA1 PE=1 SV=1	O15239	4694	ENSG00000125356	NDUFA1	Oxidative phosphorylation;Metabolic pathways;Thermogenesis;Retrograde endocannabinoid signaling;Non-alcoholic fatty liver disease;Alzheimer disease;Parkinson disease;Amyotrophic lateral sclerosis;Huntington disease;Prion disease;Pathways of neurodegeneration;Chemical carcinogenesis;Diabetic cardiomyopathy	Complex I biogenesis	Electron transport chain: OXPHOS system in mitochondria;Nonalcoholic fatty liver disease	cell organization and biogenesis;other metabolic processes;transport	other membranes;mitochondrion	transporter activity
8.2817	7.79961	8.14313	8.01179	8.1416	8.30058	8.53722	8.22738	8.43087	8.74214	FALSE		+	3h_PBS	1.80355	0.0301419	0.372074	3.05422	hsa:4669;P54802	Alpha-N-acetylglucosaminidase OS=Homo sapiens (Human) OX=9606 GN=NAGLU PE=1 SV=2	P54802	4669	ENSG00000108784	NAGLU	Glycosaminoglycan degradation;Metabolic pathways;Lysosome	HS-GAG degradation;MPS IIIB - Sanfilippo syndrome B	Glycosaminoglycan degradation	cell organization and biogenesis;other metabolic processes;developmental processes;other biological processes	non-structural extracellular;other cytoplasmic organelle	other molecular function
9.56014	9.09434	9.4315	9.08958	9.29393	9.55017	9.74786	9.47046	9.71836	9.83668	FALSE		+	3h_PBS	1.92669	0.0263345	0.370806	3.24218	hsa:2048;O43477;P29323;Q5T0U6;Q5T0U7;Q5T0U8	Ephrin type-B receptor 2 OS=Homo sapiens (Human) OX=9606 GN=EPHB2 PE=1 SV=5	P29323	2048	ENSG00000133216	EPHB2	Axon guidance	EPHB-mediated forward signaling;L1CAM interactions;EPH-ephrin mediated repulsion of cells;Ephrin signaling	Microtubule cytoskeleton regulation;Nod-like receptor (NLR) signaling pathway;Transcriptional activation by NRF2 in response to phytochemicals;VEGFA-VEGFR2 signaling pathway;Neovascularisation processes;NRF2-ARE regulation;Neural crest cell migration during development;Neural crest cell migration in cancer	cell-cell signaling;cell organization and biogenesis;protein metabolism;other metabolic processes;developmental processes;signal transduction;other biological processes	non-structural extracellular;plasma membrane;other membranes;cytosol;nucleus;other cell component	signal transduction activity or receptor binding;kinase activity;other molecular function
7.19771	6.65249	7.05853	6.81506	6.95303	7.00675	7.36282	7.17991	7.4733	7.50779	FALSE		+	3h_PBS	1.61991	0.038829	0.37075	2.77815	hsa:27314;Q15771;Q6FGK1;Q6MZH2;Q96CI8	Ras-related protein Rab-30 OS=Homo sapiens (Human) OX=9606 GN=RAB30 PE=1 SV=2	Q15771	27314	ENSG00000137502	RAB30		Intra-Golgi traffic;RAB geranylgeranylation		cell organization and biogenesis;signal transduction	other membranes;ER/Golgi;other cell component	other molecular function
9.54593	8.86604	9.30035	9.07361	9.3271	9.36326	9.6193	9.50601	9.58139	9.89679	FALSE		+	3h_PBS	1.46316	0.0490978	0.370743	2.54536	hsa:80179;Q59GS4;Q96H55;Q9H5X2	Unconventional myosin-XIX OS=Homo sapiens (Human) OX=9606 GN=MYO19 PE=1 SV=2	Q96H55	80179	ENSG00000278259;ENSG00000278372	MYO19		RHOT2 GTPase cycle;RHOT1 GTPase cycle		cell organization and biogenesis;transport;other biological processes	other membranes;cytosol;cytoskeleton;mitochondrion;other cell component	cytoskeletal activity;other molecular function
6.0917	5.53605	5.77083	5.57289	5.66391	5.91409	6.29462	5.85798	6.11061	6.31107	FALSE		+	3h_PBS	1.57235	0.041314	0.370597	2.7073	B4DE26;hsa:2583;Q00973;Q8N636	Beta-1,4 N-acetylgalactosaminyltransferase 1 OS=Homo sapiens (Human) OX=9606 GN=B4GALNT1 PE=1 SV=2	Q00973	2583	ENSG00000135454	B4GALNT1	Glycosphingolipid biosynthesis;Metabolic pathways	Glycosphingolipid metabolism	Ganglio sphingolipid metabolism;Metabolism of spingolipids in ER and Golgi apparatus	other metabolic processes;other biological processes	plasma membrane;other membranes;ER/Golgi	other molecular function
7.3837	6.71012	6.93782	6.74012	7.07039	7.17293	7.24127	7.38716	7.27891	7.61397	FALSE		+	3h_PBS	1.46776	0.0487448	0.370419	2.55216	hsa:91304;O60392;Q4ZIN3;Q8NF79;Q96H30	Membralin OS=Homo sapiens (Human) OX=9606 GN=TMEM259 PE=1 SV=1	Q4ZIN3	91304	ENSG00000182087	TMEM259				stress response;other biological processes	other membranes;ER/Golgi
11.018	10.4866	10.9051	10.649	10.8826	10.9215	11.1367	11.053	11.1958	11.4861	FALSE		+	3h_PBS	1.60254	0.0397036	0.370372	2.75224	A6NLJ5;D3DRS0;hsa:26019;Q14BM1;Q5W0J4;Q8N8U1;Q9H1J2;Q9HAU5;Q9NWL1;Q9P2D9;Q9Y4M9	Regulator of nonsense transcripts 2 OS=Homo sapiens (Human) OX=9606 GN=UPF2 PE=1 SV=1	Q9HAU5	26019	ENSG00000151461	UPF2	Nucleocytoplasmic transport;mRNA surveillance pathway	Regulation of expression of SLITs and ROBOs;Nonsense Mediated Decay (NMD) enhanced by the Exon Junction Complex (EJC)		RNA metabolism OR transcription;other metabolic processes;transport;developmental processes	cytosol;nucleus;other cell component	nucleic acid binding activity
11.2254	10.6798	11.0529	10.9091	11.1116	11.1424	11.4445	11.2365	11.3767	11.6294	FALSE		+	3h_PBS	1.72122	0.0335147	0.370142	2.92989	B3W695;E7EQI5;H0Y4C0;hsa:23345;O94890;Q3ZCV0;Q5JV19;Q5JV22;Q8N9P7;Q8NF91;Q8TCP1;Q8WWW6;Q8WWW7;Q8WXF6;Q96N17;Q9C0A7;Q9H525;Q9H526;Q9NS36;Q9NU50;Q9UJ06;Q9UJ07;Q9ULF8	Nesprin-1 OS=Homo sapiens (Human) OX=9606 GN=SYNE1 PE=1 SV=4	Q8NF91	23345	ENSG00000131018	SYNE1		Meiotic synapsis	Envelope proteins and their potential roles in EDMD physiopathology	cell organization and biogenesis;other biological processes	plasma membrane;other membranes;cytoskeleton;ER/Golgi;nucleus;other cell component	cytoskeletal activity;other molecular function
12.2911	11.8209	12.1381	11.9173	12.298	12.2976	12.4247	12.3799	12.5478	12.6652	FALSE		+	3h_PBS	1.88091	0.0275311	0.369919	3.172	B2R801;hsa:4736;P52859;P53025;P62906;Q5TZT6;Q8J013	60S ribosomal protein L10a OS=Homo sapiens (Human) OX=9606 GN=RPL10A PE=1 SV=2	P62906	4736	ENSG00000198755	RPL10A	Ribosome;Coronavirus disease	Regulation of expression of SLITs and ROBOs;Major pathway of rRNA processing in the nucleolus and cytosol;L13a-mediated translational silencing of Ceruloplasmin expression;Formation of a pool of free 40S subunits;GTP hydrolysis and joining of the 60S ribosomal subunit;Nonsense Mediated Decay (NMD) enhanced by the Exon Junction Complex (EJC);SRP-dependent cotranslational protein targeting to membr…	VEGFA-VEGFR2 signaling pathway;Cytoplasmic ribosomal proteins	protein metabolism;RNA metabolism OR transcription;other metabolic processes;other biological processes	cytosol;translational apparatus;other cell component	other molecular function
9.77363	9.90989	9.88996	9.74786	9.89057	10.3676	9.94017	10.2321	10.1733	10.3478	FALSE		+	3h_PBS	2.64091	0.0109761	0.369819	4.40022	hsa:54732;Q14437;Q8WZ61;Q9BVK6	Transmembrane emp24 domain-containing protein 9 OS=Homo sapiens (Human) OX=9606 GN=TMED9 PE=1 SV=2	Q9BVK6	54732	ENSG00000184840	TMED9		COPI-mediated anterograde transport;COPI-dependent Golgi-to-ER retrograde traffic		cell organization and biogenesis;transport;other biological processes	other membranes;cytosol;ER/Golgi;other cell component	other molecular function
9.91886	9.38802	9.84141	9.48039	9.6248	9.79458	10.1333	9.89905	10.0246	10.2453	FALSE		+	3h_PBS	1.66414	0.0364212	0.368667	2.84425	P43155;Q5T952;Q9BW16	Carnitine O-acetyltransferase OS=Homo sapiens (Human) OX=9606 GN=CRAT PE=1 SV=5	P43155	1384	ENSG00000095321	CRAT		Peroxisomal protein import;Beta-oxidation of pristanoyl-CoA	Fatty acid beta-oxidation	other metabolic processes	other membranes;cytosol;mitochondrion;ER/Golgi;other cytoplasmic organelle	other molecular function
9.99647	9.41912	9.88356	9.51668	9.8586	9.92184	10.0884	9.96087	10.1416	10.404	FALSE		+	3h_PBS	1.50703	0.0456817	0.368446	2.61032	hsa:9382;Q8WTW3;Q9NPV9;Q9P2G6	Conserved oligomeric Golgi complex subunit 1 OS=Homo sapiens (Human) OX=9606 GN=COG1 PE=1 SV=1	Q8WTW3	9382	ENSG00000166685	COG1		COPI-mediated anterograde transport;Retrograde transport at the Trans-Golgi-Network;Intra-Golgi traffic		cell organization and biogenesis;transport	other membranes;ER/Golgi
10.9275	10.4498	10.669	10.4558	10.8348	10.8258	11.0021	10.9818	10.997	11.3707	FALSE		+	3h_PBS	1.62382	0.0384759	0.368101	2.78397	hsa:4940;Q2HJ14;Q9H3P5;Q9Y6K5	2'-5'-oligoadenylate synthase 3 OS=Homo sapiens (Human) OX=9606 GN=OAS3 PE=1 SV=3	Q9Y6K5	4940	ENSG00000111331	OAS3	NOD-like receptor signaling pathway;Hepatitis C;Measles;Influenza A;Herpes simplex virus 1 infection;Epstein-Barr virus infection;Coronavirus disease	Interferon gamma signaling;Interferon alpha/beta signaling;OAS antiviral response	Type I interferon induction and signaling during SARS-CoV-2 infection;Host-pathogen interaction of human coronaviruses - interferon induction	other metabolic processes;stress response;signal transduction;other biological processes	plasma membrane;other membranes;cytosol;nucleus;other cell component	nucleic acid binding activity;other molecular function
11.1221	10.5999	10.9112	10.6464	10.9998	11.0663	11.1921	11.1161	11.2808	11.4646	FALSE		+	3h_PBS	1.76233	0.0319314	0.368093	2.99185	hsa:23155;O94861;Q8WYP8;Q8WYP9;Q96S66;Q9BU25	Chloride channel CLIC-like protein 1 OS=Homo sapiens (Human) OX=9606 GN=CLCC1 PE=1 SV=1	Q96S66	23155	ENSG00000121940	CLCC1				transport	other membranes;ER/Golgi;nucleus;other cell component	transporter activity
7.04111	6.67101	6.94369	6.62352	6.63372	7.0542	7.01458	7.04439	7.10434	7.53528	FALSE		+	3h_PBS	1.64406	0.0374699	0.367947	2.8142	A8K7K1;G3V0F9;hsa:5922;O00695;Q15283;Q15284;Q92594;Q99577;Q9UEQ2	Ras GTPase-activating protein 2 OS=Homo sapiens (Human) OX=9606 GN=RASA2 PE=1 SV=3	Q15283	5922	ENSG00000155903	RASA2	MAPK signaling pathway;Ras signaling pathway;Viral carcinogenesis	Regulation of RAS by GAPs	MAPK signaling pathway;Ebola virus pathway in host;Ras signaling;Modulators of TCR signaling and T cell activation	signal transduction;other biological processes	cytosol;other cell component	enzyme regulator activity;other molecular function
11.9357	11.3517	11.6796	11.4806	11.7121	11.7916	12.0222	11.8666	12.0263	12.2919	FALSE		+	3h_PBS	1.6213	0.0386424	0.367788	2.78022	hsa:11177;Q9NRL2;Q9NZ15;Q9P065;Q9UIG1;Q9Y3V3	Bromodomain adjacent to zinc finger domain protein 1A OS=Homo sapiens (Human) OX=9606 GN=BAZ1A PE=1 SV=2	Q9NRL2	11177	ENSG00000198604	BAZ1A			Ectoderm differentiation	cell organization and biogenesis;protein metabolism;other metabolic processes;other biological processes	nucleus	other molecular function
10.9519	10.691	10.9201	10.6828	10.8069	11.0651	11.1727	11.0436	11.2689	11.3412	FALSE		+	3h_PBS	2.75064	0.00971275	0.367749	4.59124	A6NDP5;hsa:9277;O15213;Q5HYZ0;Q5STK5;Q5STR3	WD repeat-containing protein 46 OS=Homo sapiens (Human) OX=9606 GN=WDR46 PE=1 SV=3	O15213	9277	ENSG00000204221;ENSG00000206284;ENSG00000226916;ENSG00000227057;ENSG00000236222	WDR46		Major pathway of rRNA processing in the nucleolus and cytosol;rRNA modification in the nucleus and cytosol		RNA metabolism OR transcription;other metabolic processes	nucleus;other cell component
8.30287	7.70598	8.08587	8.03727	8.11894	8.21335	8.41278	8.38802	8.43588	8.63517	FALSE		+	3h_PBS	1.83846	0.0287733	0.366854	3.10724	hsa:26523;Q5TA57;Q6P4S0;Q9UL18	Protein argonaute-1 OS=Homo sapiens (Human) OX=9606 GN=AGO1 PE=1 SV=3	Q9UL18	26523	ENSG00000092847	AGO1		MAPK6/MAPK4 signaling;Transcriptional Regulation by VENTX;Ca2+ pathway;Oxidative Stress Induced Senescence;Transcriptional regulation by small RNAs;Estrogen-dependent gene expression;Pre-NOTCH Transcription and Translation;RUNX1 regulates genes involved in megakaryocyte differentiation and platelet function;Oncogene Induced Senescence;TP53 Regulates Metabolic Genes;NR1H3 & NR1H2 regulate gene exp…	Modulators of TCR signaling and T cell activation	cell organization and biogenesis;RNA metabolism OR transcription;other metabolic processes;other biological processes	cytosol;nucleus;other cell component	nucleic acid binding activity;other molecular function
10.3337	9.87498	10.2416	9.97427	10.1162	10.2351	10.62	10.2781	10.4734	10.7683	FALSE		+	3h_PBS	1.63129	0.0380827	0.366811	2.79513	A1L480;A1L482;A6NMM6;hsa:4437;P20585;Q6PJT5;Q86UQ6;Q92867	DNA mismatch repair protein Msh3 OS=Homo sapiens (Human) OX=9606 GN=MSH3 PE=1 SV=4	P20585	4437	ENSG00000113318	MSH3	Platinum drug resistance;Mismatch repair;Pathways in cancer;Colorectal cancer	Mismatch repair (MMR) directed by MSH2:MSH3 (MutSbeta);Defective Mismatch Repair Associated With MSH3;Defective Mismatch Repair Associated With MSH2	Chromosomal and microsatellite instability in colorectal cancer;DNA repair pathways, full network	cell cycle OR cell proliferation;cell organization and biogenesis;DNA metabolism;other metabolic processes;stress response;developmental processes;other biological processes	nucleus;other cell component	nucleic acid binding activity;other molecular function
10.4862	10.0109	10.3131	10.0752	10.3231	10.3485	10.6522	10.5257	10.6344	10.8816	FALSE		+	3h_PBS	1.75076	0.0323566	0.366779	2.97439	hsa:23456;Q13040;Q6P1Q8;Q9H3V0;Q9NRK6	ATP-binding cassette sub-family B member 10, mitochondrial OS=Homo sapiens (Human) OX=9606 GN=ABCB10 PE=1 SV=2	Q9NRK6	23456	ENSG00000135776	ABCB10	ABC transporters	Mitochondrial ABC transporters		other metabolic processes;stress response;transport;developmental processes;other biological processes	other membranes;mitochondrion	transporter activity;other molecular function
7.52982	7.4187	7.38111	7.49265	7.49185	7.84423	7.80542	7.80478	7.60437	8.08852	FALSE		+	3h_PBS	2.68626	0.010433	0.366638	4.47867	hsa:50619;Q86VF4;Q9H4E7	Differentially expressed in FDCP 6 homolog OS=Homo sapiens (Human) OX=9606 GN=DEF6 PE=1 SV=1	Q9H4E7	50619	ENSG00000023892	DEF6		CDC42 GTPase cycle;RAC1 GTPase cycle;RAC2 GTPase cycle;RHOA GTPase cycle		other biological processes	plasma membrane;other membranes;cytosol;cytoskeleton;nucleus;other cell component	enzyme regulator activity
7.2854	6.6907	6.74281	7.07468	7.2937	7.25172	7.46271	7.46842	7.52278	7.20945	FALSE		+	3h_PBS	1.45982	0.0494539	0.365557	2.54043	hsa:9144;O43760;O43762;Q3KQZ2;Q658S7	Synaptogyrin-2 OS=Homo sapiens (Human) OX=9606 GN=SYNGR2 PE=1 SV=1	O43760	9144	ENSG00000108639	SYNGR2				cell organization and biogenesis;transport	other membranes;ER/Golgi;other cell component
6.44956	5.97499	6.4822	6.31107	6.24603	6.3733	6.67101	6.56072	6.78005	6.90569	FALSE		+	3h_PBS	1.66171	0.0365997	0.365383	2.8406	B3KN39;hsa:11285;Q9UBV7;Q9UHN2	Beta-1,4-galactosyltransferase 7 OS=Homo sapiens (Human) OX=9606 GN=B4GALT7 PE=1 SV=1	Q9UBV7	11285	ENSG00000027847	B4GALT7	Glycosaminoglycan biosynthesis;Glycosaminoglycan biosynthesis;Metabolic pathways	A tetrasaccharide linker sequence is required for GAG synthesis;Defective B4GALT7 causes EDS, progeroid type	Proteoglycan biosynthesis	cell organization and biogenesis;protein metabolism;other metabolic processes;other biological processes	other membranes;ER/Golgi	other molecular function
7.40003	7.16591	7.53138	7.02126	7.27891	7.54458	7.62205	7.38543	7.65821	8.01067	FALSE		+	3h_PBS	1.55622	0.0424195	0.36469	2.68331	hsa:9563;O95479;Q4TT33;Q66I35;Q68DT3;R4GMU1	GDH/6PGL endoplasmic bifunctional protein OS=Homo sapiens (Human) OX=9606 GN=H6PD PE=1 SV=2	O95479	9563	ENSG00000049239	H6PD	Pentose phosphate pathway;Metabolic pathways;Carbon metabolism		Classical pathway of steroidogenesis with glucocorticoid and mineralocorticoid metabolism	other metabolic processes;other biological processes	mitochondrion;ER/Golgi	other molecular function
11.3242	10.7805	11.1182	10.9205	11.1141	11.1915	11.4568	11.3086	11.453	11.6684	FALSE		+	3h_PBS	1.74336	0.0326936	0.364141	2.96324	A8K086;B3KM40;B4DHT4;D6W5L4;G5E9H0;hsa:10713;Q53GS9;Q6NX47;Q96RK9;Q9BV89;Q9H381;Q9P050;Q9Y310	U4/U6.U5 tri-snRNP-associated protein 2 OS=Homo sapiens (Human) OX=9606 GN=USP39 PE=1 SV=2	Q53GS9	10713	ENSG00000168883	USP39	Spliceosome	mRNA Splicing - Major Pathway		cell cycle OR cell proliferation;cell organization and biogenesis;protein metabolism;RNA metabolism OR transcription;other metabolic processes;other biological processes	nucleus	other molecular function
14.0212	13.6151	13.8187	13.7039	13.9561	14.0482	14.146	14.1329	14.2179	14.3867	FALSE		+	3h_PBS	2.30494	0.016394	0.363334	3.83886	hsa:5903;P49792;Q13074;Q15280;Q53TE2;Q59FH7	E3 SUMO-protein ligase RanBP2 OS=Homo sapiens (Human) OX=9606 GN=RANBP2 PE=1 SV=2	P49792	5903	ENSG00000153201	RANBP2	Nucleocytoplasmic transport;Amyotrophic lateral sclerosis	Separation of Sister Chromatids;Resolution of Sister Chromatid Cohesion;RHO GTPases Activate Formins;HCMV Early Events;EML4 and NUDC in mitotic spindle formation;ISG15 antiviral mechanism;NS1 Mediated Effects on Host Pathways;Transport of Mature mRNA derived from an Intron-Containing Transcript;Amplification of signal from unattached kinetochores via a MAD2 inhibitory signal;Signaling by ALK fusi…		protein metabolism;other metabolic processes;transport;other biological processes	other membranes;cytosol;mitochondrion;nucleus;other cell component	nucleic acid binding activity;other molecular function
10.353	9.97341	10.4111	10.0767	10.2407	10.3791	10.707	10.4162	10.585	10.7839	FALSE		+	3h_PBS	1.88849	0.0274835	0.363241	3.18359	B4DNY0;E9PFR7;hsa:54953;Q19CC6;Q5SWX8;Q8WYB6;Q9BTS2;Q9H6A6;Q9NX06	Protein odr-4 homolog OS=Homo sapiens (Human) OX=9606 GN=ODR4 PE=1 SV=1	Q5SWX8	54953	ENSG00000157181	ODR4				other biological processes	other membranes
11.6962	11.2324	11.6564	11.3858	11.4789	11.6512	11.9294	11.6984	11.9445	12.0417	FALSE		+	3h_PBS	1.88133	0.0275041	0.363111	3.17265	B3KUU5;B3KWY7;G3V1U4;hsa:6730;Q8NCJ4;Q8WUK2;Q9UHB9	Signal recognition particle subunit SRP68 OS=Homo sapiens (Human) OX=9606 GN=SRP68 PE=1 SV=2	Q9UHB9	6730	ENSG00000167881	SRP68	Protein export	SRP-dependent cotranslational protein targeting to membrane		transport;other biological processes	cytosol;ER/Golgi;translational apparatus;nucleus;other cell component	nucleic acid binding activity;other molecular function
8.83036	8.32643	8.6893	8.44708	8.58534	8.62899	9.06124	8.80542	9.01987	9.17842	FALSE		+	3h_PBS	1.59937	0.0399416	0.363086	2.74751	hsa:151963;Q86VD8;Q8IYB1	Protein MB21D2 OS=Homo sapiens (Human) OX=9606 GN=MB21D2 PE=1 SV=3	Q8IYB1	151963	ENSG00000180611	MB21D2						other molecular function
11.4248	10.8714	11.1731	11.0199	11.3006	11.3113	11.5057	11.441	11.522	11.823	FALSE		+	3h_PBS	1.63655	0.037934	0.362623	2.80299	B2RB00;hsa:170506;Q70JU3;Q8IYE5;Q9H2U1;Q9P240	ATP-dependent DNA/RNA helicase DHX36 OS=Homo sapiens (Human) OX=9606 GN=DHX36 PE=1 SV=2	Q9H2U1	170506	ENSG00000174953	DHX36	RNA degradation	DEx/H-box helicases activate type I IFN and inflammatory cytokines production	VEGFA-VEGFR2 signaling pathway	cell organization and biogenesis;RNA metabolism OR transcription;stress response;developmental processes;other biological processes	cytosol;mitochondrion;nucleus;other cell component	nucleic acid binding activity;other molecular function
9.87283	9.46291	9.72503	9.5074	9.63281	9.82941	10.1024	9.82845	10.0592	10.1941	FALSE		+	3h_PBS	2.06187	0.0221518	0.36252	3.45177	D3DTI8;hsa:79066;Q86TE5;Q86W50;Q96T16;Q9BVG7	RNA N6-adenosine-methyltransferase METTL16 OS=Homo sapiens (Human) OX=9606 GN=METTL16 PE=1 SV=2	Q86W50	79066	ENSG00000127804	METTL16				RNA metabolism OR transcription;other metabolic processes;other biological processes	nucleus;other cell component	nucleic acid binding activity;other molecular function
12.6575	12.2828	12.5921	12.2755	12.3388	12.6334	12.8343	12.6028	12.8289	13.0558	FALSE		+	3h_PBS	1.85903	0.0281668	0.361657	3.13859	B3KMC5;B4DY13;B7Z7A3;hsa:23560;O95446;Q5T3R8;Q9BZE4;Q9NVJ8	Nucleolar GTP-binding protein 1 OS=Homo sapiens (Human) OX=9606 GN=GTPBP4 PE=1 SV=3	Q9BZE4	23560	ENSG00000107937	GTPBP4	Ribosome biogenesis in eukaryotes			RNA metabolism OR transcription;other metabolic processes;other biological processes	other membranes;cytosol;nucleus;other cell component	other molecular function
10.6543	10.0392	10.312	10.2119	10.4923	10.5024	10.6712	10.6371	10.7257	10.9814	FALSE		+	3h_PBS	1.58174	0.0408358	0.361648	2.72126	hsa:4763;O00662;P21359;Q14284;Q14930;Q14931;Q9UMK3	Neurofibromin OS=Homo sapiens (Human) OX=9606 GN=NF1 PE=1 SV=2	P21359	4763	ENSG00000196712	NF1	EGFR tyrosine kinase inhibitor resistance;MAPK signaling pathway;Ras signaling pathway	Regulation of RAS by GAPs;RAS signaling downstream of NF1 loss-of-function variants	Pilocytic astrocytoma;Glioblastoma signaling pathways;Aryl hydrocarbon receptor Netpath;MECP2 and associated Rett syndrome;MAPK signaling pathway;Ras signaling;Transcription co-factors SKI and SKIL protein partners;Synaptic signaling pathways associated with autism spectrum disorder;Fragile X syndrome;Melanoma;EGFR tyrosine kinase inhibitor resistance	cell organization and biogenesis;stress response;developmental processes;signal transduction;other biological processes	cytosol;nucleus;other cell component	enzyme regulator activity;other molecular function
6.50144	6.21723	6.42122	6.31651	6.27984	6.46107	6.89118	6.43962	6.75622	6.99548	FALSE		+	3h_PBS	1.72522	0.0333467	0.361467	2.93592	B3KMY3;C9JPL0;hsa:57018;Q6NVY9;Q6UWS7;Q8NI48;Q96QT0;Q9NZF3;Q9UK58	Cyclin-L1 OS=Homo sapiens (Human) OX=9606 GN=CCNL1 PE=1 SV=1	Q9UK58	57018	ENSG00000163660	CCNL1				RNA metabolism OR transcription;other metabolic processes;other biological processes	nucleus	enzyme regulator activity
10.4546	9.88829	10.2087	10.0287	10.3627	10.3194	10.5907	10.4307	10.5674	10.8422	FALSE		+	3h_PBS	1.53414	0.0438546	0.361461	2.65052	hsa:9730;Q2YD74;Q8TBD9;Q9HCA1;Q9UG37;Q9Y4B6	DDB1- and CUL4-associated factor 1 OS=Homo sapiens (Human) OX=9606 GN=DCAF1 PE=1 SV=3	Q9Y4B6	9730	ENSG00000145041	DCAF1	Human immunodeficiency virus 1 infection	Antigen processing: Ubiquitination & Proteasome degradation	Hippo-Merlin signaling dysregulation	protein metabolism;DNA metabolism;other metabolic processes;developmental processes;other biological processes	nucleus;other cell component	kinase activity;other molecular function
10.5526	9.98142	10.3861	10.0961	10.3907	10.4879	10.6637	10.5044	10.6575	10.8995	FALSE		+	3h_PBS	1.64151	0.0375488	0.361253	2.81039	A1L0T0;hsa:10994;O43341;Q96F08;Q99651;Q9BWN5;Q9UEB2	Acetolactate synthase-like protein OS=Homo sapiens (Human) OX=9606 GN=ILVBL PE=1 SV=2	A1L0T0	10994	ENSG00000105135	ILVBL				other metabolic processes	other membranes;ER/Golgi;other cell component	other molecular function
5.89482	5.36807	5.56986	5.27798	5.81506	5.80993	6.01346	5.85549	5.98185	6.06824	FALSE		+	3h_PBS	1.61736	0.0389396	0.360637	2.77434	A4D0S1;C9JZI4;hsa:50640;O95035;Q8N3I3;Q9H7T5;Q9NP80;Q9NR17;Q9NUN2;Q9NZ79	Calcium-independent phospholipase A2-gamma OS=Homo sapiens (Human) OX=9606 GN=PNPLA8 PE=1 SV=1	Q9NP80	50640	ENSG00000135241	PNPLA8		Acyl chain remodelling of PC;Acyl chain remodelling of PE	Eicosanoid synthesis	other metabolic processes;transport;other biological processes	other membranes;mitochondrion;ER/Golgi;other cytoplasmic organelle	other molecular function
8.22641	7.69766	8.05637	7.76288	8.04985	8.08693	8.34784	8.2075	8.27798	8.67455	FALSE		+	3h_PBS	1.4841	0.047426	0.360327	2.57634	hsa:26953;O60518;Q5T7X4;Q7Z3V2;Q96E78	Ran-binding protein 6 OS=Homo sapiens (Human) OX=9606 GN=RANBP6 PE=1 SV=2	O60518	26953	ENSG00000137040	RANBP6				transport	nucleus;other cell component	other molecular function
8.79181	8.33628	8.55574	8.34917	8.57213	8.73674	8.82369	8.74719	8.88753	9.21091	FALSE		+	3h_PBS	1.7561	0.0321891	0.360182	2.98245	A6H8X5;hsa:57572;Q7Z7P4;Q96HP0;Q9P2F2	Dedicator of cytokinesis protein 6 OS=Homo sapiens (Human) OX=9606 GN=DOCK6 PE=1 SV=3	Q96HP0	57572	ENSG00000130158	DOCK6		CDC42 GTPase cycle;RAC1 GTPase cycle;Factors involved in megakaryocyte development and platelet production		signal transduction	cytosol;other cell component	enzyme regulator activity
6.98413	6.82018	6.89482	6.6893	6.83794	7.26115	6.96	7.1416	7.19279	7.47168	FALSE		+	3h_PBS	2.24542	0.0179101	0.360168	3.74273	C0H5Y7;hsa:578;Q16611;Q6I9T6;Q92533	Bcl-2 homologous antagonist/killer OS=Homo sapiens (Human) OX=9606 GN=BAK1 PE=1 SV=1	Q16611	578	ENSG00000030110	BAK1	Platinum drug resistance;Protein processing in endoplasmic reticulum;Apoptosis;Apoptosis;Pathways of neurodegeneration;Pathogenic Escherichia coli infection;Salmonella infection;Hepatitis C;Measles;Human cytomegalovirus infection;Influenza A;Human papillomavirus infection;Kaposi sarcoma-associated herpesvirus infection;Herpes simplex virus 1 infection;Epstein-Barr virus infection;Human immunodefi…	Pyroptosis;Release of apoptotic factors from the mitochondria;Activation and oligomerization of BAK protein	Nanomaterial induced apoptosis;Apoptosis;Photodynamic therapy-induced HIF-1 survival signaling;Regulation of apoptosis by parathyroid hormone-related protein;Oxidative damage response;Endometrial cancer;Chromosomal and microsatellite instability in colorectal cancer;Non-small cell lung cancer;Breast cancer pathway;Pancreatic adenocarcinoma pathway;Nonalcoholic fatty liver disease;Small cell lung …	cell cycle OR cell proliferation;cell organization and biogenesis;protein metabolism;other metabolic processes;stress response;transport;developmental processes;signal transduction;other biological processes	other membranes;cytosol;mitochondrion;ER/Golgi;other cell component	other molecular function
10.4248	9.89512	10.2453	9.96058	10.1576	10.2584	10.579	10.3036	10.5299	10.811	FALSE		+	3h_PBS	1.49429	0.0465936	0.359703	2.59145	A8MY76;hsa:161424;Q86U38;Q8IVF0;Q8TBS6	Nucleolar protein 9 OS=Homo sapiens (Human) OX=9606 GN=NOP9 PE=1 SV=1	Q86U38	161424	ENSG00000196943;ENSG00000285326	NOP9				RNA metabolism OR transcription;other metabolic processes;transport	nucleus;other cell component
10.1232	9.94354	10.0979	9.83479	10.0417	10.2596	10.4458	10.2138	10.3059	10.6112	FALSE		+	3h_PBS	2.40303	0.0143215	0.359071	3.99934	hsa:23011;Q14466;Q569H3;Q9UL25	Ras-related protein Rab-21 OS=Homo sapiens (Human) OX=9606 GN=RAB21 PE=1 SV=3	Q9UL25	23011	ENSG00000080371	RAB21		RAB GEFs exchange GTP for GDP on RABs;RAB geranylgeranylation	Ciliary landscape	cell organization and biogenesis;transport;developmental processes;signal transduction;other biological processes	plasma membrane;other membranes;cytosol;ER/Golgi;other cytoplasmic organelle;other cell component	other molecular function
10.8296	10.2675	10.7655	10.3282	10.5387	10.7021	11.0111	10.7588	10.8969	11.1541	FALSE		+	3h_PBS	1.47992	0.0477685	0.358699	2.57016	B4DMQ3;B4DPW1;hsa:79902;Q8NDI4;Q9BW27;Q9H9U1	Nuclear pore complex protein Nup85 OS=Homo sapiens (Human) OX=9606 GN=NUP85 PE=1 SV=1	Q9BW27	79902	ENSG00000125450	NUP85	Nucleocytoplasmic transport;Amyotrophic lateral sclerosis	Separation of Sister Chromatids;Resolution of Sister Chromatid Cohesion;RHO GTPases Activate Formins;HCMV Early Events;EML4 and NUDC in mitotic spindle formation;ISG15 antiviral mechanism;NS1 Mediated Effects on Host Pathways;Transport of Mature mRNA derived from an Intron-Containing Transcript;Amplification of signal from unattached kinetochores via a MAD2 inhibitory signal;tRNA processing in th…	Integrated breast cancer pathway	cell organization and biogenesis;other metabolic processes;transport;developmental processes;other biological processes	other membranes;cytosol;cytoskeleton;nucleus;other cell component	other molecular function
8.84894	8.68299	8.68825	8.79572	8.9867	9.08162	9.01235	9.15178	9.22545	9.32418	FALSE		+	3h_PBS	2.74302	0.00979017	0.358555	4.57784	B1AK00;hsa:55219;Q2TLX5;Q2TLX6;Q8N5G2;Q9NVG6	Macoilin OS=Homo sapiens (Human) OX=9606 GN=MACO1 PE=1 SV=1	Q8N5G2	55219	ENSG00000204178	MACO1		RHOC GTPase cycle;RHOA GTPase cycle		developmental processes;signal transduction;other biological processes	other membranes;ER/Golgi;nucleus;other cell component	cytoskeletal activity
12.4451	12.0616	12.2075	12.1461	12.5018	12.5898	12.4183	12.6435	12.7358	12.7663	FALSE		+	3h_PBS	2.02226	0.0233294	0.358298	3.38998	hsa:3482;P11717;Q7Z7G9;Q96PT5	Cation-independent mannose-6-phosphate receptor OS=Homo sapiens (Human) OX=9606 GN=IGF2R PE=1 SV=3	P11717	3482	ENSG00000197081	IGF2R	Lysosome;Endocytosis	Golgi Associated Vesicle Biogenesis;Neutrophil degranulation;Cargo recognition for clathrin-mediated endocytosis;Retrograde transport at the Trans-Golgi-Network		protein metabolism;other metabolic processes;transport;developmental processes;signal transduction;other biological processes	plasma membrane;other membranes;ER/Golgi;nucleus;other cytoplasmic organelle;other cell component	kinase activity;other molecular function
11.7704	11.2684	11.6225	11.4167	11.6332	11.8315	11.8615	11.7667	11.9928	12.0434	FALSE		+	3h_PBS	2.07864	0.0216393	0.356913	3.47804	hsa:1956;O00688;O00732;P00533;P06268;Q14225;Q68GS5;Q92795;Q9BZS2;Q9GZX1;Q9H2C9;Q9H3C9;Q9UMD7;Q9UMD8;Q9UMG5	Epidermal growth factor receptor OS=Homo sapiens (Human) OX=9606 GN=EGFR PE=1 SV=2	P00533	1956	ENSG00000146648	EGFR	EGFR tyrosine kinase inhibitor resistance;Endocrine resistance;MAPK signaling pathway;ErbB signaling pathway;Ras signaling pathway;Rap1 signaling pathway;Calcium signaling pathway;HIF-1 signaling pathway;FoxO signaling pathway;Phospholipase D signaling pathway;Endocytosis;PI3K-Akt signaling pathway;Focal adhesion;Adherens junction;Gap junction;JAK-STAT signaling pathway;Regulation of actin cytosk…	HCMV Early Events;Extra-nuclear estrogen signaling;PIP3 activates AKT signaling;Constitutive Signaling by Aberrant PI3K in Cancer;PI5P, PP2A and IER3 Regulate PI3K/AKT Signaling;RAF/MAP kinase cascade;Cargo recognition for clathrin-mediated endocytosis;NOTCH3 Activation and Transmission of Signal to the Nucleus;Signaling by ERBB4;SHC1 events in ERBB2 signaling;GRB2 events in ERBB2 signaling;PI3K …	Androgen receptor signaling pathway;Glioblastoma signaling pathways;AGE/RAGE pathway;Gastric cancer network 2;Spinal cord injury;Aryl hydrocarbon receptor Netpath;Mammary gland development pathway - Pregnancy and lactation (Stage 3 of 4);Bladder cancer;TCA cycle nutrient use and invasiveness of ovarian cancer;Extracellular vesicle-mediated signaling in recipient cells;Aryl hydrocarbon receptor pa…	cell adhesion;cell organization and biogenesis;protein metabolism;other metabolic processes;stress response;developmental processes;signal transduction;other biological processes	non-structural extracellular;plasma membrane;other membranes;ER/Golgi;nucleus;other cytoplasmic organelle;other cell component	signal transduction activity or receptor binding;cytoskeletal activity;nucleic acid binding activity;kinase activity;other molecular function
10.727	10.2705	10.6085	10.4147	10.5603	10.662	10.9442	10.7281	10.8852	11.145	FALSE		+	3h_PBS	1.81292	0.02974	0.35671	3.06844	A0FGR8;A4D229;hsa:57488;Q69YJ2;Q6UKI4;Q6ZTU0;Q6ZVU1;Q9BQS0;Q9NW47;Q9ULJ2	Extended synaptotagmin-2 OS=Homo sapiens (Human) OX=9606 GN=ESYT2 PE=1 SV=1	A0FGR8	57488	ENSG00000117868	ESYT2		Glycosphingolipid metabolism		cell organization and biogenesis;transport	plasma membrane;other membranes;ER/Golgi;other cell component	other molecular function
11.5539	11.2058	11.5298	11.2548	11.3037	11.6273	11.8605	11.4658	11.7675	11.9091	FALSE		+	3h_PBS	1.9576	0.0251628	0.356453	3.28978	A6NDB0;B2R8G7;hsa:3608;Q12905;Q5SR10;Q5SR11;Q7L7R3;Q9BWD4;Q9P1N0	Interleukin enhancer-binding factor 2 OS=Homo sapiens (Human) OX=9606 GN=ILF2 PE=1 SV=2	Q12905	3608	ENSG00000143621	ILF2		Neutrophil degranulation	B cell receptor signaling pathway	other biological processes	nucleus;other cell component	nucleic acid binding activity
8.02348	7.54381	7.90929	7.64602	7.98128	8.06016	8.15987	8.03067	8.21237	8.42291	FALSE		+	3h_PBS	1.77936	0.0313327	0.35642	3.01759	hsa:140707;Q8WY22;Q8WY23	BRI3-binding protein OS=Homo sapiens (Human) OX=9606 GN=BRI3BP PE=1 SV=1	Q8WY22	140707	ENSG00000184992	BRI3BP					other membranes;mitochondrion
13.6943	13.1249	13.495	13.2729	13.5452	13.5386	13.7963	13.6804	13.8233	14.072	FALSE		+	3h_PBS	1.53271	0.0439809	0.355652	2.64839	B1ALC5;E9PJT0;hsa:23499;O75053;Q5VW20;Q8WXY1;Q8WXY2;Q96PK2;Q9H540;Q9UKP0;Q9ULG9;Q9UPN3	Microtubule-actin cross-linking factor 1, isoforms 1/2/3/5 OS=Homo sapiens (Human) OX=9606 GN=MACF1 PE=1 SV=4	Q9UPN3	23499	ENSG00000127603	MACF1			Mesodermal commitment pathway;Mesodermal commitment pathway	cell-cell signaling;cell organization and biogenesis;stress response;transport;developmental processes;signal transduction;other biological processes	plasma membrane;other membranes;cytoskeleton;ER/Golgi;other cell component	cytoskeletal activity;other molecular function
13.6465	13.3241	13.5766	13.2724	13.4094	13.6395	13.8881	13.6181	13.8715	13.9881	FALSE		+	3h_PBS	2.0679	0.0219959	0.355257	3.4612	B1AHC8;hsa:2547;P12956;Q6FG89;Q9UCQ2;Q9UCQ3	X-ray repair cross-complementing protein 6 OS=Homo sapiens (Human) OX=9606 GN=XRCC6 PE=1 SV=2	P12956	2547	ENSG00000196419	XRCC6	Non-homologous end-joining	Cytosolic sensors of pathogen-associated DNA;Neutrophil degranulation;Nonhomologous End-Joining (NHEJ);2-LTR circle formation;IRF3-mediated induction of type I IFN	Non-homologous end joining;DNA repair pathways, full network	cell organization and biogenesis;DNA metabolism;other metabolic processes;stress response;developmental processes;other biological processes	non-structural extracellular;cytosol;nucleus;other cell component	nucleic acid binding activity;other molecular function
12.4078	11.8916	12.2341	12.0526	12.2232	12.3354	12.5305	12.3805	12.5697	12.7685	FALSE		+	3h_PBS	1.79632	0.0305325	0.355083	3.04327	A6NHR9;hsa:23347;O75141;Q6AHX6;Q6ZTQ8;Q9H6Q2;Q9UG39	Structural maintenance of chromosomes flexible hinge domain-containing protein 1 OS=Homo sapiens (Human) OX=9606 GN=SMCHD1 PE=1 SV=2	A6NHR9	23347	ENSG00000101596	SMCHD1				cell organization and biogenesis;DNA metabolism;other metabolic processes;stress response;developmental processes;other biological processes	nucleus;other cell component	nucleic acid binding activity;other molecular function
10.4804	10.1347	10.3346	10.0508	10.3724	10.4432	10.5789	10.6257	10.6178	10.882	FALSE		+	3h_PBS	1.98774	0.0241687	0.354936	3.33638	hsa:118987;Q86WE0;Q86WE5;Q8NEN9;Q9UFF1	PDZ domain-containing protein 8 OS=Homo sapiens (Human) OX=9606 GN=PDZD8 PE=1 SV=1	Q8NEN9	118987	ENSG00000165650	PDZD8				cell organization and biogenesis;transport;signal transduction;other biological processes	other membranes;mitochondrion;ER/Golgi;other cell component	other molecular function
8.42836	8.22689	8.45902	8.27473	8.4208	8.60659	8.78953	8.4822	8.72281	8.97757	FALSE		+	3h_PBS	2.21375	0.0186914	0.353779	3.69195	hsa:2773;P08754;P17539;Q5TZX1	Guanine nucleotide-binding protein G(i) subunit alpha OS=Homo sapiens (Human) OX=9606 GN=GNAI3 PE=1 SV=3	P08754	2773	ENSG00000065135	GNAI3	Rap1 signaling pathway;cGMP-PKG signaling pathway;cAMP signaling pathway;Chemokine signaling pathway;Sphingolipid signaling pathway;Adrenergic signaling in cardiomyocytes;Axon guidance;Apelin signaling pathway;Gap junction;Platelet activation;Leukocyte transendothelial migration;Circadian entrainment;Retrograde endocannabinoid signaling;Glutamatergic synapse;Cholinergic synapse;Serotonergic synap…	G alpha (i) signalling events;G alpha (z) signalling events;Adenylate cyclase inhibitory pathway;ADP signalling through P2Y purinoceptor 12;G alpha (s) signalling events;Extra-nuclear estrogen signaling;ADORA2B mediated anti-inflammatory cytokines production	Thyroid stimulating hormone (TSH) signaling pathway;S1P receptor signal transduction;Complement system;G protein signaling pathways;Chemokine signaling pathway;Hippo signaling regulation pathways;Purinergic signaling;Calcium regulation in cardiac cells	cell cycle OR cell proliferation;cell organization and biogenesis;other metabolic processes;transport;developmental processes;signal transduction;other biological processes	plasma membrane;other membranes;cytoskeleton;ER/Golgi;other cell component	signal transduction activity or receptor binding;other molecular function
7.41109	6.94486	7.29186	6.92125	7.2075	7.35755	7.51175	7.33271	7.62059	7.72247	FALSE		+	3h_PBS	1.70005	0.0346136	0.353702	2.89808	hsa:51762;Q5JPC4;Q92930;Q9P293	Ras-related protein Rab-8B OS=Homo sapiens (Human) OX=9606 GN=RAB8B PE=1 SV=2	Q92930	51762	ENSG00000166128	RAB8B	Tight junction	RAB GEFs exchange GTP for GDP on RABs;RAB geranylgeranylation;TBC/RABGAPs	Ectoderm differentiation;Ectoderm differentiation	cell organization and biogenesis;transport;other biological processes	plasma membrane;other membranes;ER/Golgi;nucleus;other cytoplasmic organelle;other cell component	signal transduction activity or receptor binding;other molecular function
11.7158	11.1136	11.4912	11.2153	11.4358	11.5361	11.9018	11.5629	11.764	11.9732	FALSE		+	3h_PBS	1.47694	0.0480084	0.353259	2.56576	hsa:84916;Q8NCD9;Q8TF14;Q969X6;Q96SP0;Q96SR9;Q96SZ9;Q96T13;Q9BWK6	U3 small nucleolar RNA-associated protein 4 homolog OS=Homo sapiens (Human) OX=9606 GN=UTP4 PE=1 SV=1	Q969X6	84916	ENSG00000141076;ENSG00000262788	UTP4	Ribosome biogenesis in eukaryotes	Major pathway of rRNA processing in the nucleolus and cytosol;rRNA modification in the nucleus and cytosol		RNA metabolism OR transcription;other metabolic processes;other biological processes	nucleus;other cell component
11.4413	11.0943	11.403	11.1237	11.3533	11.5463	11.6837	11.5322	11.6485	11.7695	FALSE		+	3h_PBS	2.49516	0.0129661	0.352921	4.15256	B3KPW3;D3DQN2;hsa:94081;Q9H9B4;Q9HA53	Sideroflexin-1 OS=Homo sapiens (Human) OX=9606 GN=SFXN1 PE=1 SV=4	Q9H9B4	94081	ENSG00000164466	SFXN1				other metabolic processes;transport	other membranes;mitochondrion	transporter activity
6.40088	6.11894	6.28725	6.24031	6.6879	6.63081	6.76022	6.62352	6.48543	6.99887	FALSE		+	3h_PBS	1.58252	0.0407685	0.352713	2.72242	hsa:133957;Q96BQ5	Coiled-coil domain-containing protein 127 OS=Homo sapiens (Human) OX=9606 GN=CCDC127 PE=1 SV=1	Q96BQ5	133957	ENSG00000164366	CCDC127
8.30195	7.9472	8.05039	7.80542	8.22159	8.21043	8.35931	8.3474	8.46271	8.70977	FALSE		+	3h_PBS	1.68488	0.0353668	0.352613	2.87532	A8K5Y3;B4DE04;hsa:23023;O94876;Q68E06;Q8IXM8	Transmembrane and coiled-coil domains protein 1 OS=Homo sapiens (Human) OX=9606 GN=TMCC1 PE=1 SV=3	O94876	23023	ENSG00000172765	TMCC1				cell organization and biogenesis;transport	other membranes;cytosol;ER/Golgi;other cell component	other molecular function
9.34496	8.91079	9.14746	8.96578	9.24031	9.26562	9.53411	9.42836	9.48543	9.65696	FALSE		+	3h_PBS	2.02138	0.0232624	0.352232	3.38861	hsa:60559;P12280;P61009;Q9H0S7	Signal peptidase complex subunit 3 OS=Homo sapiens (Human) OX=9606 GN=SPCS3 PE=1 SV=1	P61009	60559	ENSG00000129128	SPCS3	Protein export	SRP-dependent cotranslational protein targeting to membrane;Synthesis, secretion, and inactivation of Glucagon-like Peptide-1 (GLP-1);Synthesis, secretion, and inactivation of Glucose-dependent Insulinotropic Polypeptide (GIP);Synthesis, secretion, and deacylation of Ghrelin		protein metabolism;other metabolic processes;transport;other biological processes	other membranes;ER/Golgi	other molecular function
9.26397	8.72144	8.93899	8.77512	9.00871	9.09803	9.37221	9.16214	9.26303	9.57327	FALSE		+	3h_PBS	1.60775	0.0394388	0.352091	2.76	A4FVB6;A6NFV0;B4DG48;hsa:55288;J9JIH9;Q6NUR3;Q6P9F8;Q6PJG1;Q6YMW8;Q86UB0;Q8IW28;Q8IXI2;Q8IXJ7;Q9H067;Q9H9N8;Q9NUZ2	Mitochondrial Rho GTPase 1 OS=Homo sapiens (Human) OX=9606 GN=RHOT1 PE=1 SV=2	Q8IXI2	55288	ENSG00000126858	RHOT1	Mitophagy	Ub-specific processing proteases;RHOT1 GTPase cycle		cell organization and biogenesis;transport;signal transduction;other biological processes	other membranes;mitochondrion	other molecular function
12.0537	11.5619	11.9665	11.6476	11.7811	11.9446	12.2429	11.9816	12.1973	12.4003	FALSE		+	3h_PBS	1.62927	0.0382033	0.35117	2.79211	A0PJ53;B4DJ57;C0H5X5;hsa:23376;O94874;Q8N765;Q9NTQ0	E3 UFM1-protein ligase 1 OS=Homo sapiens (Human) OX=9606 GN=UFL1 PE=1 SV=2	O94874	23376	ENSG00000014123	UFL1		Antigen processing: Ubiquitination & Proteasome degradation		cell organization and biogenesis;protein metabolism;DNA metabolism;other metabolic processes;stress response;developmental processes;other biological processes	other membranes;cytosol;ER/Golgi;nucleus;other cell component	other molecular function
7.84737	7.44708	7.63372	7.38284	7.49025	7.69905	7.96463	7.808	8.04002	8.04221	FALSE		+	3h_PBS	1.94722	0.0253882	0.350528	3.27378	hsa:5428;P54098;Q8NFM2;Q92515	DNA polymerase subunit gamma-1 OS=Homo sapiens (Human) OX=9606 GN=POLG PE=1 SV=1	P54098	5428	ENSG00000140521	POLG			Nucleotide metabolism;Male infertility	DNA metabolism;other metabolic processes;stress response;other biological processes	mitochondrion;other cell component	nucleic acid binding activity;other molecular function
11.6913	11.2619	11.6136	11.3719	11.5625	11.6687	11.8505	11.7294	11.8918	12.1112	FALSE		+	3h_PBS	1.87947	0.0275585	0.350047	3.1698	hsa:57647;Q8IY37;Q9BUI7;Q9P211	Probable ATP-dependent RNA helicase DHX37 OS=Homo sapiens (Human) OX=9606 GN=DHX37 PE=1 SV=1	Q8IY37	57647	ENSG00000150990	DHX37		Major pathway of rRNA processing in the nucleolus and cytosol;rRNA modification in the nucleus and cytosol		cell organization and biogenesis;RNA metabolism OR transcription;other metabolic processes;developmental processes;other biological processes	other membranes;nucleus;other cell component	nucleic acid binding activity;other molecular function
7.70943	7.10224	7.29737	7.28817	7.49185	7.52435	7.73471	7.79377	7.65105	7.93487	FALSE		+	3h_PBS	1.64789	0.0372534	0.349935	2.81994	hsa:23306;O14524;Q17R72;Q68DH0;Q6IQ25	Nuclear envelope integral membrane protein 1 OS=Homo sapiens (Human) OX=9606 GN=NEMP1 PE=1 SV=2	O14524	23306	ENSG00000166881	NEMP1				cell organization and biogenesis	other membranes;nucleus
10.7736	10.4504	10.7596	10.5321	10.6707	10.8213	11.0356	10.8636	11.0198	11.1922	FALSE		+	3h_PBS	2.28138	0.0170586	0.34926	3.8007	hsa:55735;Q4VWF5;Q5VZN0;Q6PK20;Q6PK70;Q8NDM2;Q96CL7;Q9NVH1	DnaJ homolog subfamily C member 11 OS=Homo sapiens (Human) OX=9606 GN=DNAJC11 PE=1 SV=2	Q9NVH1	55735	ENSG00000007923	DNAJC11		Cristae formation		cell organization and biogenesis	other membranes;mitochondrion;nucleus
10.4822	10.1109	10.5076	10.1356	10.1895	10.4947	10.7584	10.4495	10.5996	10.8691	FALSE		+	3h_PBS	1.75045	0.0323148	0.349096	2.97392	hsa:10884;Q96I91;Q96Q19;Q9H0P8;Q9NP92;Q9NSF9;Q9NZ76	39S ribosomal protein S30, mitochondrial OS=Homo sapiens (Human) OX=9606 GN=MRPS30 PE=1 SV=2	Q9NP92	10884	ENSG00000112996	MRPS30		Mitochondrial translation elongation;Mitochondrial translation initiation;Mitochondrial translation termination		protein metabolism;other metabolic processes;other biological processes	other membranes;mitochondrion;translational apparatus	other molecular function
9.49905	9.31651	9.55574	9.3072	9.28147	9.71751	9.81057	9.45984	9.74467	9.97183	FALSE		+	3h_PBS	2.07939	0.0216727	0.348891	3.47921	A8K955;A8MXU3;hsa:5771;K7ENG3;P17706;Q96AU5;Q96HR2	Tyrosine-protein phosphatase non-receptor type 2 OS=Homo sapiens (Human) OX=9606 GN=PTPN2 PE=1 SV=2	P17706	5771	ENSG00000175354	PTPN2	JAK-STAT signaling pathway	Negative regulation of MET activity;Interleukin-37 signaling	Immune response to tuberculosis	protein metabolism;other metabolic processes;developmental processes;signal transduction;other biological processes	plasma membrane;other membranes;cytosol;ER/Golgi;nucleus	signal transduction activity or receptor binding;other molecular function
8.75922	8.29875	8.77149	8.39103	8.68895	8.72962	8.85456	8.88783	9.09038	9.09011	FALSE		+	3h_PBS	1.68347	0.0354649	0.348612	2.8732	A7E2X8;B4DU25;B4E235;B6ETN8;B6ETN9;hsa:9882;O60343;Q5W0B9;Q68D14	TBC1 domain family member 4 OS=Homo sapiens (Human) OX=9606 GN=TBC1D4 PE=1 SV=2	O60343	9882	ENSG00000136111	TBC1D4	Thyroid hormone signaling pathway;Insulin resistance;Diabetic cardiomyopathy	Translocation of SLC2A4 (GLUT4) to the plasma membrane	Ciliary landscape;Thyroid hormones production and peripheral downstream signaling effects;Insulin signaling	transport;other biological processes	cytosol;other cell component	enzyme regulator activity
10.3472	9.75455	10.1899	9.86558	10.0291	10.2238	10.4985	10.2522	10.3971	10.5556	FALSE		+	3h_PBS	1.61843	0.0388947	0.348156	2.77594	B2RDF3;B3KXV7;hsa:90550;Q8NE86;Q96FL3	Calcium uniporter protein, mitochondrial OS=Homo sapiens (Human) OX=9606 GN=MCU PE=1 SV=1	Q8NE86	90550	ENSG00000156026	MCU	Calcium signaling pathway;Cellular senescence;NOD-like receptor signaling pathway;Alzheimer disease;Parkinson disease;Amyotrophic lateral sclerosis;Spinocerebellar ataxia;Prion disease;Pathways of neurodegeneration	Processing of SMDT1	Alzheimer's disease and miRNA effects;Malignant pleural mesothelioma;Alzheimer's disease	cell organization and biogenesis;transport;signal transduction;other biological processes	other membranes;mitochondrion	transporter activity;other molecular function
11.336	10.9122	11.237	11.0084	11.0865	11.3045	11.5384	11.3185	11.4993	11.66	FALSE		+	3h_PBS	2.03329	0.0229915	0.34813	3.40714	hsa:64425;Q5VZT3;Q8NBA9;Q96L20;Q9GZS1	DNA-directed RNA polymerase I subunit RPA49 OS=Homo sapiens (Human) OX=9606 GN=POLR1E PE=1 SV=3	Q9GZS1	64425	ENSG00000137054	POLR1E	RNA polymerase	NoRC negatively regulates rRNA expression;RNA Polymerase I Transcription Initiation;RNA Polymerase I Promoter Escape;RNA Polymerase I Transcription Termination;B-WICH complex positively regulates rRNA expression	Pyrimidine metabolism;Eukaryotic transcription initiation	cell organization and biogenesis;RNA metabolism OR transcription;other metabolic processes	nucleus	nucleic acid binding activity;other molecular function
13.1798	12.6121	13.041	12.7291	12.9688	13.023	13.335	13.1375	13.3204	13.4556	FALSE		+	3h_PBS	1.56501	0.0418007	0.34811	2.69637	B4DTG2;hsa:1937;P26641;Q6PJ62;Q6PK31;Q96CU2;Q9P196	Elongation factor 1-gamma OS=Homo sapiens (Human) OX=9606 GN=EEF1G PE=1 SV=3	P26641	1937	ENSG00000254772	EEF1G	Legionellosis	Signaling by ALK fusions and activated point mutants;Eukaryotic Translation Elongation	Translation factors	protein metabolism;other metabolic processes;other biological processes	cytosol;other cell component	nucleic acid binding activity
10.9987	10.6361	10.9321	10.6813	10.7308	10.9755	11.252	10.9606	11.1985	11.3329	FALSE		+	3h_PBS	2.00133	0.023957	0.348064	3.35744	B4DU75;B4DXK8;hsa:84135;Q6IA60;Q8TED0;Q96E08;Q9H9F8	U3 small nucleolar RNA-associated protein 15 homolog OS=Homo sapiens (Human) OX=9606 GN=UTP15 PE=1 SV=3	Q8TED0	84135	ENSG00000164338	UTP15	Ribosome biogenesis in eukaryotes	Major pathway of rRNA processing in the nucleolus and cytosol;rRNA modification in the nucleus and cytosol		RNA metabolism OR transcription;other metabolic processes;other biological processes	ER/Golgi;nucleus;other cell component
10.0975	9.69923	10.0244	9.72383	9.85891	10.0253	10.3969	10.0417	10.2623	10.4166	FALSE		+	3h_PBS	1.7751	0.0314659	0.347771	3.01115	A8K957;E7FJF3;E7FJF4;hsa:54332;Q8TB36	Ganglioside-induced differentiation-associated protein 1 OS=Homo sapiens (Human) OX=9606 GN=GDAP1 PE=1 SV=3	Q8TB36	54332	ENSG00000104381	GDAP1		Class I peroxisomal membrane protein import	Intracellular trafficking proteins involved in CMT neuropathy	cell organization and biogenesis;other metabolic processes;transport;other biological processes	other membranes;cytosol;mitochondrion;other cytoplasmic organelle
[truncated: 2,280 more rows]
