# Supplementary material for: The aryl hydrocarbon receptor and FOS mediate cytotoxicity induced by Acinetobacter baumannii
Source: Nat Commun. 2024 Sep 11;15:7939. doi: 10.1038/s41467-024-52118-7 (PMC11390868; doi:10.1038/s41467-024-52118-7)
Supplement: Supplementary file 8 — Source data [file 41467_2024_52118_MOESM8_ESM.xlsx]

## Sheet: Figure 1
	1c																		1d					1e
	1f
	Mock	19606
	1.64298	16.7762
	0.779199	14.1434
	0.781121	15.6082
	1g

## Sheet: Figure 2 
2b
A549			MRC5			BJ			HaCat			RAW264.7
DMSO	T5224		DMSO	T5224		DMSO	T5224		DMSO	T5224		DMSO	T5224
48.1419	26.0561		59.1336	27.6257		55.196	26.732		27.4338	12.9806		78.557	50.3371
45.3114	19.7474		41.8267	29.5873		40.6938	26.5625		21.0992	15.6221		73.6506	51.8931
43.6171	19.4633		42.8279	29.6077		39.3379	26.732		25.919	12.1794		68.1153	50.5622
42.3115	25.2937		37.1475	28.5247		36.5413	29.8146		23.8784	18.1259		69.0091	60.5802
2c										2d	BIRC3					BCL3						CDK5
CDC00035		CDC00036		CDC00037		#0280						19606	19606					19606	19606					19606	19606
DMSO	T5224	DMSO	T5224	DMSO	T5224	DMSO	T5224		T5224	-	+	-	+		T5224	-	+	-	+		T5224	-	+	-	+
63.0078	27.6281	64.1945	42.7724	62.5676	33.9921	40.2624	9.02927			1.01386	1.1378	3.01552	3.9918			0.980506	1.08441	0.898016	0.922937			1.14551	0.991157	1.73984	2.09448
63.4002	23.7093	63.4959	37.997	54.8304	31.6283	47.7317	10.2034			0.977897	1.16864	2.85327	3.40884			1.05757	1.07937	0.853896	0.983891			0.824148	0.936838	1.8184	1.92746
63.0365	24.6519	62.1465	36.9204	52.9116	30.6713	24.7836	10.4019			1.00862	1.18346	2.80448	3.78421			0.964367	0.976624	0.888201	0.953992			1.05924	0.968813	1.78824	2.20471
65.0127	22.7331	60.7876	42.7867	49.9976	33.3892	42.5941	11.5429
												2e	BNIP3					BIM
														19606	19606					19606	19606
											T5224	-	+	-	+		T5224	-	+	-	+
2f							2g					1.19178	0.985359	4.11196	2.82041			0.955466	0.938777	1.37041	1.06666
												0.945533	1.01894	3.72733	3.15888			0.965493	0.917687	1.40486	1.06327
												0.887419	1.049	3.56674	2.73229			1.08401	0.875421	1.3525	1.29645

## Sheet: Figure 3
	3a					3b						3c					3d									3e

## Sheet: Figure 4
4b
										4c						4d								4e				4f									4g
	4h
	PBS	PBS	OMV	OMV
CH223191	-	+	-	+
	0.86179	1.13642	8.55048	5.17878
	0.928939	0.758599	6.94847	3.89918
	1.24914	0.851962	7.38037	3.93129
	4i
	Set 1	Set 1	Set 2	Set 2	Set 3	Set 3
	IgG	Anti-AHR	IgG	Anti-AHR	IgG	Anti-AHR
	2.20961	20.6906	0.155827	221.618	0.946501	122.324
	0.452569	19.9103	1.50528	231.528	0.66465	86.3646
		19.6379	4.26324	209.791	1.58959	75.0643

## Sheet: Figure 5
5a
PBS	PBS	OMV	OMV
siCtrl	siAHR	siCtrl	siAHR
1.01181	0.756905	5.43534	0.819276
1.01098	0.895531	6.53033	0.761092
0.977208	0.760868	5.45965	0.925547
5c
PBS	OMV	OMV	OMV
DMSO	DMSO	Cyt B	DYN
1.04709	7.97857	5.7446	0.651751
0.951444	7.4683	5.06229	0.698883
1.00147	7.51572	5.68799	0.565453
5d
PBS	OMV	OMV
DMSO	DMSO	BafA1
0.891499	3.05647	2.45469
1.00923	2.78306	2.27906
0.99477	3.1663	2.60049
1.1045	2.68498	2.53967
	5e
	CYP1A1					CYP1B1						AHRR						TIPARP						STC2
	PBS	PBS	OMV	OMV			PBS	PBS	OMV	OMV			PBS	PBS	OMV	OMV			PBS	PBS	OMV	OMV			PBS	PBS	OMV	OMV
CH223191	-	+	-	+		CH223191	-	+	-	+		CH223191	-	+	-	+		CH223191	-	+	-	+		CH223191	-	+	-	+
	1.06379	1.0718	4129.55	1301.71			1.05346	0.54452	37.8347	18.8323			0.971229	0.830427	9.0964	6.14798			0.965284	0.695032	19.7923	15.6745			0.98336	1.00363	6.81491	4.09296
	0.852682	0.473776	4297.85	1303.06			1.00277	0.521194	33.6702	19.1974			1.03326	1.00877	11.5154	6.08584			1.00969	0.748399	20.4204	17.0116			0.974449	1.12995	6.59884	4.1528
	1.10245	0.916454	4230.14	1327.25			0.946627	0.506181	37.1445	16.3989			0.996482	0.971692	9.91947	6.29137			1.02602	0.672512	20.0212	15.69			1.04359	1.04658	6.91679	3.98181
	5h
	PBS	OMV	OMV
		19606	lpxA				5f
	1.04958	3.9432	1.20544
	0.731813	2.85209	1.1938
	1.21861	3.84529	1.06823
	5i
	PBS	OMV	OMV
		19606	lpxA
	1.02131	2.14675	1.29152
	0.996267	1.95116	1.16106
	0.982426	2.13918	1.12721

## Sheet: Figure 6
	6b
	6c
	PBS	OMV	OMV
680C91	-	-	+
	0.993852	8.8987	2.54619
	1.05487	7.75182	2.382
	0.951281	8.05667	2.77643
	6d
	PBS	OMV	OMV
1-M-D-T	-	-	+
	0.9294	5.64299	5.02365
	0.733805	4.41752	5.2125
	1.33679	4.57012	5.34481
	6e
	PBS	PBS	OMV	OMV
680C91	-	+	-	+
	0.0327117	0.00524818	0.0485957	0.0109796
	0.0328424	0.00556154	0.0532173	0.0106875
	0.0353164	0.0047551	0.052102	0.0102974
	0.0335962	0.00440021	0.0494583	0.0102731
	0.0351998	0.00490334	0.0480131	0.0097298

## Sheet: Figure S1
	S1b
	S1c
	Mock	CDC00035	CDC00036	CDC00037
	0.954127	68.6036	64.9515	83.2079
	0.969581	67.6358	67.5065	84.1311
	1.08096	72.1405	63.5668	81.6237

## Sheet: Figure S2
	S2a
T5224	-	+
	0.4319	0.2691
	0.2823	0.2781
	0.2781	0.2642
	0.267	0.3264
	S2b
SR11302	-	+
	0.142921	0.116199
	0.126879	0.12355
	0.12355	0.114253
	0.120696	0.130554
	S2c
SR11302	-	+
	23.6927	11.8842
	17.8033	11.5319
	18.5426	12.6086
	19.1777	13.581
	S2d
T5224	-	+
	57.972	50.8552
	49.7014	48.0706
	51.5652	48.1704
	49.7402	53.1184
	S2e
	19606												17978
hours	DMSO			SR11302			T5224					hours	DMSO			SR11302			T5224
2	0.03	0.15	0.09	0.12	0.15	0.15	0.12	0.09	0.12			2	0.57	0.63	0.6	0.78	0.78	0.81	0.57	0.51	0.51
4	2.43	2.01	1.95	2.01	2.1	2.31	2.25	2.31	1.77			4	2.04	2.28	2.37	2.34	2.31	2.04	2.82	2.4	2.1
6	3.81	4.11	4.02	3.84	3.81	3.78	4.05	4.08	3.36			6	2.94	3.51	3.21	3.18	3.03	2.61	3.24	3.3	3
	S2f
	IL6								IL8								IFNα								TNFα								CCL2
	DMSO			T5224					DMSO			T5224					DMSO			T5224					DMSO			T5224					DMSO			T5224
Mock	0.802352	0.648915	1.92064	0.836368	0.025607	0.0292998		Mock	1.01139	0.90747	1.08955	1.29302	1.36815	1.26176		Mock	1.80011	0.452362	1.22805	4.51744	4.55925	0.736306		Mock	0.700336	1.15349	1.23788	1.84122	0.935789	0.922102		Mock	1.0072	0.85721	1.15823	2.53533	2.22134	1.56474
3hpi	65.0787	65.7209	82.877	97.1142	86.0204	55.6755		3hpi	327.106	365.527	442.199	382.972	362.161	344.557		3hpi	9.5855	17.7321	15.8696	17.535	6.59742	27.1904		3hpi	41.3403	68.9804	66.5193	69.1939	79.3658	47.5312		3hpi	5.64328	6.3862	7.18055	9.02393	8.08537	6.71777
6hpi	33.5622	35.2595	39.4748	33.5221	40.9974	24.8307		6hpi	325.889	344.465	397.734	375.47	287.166	326.848		6hpi	7.89444	10.516	12.4157	10.1867	5.49692	17.0261		6hpi	13.6542	24.22	31.5348	14.6019	11.0423	11.7735		6hpi	4.34284	4.49555	5.1995	6.94034	5.20693	6.22283
	S2g
	Spleen		Liver		Lung
	Vehicle	T5224	Vehicle	T5224	Vehicle	T5224
	7.88081	3.75449	7.72059	2.59269	5.76264	5.14342
	8.13263	7.716	7.64958	7.7647	6.9657	6.65439
	8.43254	8.27036	7.58815	8.1181	6.72893	7.18999
	7.9106	8.49102	7.3098	8.2233	6.88863	6.92428
	7.66325	3.8617	7.37573	3.88617	6.70417	2.94201

## Sheet: Figure S3
	S3a					S3d						S3e
	Mock	19606	19606
Heat inactivation		-	+
	1.02302	14.0136	0.866348
	1.03766	14.348	0.898767
	0.942018	18.9586	0.936876
	S3b
	Mock	19606
	0.873535	8.89647
	1.06231	9.0919
	1.07763	8.20523
	S3c
	Mock	19606	Δ OmpA
	1.64298	16.7762	26.0569
	0.779199	14.1434	25.8675
	0.781121	15.6082	30.7595
	S3f
	19606		Δ OmpA
T5224	-	+	-	+
	69.8418	33.1384	19.6241	8.18479
	75.2091	41.103	15.6714	3.24139
	68.8758	56.7366	15.1292	4.52283

## Sheet: Figure S4
	S4

[truncated: 2 more sheets: Figure S5, Figure S6]
